# Supplementary material for: Effects of Long-Term Application of Nitrogen Fertilizer on Soil Acidification and Biological Properties in China: A Meta-Analysis
Source: Microorganisms. 2024 Aug 15;12(8):1683. doi: 10.3390/microorganisms12081683 (PMC11356719; doi:10.3390/microorganisms12081683)
Supplement: Supplementary file 1 [file microorganisms-12-01683-s001.zip]

Archive with 28 entries (27 files):
- Literature statistics(n=115) and original data/
- Literature statistics(n=115) and original data/0.Literature statistics(n=115).xlsx
- Literature statistics(n=115) and original data/1.Soil pH+original data+data analysis.xlsx
- Literature statistics(n=115) and original data/10.Proteobacteria+original data+data analysis.xlsx
- Literature statistics(n=115) and original data/11.Acidobacteriota+original data+data analysis.xlsx
- Literature statistics(n=115) and original data/12.Actinobacteriota+original data+data analysis.xlsx
- Literature statistics(n=115) and original data/13.Gemmatimonadetes+original data+data analysis.xlsx
- Literature statistics(n=115) and original data/14.Ascomycota+original data+data analysis.xlsx
- Literature statistics(n=115) and original data/15.Basidiomycota+original data+data analysis.xlsx
- Literature statistics(n=115) and original data/16.Shannon+original data+data analysis.xlsx
- Literature statistics(n=115) and original data/17.Chao1+original data+data analysis.xlsx
- Literature statistics(n=115) and original data/18.nifH+original data+data analysis.xlsx
- Literature statistics(n=115) and original data/19.AOA+original data+data analysis.xlsx
- Literature statistics(n=115) and original data/2.Soil UE+original data+data analysis.xlsx
- Literature statistics(n=115) and original data/20.AOB+original data+data analysis.xlsx
- Literature statistics(n=115) and original data/21.nirK+original data+data analysis.xlsx
- Literature statistics(n=115) and original data/22.nirS+original data+data analysis.xlsx
- Literature statistics(n=115) and original data/23.nos+original data+data analysis.xlsx
- Literature statistics(n=115) and original data/24.qnorB+original data+data analysis.xlsx
- Literature statistics(n=115) and original data/25.narG+original data+data analysis.xlsx
- Literature statistics(n=115) and original data/3.Soil NR+original data+data analysis.xlsx
- Literature statistics(n=115) and original data/4.Soil NIR+original data+data analysis.xlsx
- Literature statistics(n=115) and original data/5.Soil CAT+original data+data analysis.xlsx
- Literature statistics(n=115) and original data/6.Soil SC12+original data+data analysis.xlsx
- Literature statistics(n=115) and original data/7.Soil NPT+original data+data analysis.xlsx
- Literature statistics(n=115) and original data/8.Soil GS+original data+data analysis.xlsx
- Literature statistics(n=115) and original data/9.Soil GDH+original data+data analysis.xlsx
- Literature statistics(n=115) and original data/data.pzfx
