# Supplementary material for: Effects of Long-Term Application of Nitrogen Fertilizer on Soil Acidification and Biological Properties in China: A Meta-Analysis
Source: Microorganisms. 2024 Aug 15;12(8):1683. doi: 10.3390/microorganisms12081683 (PMC11356719; doi:10.3390/microorganisms12081683)
Supplement: Supplementary file 1 [file microorganisms-12-01683-s001.zip › Literature statistics(n=115) and original data/0.Literature statistics(n=115).xlsx]

## Sheet: Sheet1
DOI/Title	First Author	Years	Journal name
https://doi.org/10.1659/MRD-JOURNAL-D-11-00104.1	Wang J.S.	2015	MOLECULAR REPRODUCTION AND DEVELOPMENT
Long-term impact of fertilization on soil pH and fertility in an apple production system	Ge G.F.	2018	Environmental Science and Pollution Research
https://doi.org/10.1016/j.envpol.2016.09.003	Yang, Y.	2016	Environmental Pollution
https://doi.org/10.1016/j.envpol.2020.114049	Nkoh, J.N.	2020	Environmental Pollution
https://doi.org/10.1007/s11356-019-07579-5	Dai, H.P.	2020	Environmental Science and Pollution Research
https://doi.org/10.1016/j.chemosphere.2021.131594	Xia, H.	2022	chemosphere
https://doi.org/10.1111/sum.12483	Tao, H.Y.	2019	Soil Use and Management
https://doi.org/10.1111/sum.12846	Cai, Z.J.	2022	Soil Use and Management
https://doi.org/10.3864/j.issn.0578-1752.2024.13.008	Ji, J.H.	2024	Scientia Agricultura Sinica
https://doi.org/10.11829/j.issn.1001-0629.2023-0206.	Wang, X.S.	2023	Scientia Agricultura Sinica
https://doi.org/10.14083/j.issn.1001-4942.2024.01.016	Li, Y.D.	2024	Scientia Agricultura Sinica
https://doi.org/10.13207/j.cnki.jnwafu.2024.06.013	Liu, X.S.	2024	Journal of Northwest A & F University(Natural Science Edition)
https://doi.org/10.11674/zwyf.2022548	Yang, C.F.	2023	Journal of Plant Nutrition and Fertilizers
https://doi.org/10.27177/d.cnki.gjxnu.2023.000017	Dai, X.J.	2019	JOURNAL OF PLANT ECOLOGY
https://doi.org/10.14108/j.cnki.1008-8873.2023.03.010	Li, Y.L.	2021	Ecological Science
https://doi.org/10.11674/zwyf.2022474	Wang, Y.	2021	Journal of Plant Nutrition and Fertilizers
https://doi.org/10. 3969 /j． issn． 1004-1524. 2023. 02. 17	Yuan, Z.B.	2021	Scientia Agricultura Sinica
https://doi.org/10.11674/zwyf.2022202	Li, J.	2020	Journal of Plant Nutrition and Fertilizers
https://doi.org/10.3969/j.issn.1004-1524.2022.09.19	Chen, Z.M.	2020	Scientia Agricultura Sinica
https://doi.org/10.13227/j.hjkx.202204206	Ji, H.Y.	2021	Environmental Science
https://doi.org/10.1016/j.bej.2022.108550	Zhang, H.	2020	BIOCHEMICAL ENGINEERING JOURNAL
https://doi.org/10.1007/s11270-010-0561-3	Wang, D.M.	2009	WATER AIR AND SOIL POLLUTION
https://doi.org/10.1016/j.geoderma.2022.115846	Hu, X.J.	2020	GEODERMA
https://doi.org/10.1016/j.biortech.2022.127149	Zhang, Y.X.	2020	BIORESOURCE TECHNOLOGY
https://doi.org/GROWTH OF BARLEY IN RELATION TO SOIL ACIDITY	Zhang, H.L.	1980	Acta Pedologica Sinica
https://doi.org/10.1016/j.indcrop.2024.118331	Gao, C.Q.	2022	INDUSTRIAL CROPS AND PRODUCTS
https://doi.org/Changes of labile organic carbon fractions in soils under different rotation systems	Ni, J.Z.	1998	PEDOSPHERE
https://doi.org/10.1088/1755-1315/41/1/012022	Du, X.F.	2014	2ND INTERNATIONAL CONFERENCE ON AGRICULTURAL AND BIOLOGICAL SCIENCES
https://doi.org/10.1016/j.geoderma.2017.01.014	Wang, Y.	2015	GEODERMA
https://doi.org/10.1016/S2095-3119(21)63673-0	Xing, T.T.	2022	JOURNAL OF INTEGRATIVE AGRICULTURE
https://doi.org/10.1007/s10653-020-00564-9	Jiang, S.J.	2018	ENVIRONMENTAL GEOCHEMISTRY AND HEALTH
https://doi.org/10.1016/S1002-0160(09)60152-1	Hou, X.W.	2007	PEDOSPHERE
https://doi.org/10.1016/S1002-0160(10)60069-0	Yu,W.T.	2009	PEDOSPHERE
https://doi.org/10.1016/S1002-0160(15)30067-9	Zhong, S.	2013	PEDOSPHERE
https://doi.org/10.3390/su10051391	Ding, H.Y.	2016	SUSTAINABILITY
https://doi.org/10.1023/B:PLSO.0000035555.09634.76	Lu, S.H.	2002	PLANT AND SOIL
https://doi.org/10.1016/j.geoderma.2018.01.010	Ai, C.	2018	GEODERMA
https://doi.org/10.1023/B:EGAH.0000039572.11564.27	Cao, Z.H.	2004	ENVIRONMENTAL GEOCHEMISTRY AND HEALTH
https://doi.org/10.1016/j.geoderma.2022.116237	Zhang, M.M.	2023	GEODERMA
https://doi.org/10.1002/ldr.4862	He, P.	2023	LAND DEGRADATION & DEVELOPMENT
https://doi.org/10.1093/jpe/rtv007	Zhao, C.C.	2015	JOURNAL OF PLANT ECOLOGY
https://doi.org/10.4067/S0718-58392021000100003	Zhong,S.	2021	CHILEAN JOURNAL OF AGRICULTURAL RESEARCH
https://doi.org/10.1002/ldr.3188	Li, D.J.	2018	LAND DEGRADATION & DEVELOPMENT
https://doi.org/10.3389/fenvs.2022.937688	Wang, Y.M.	2022	FRONTIERS IN ENVIRONMENTAL SCIENCE
https://doi.org/10.3389/fenvs.2022.947014	Qu, J.H.	2022	FRONTIERS IN ENVIRONMENTAL SCIENCE
https://doi.org/10.1186/s12896-020-00606-1	Tang, X.M.	2020	BMC BIOTECHNOLOGY
https://doi.org/10.1002/ldr.3625	Li, X.A.	2020	LAND DEGRADATION & DEVELOPMENT
https://doi.org/10.1111/sum.12857	Yu, L.	2023	SOIL USE AND MANAGEMENT
https://doi.org/10.1016/j.jhazmat.2020.124325	Yang, X.	2021	JOURNAL OF HAZARDOUS MATERIALS
https://doi.org/10.1016/S1002-0160(17)60332-1	Zhang, X.P.	2018	PEDOSPHERE
https://doi.org/10.3390/su15065319	Chen, Y.L.	2023	SUSTAINABILITY
https://doi.org/10.1002/jsfa.10050	Ding, H.Y.	2019	JOURNAL OF THE SCIENCE OF FOOD AND AGRICULTURE
https://doi.org/10.1016/S2095-3119(21)63772-3	Tang, X.L.	2022	JOURNAL OF INTEGRATIVE AGRICULTURE
https://doi.org/10.3389/fenvs.2023.1108288	Deng, M.H.	2023	FRONTIERS IN ENVIRONMENTAL SCIENCE
https://doi.org/10.1002/ldr.2895	Luo, S.S.	2018	LAND DEGRADATION & DEVELOPMENT
https://doi.org/10.1080/15226514.2021.1955240	Li, F.X.	2021	INTERNATIONAL JOURNAL OF PHYTOREMEDIATION
https://doi.org/10.13227/j.hjkx.201908044	Zhao, J.	2020	Huanjing kexue
https://doi.org/10.1111/gcbb.13090	Song, T.S.	2023	GLOBAL CHANGE BIOLOGY BIOENERGY
https://doi.org/10.1016/j.soilbio.2022.108571	Cui, H.Y.	2022	Soil Biol. Biochem.
https://doi.org/10.1016/j.scitotenv.2017.09.289	Zhu, Q.C.	2018	Science of the Total Environment
https://doi.org/10.1016/j.soilbio.2017.09.015	Zhou, Z.H.	2017	Soil Biology & Biochemistry
https://doi.org/10.1111/geb.12761	Zhou, Z.H.	2018	Global Ecology and Biogeography
https://doi.org/10.3390/agriculture13122246	Cui, T.T.	2023	Agriculture-Basel
https://doi.org/10.1016/j.scitotenv.2018.05.356	Fan, X.P.	2018	Science of the Total Environment
https://doi.org/10.1016/j.scitotenv.2023.169059	Guo, Z.B.	2023	Science of the Total Environment
https://doi.org/10.1016/j.ejsobi.2024.103621	Xin, P.Q.	2024	European Journal of Soil Biology
https://doi.org/10.1016/j.scitotenv.2024.172671	Wang, F.W.	2024	Science of the Total Environment
https://doi.org/10.1002/ece3.3708	Tang, Z.X.	2018	Ecology and Evolution
https://doi.org/10.1016/j.scitotenv.2021.150957	Liu, Y.C.	2022	Science of the Total Environment
https://doi.org/10.1007/s12665-022-10725-x	Lu. X.Q.	2023	Environmental Earth Sciences
https://doi.org/10.1016/s2095-3119(18)62148-3	Shi, R.Y.	2019	Journal of Integrative Agriculture
https://doi.org/10.1016/j.resconrec.2023.107176	Liang, F.	2023	Resources Conservation and Recycling
https://doi.org/10.1016/j.soilbio.2018.02.014	Li, G.	2018	Soil Biology & Biochemistry
https://doi.org/10.1016/j.apsoil.2022.104648	Hu, Q.Y.	2023	Applied Soil Ecology
https://doi.org/10.1680/jgeot.21.00131	Cui, M.J.	2022	GEOTECHNIQUE
https://doi.org/10.16258/j.cnki.1674-5906.20https://doi.org/10.03.032	Gao, M.	2010	Ecology and Environmental Sciences
https://doi.org/10.13287/j.1001-9332.20https://doi.org/10.0013	Li, H.	2010	Ecology and Environmental Sciences
https://doi.org/10.16213/j.cnki.scjas.2021.3.007	Yang, Q.H.	2021	Southwest China Journal of Agricultural Sciences
https://doi.org/10.16035/j.issn.1001-7283.2024.01.021	Yang, Y.M.	2021	Crops
https://doi.org/10.13254/j.jare.2022.0209	Wen, M.J.	2022	Journal of Agricultural Resources and Environment
https://doi.org/10.15889/j.issn.1002-1302.2022.06.029	Yang，M.	2020	Jiangsu Agricultural Sciences
https://doi.org/10.5846 /stxb201906201308	Wang，X.L.	2018	Acta Ecologica Sinica
https://doi.org/10.15991/j.cnki.411100.2019.04.006	Zhao, C.C.	2017	Journal of Henan University(Natural Science)
https://doi.org/10.5846 /stxb201801270212	Liu, Z.X.	2017	Acta Ecologica Sinica
https://doi.org/10.11654/jaes.2018-0128	Niu, Q.Y.	2016	Journal of Agro-Environment Science
Overview of changes of soil environmental conditions under soybean continuous cropping	Wang, J.L.	1999	Soybean Science
Effects Continuous Cropping on Soil Microbes on Soybean Roots	Zou, L.	2003	Journal of Microbiology
https://doi.org/10.19720/j.cnki.issn.1005-9369.2015.03.006	Tian, X.P.	2013	Journal of Northeast Agricultural University
https://doi.org/10.14188/.1671-8836.2008.02.021	Xiong, H.Y.	2006	Journal of Wuhan University(Natural Science Edition)
https://doi.org/10.16035/j.issn.1001-7283.2014.01.002	Gong, X.J.	2012	Crops
https://doi.org/10.11838/sfsc.1673-6257.23070	Li, S.S.	2022	Soil and Fertilizer Sciences in China
https://doi.org/10.3785/j.issn.1008-9209.2023.07.172	Wang, B.H.	2022	Journal of Zhejiang University(Agriculture and Life Sciences)
https://doi.org/10.11922/11-6035.csd.2023.0070.zh	Jia, Y.R.	2021	China Scientific Data
https://doi.org/10.5846/stxb202106011443	Cai, Y.J.	2020	Acta Ecologica Sinica
https://doi.org/10.11766/trxb202110220381	Zhang, M.	2020	Acta Pedologica Sinica
https://doi.org/10.13227/j.hjkx.202201030	Li, S.J.	2020	Environmental Science
https://doi.org/10.11674/zwyf.20504	Guo, J.J.	2018	Journal of Plant Nutrition and Fertilizers
https://doi.org/10.3969/j.issn.2095-1191.2020.12.007	Xu, R.Y.	2018	Journal of Southern Agriculture
https://doi.org/10.11674/zwyf.20418	Zou, X.	2010	Journal of Plant Nutrition and Fertilizers
https://doi.org/10.11654/jaes.2020-0700	Hu, H.	2019	Journal of Agro-Environment Science
https://doi.org/10.14083/j.issn.1001-4942.2023.11.018	Liu, Q.	2021	Shandong Agricultural Sciences
https://doi.org/10.7668/hbnxb.20193875	Lin, X.B.	2020	Acta Agriculturae Boreali-Sinica
https://doi.org/10.3864/j.issn.0578-1752.2023.https://doi.org/10.009	Liu, Y.Y.	1980	Scientia Agricultura Sinica
https://doi.org/10.14088/j.cnki.issn0439-8114.2024.05.003	Liu, D.H.	2016	Hubei Agricultural Sciences
https://doi.org/10.15889/j.issn.1002-1302.2024.https://doi.org/10.036	Li, J.	2023	Jiangsu Agricultural Sciences
https://doi.org/10.13522/j.cnki.ggps.2020157	Jiang, L.	2017	Journal of Irrigation and Drainage
https://doi.org/10.14083/j.issn.1001-4942.2020.07.015	Qu, J.	2019	Shandong Agricultural Sciences
https://doi.org/10.13287/j.1001-9332.201907.034	Jiang, Y.	2005	Chinese Journal of Applied Ecology
https://doi.org/10.13869/j.cnki.rswc.2019.03.004	Li, J.Q.	2014	Research of Soil and Water Conservation
https://doi.org/10.15889/j.issn.1002-1302.2019.06.024	Zhao, H.X.	2016	Jiangsu Agricultural Sciences
https://doi.org/10.3969/j.issn.1000-2561.2018.06.003	Chen, R.Z.	2019	Chinese Journal of Tropical Crops
https://doi.org/10.11674/zwyf.16044	Li, M.	2015	Journal of Plant Nutrition and Fertilizers
https://doi.org/10.19720/j.cnki.issn.1005-9369.2016.11.005	Jiang, B.W.	2014	Journal of Northeast Agricultural University
https://doi.org/10.13930/j.cnki.cjea.150781	Su, Z.F.	2012	Chinese Journal of Eco-Agriculture
https://doi.org/10.3969/j.issn.1000-1700.2015.04.006	Li, J.	2014	Journal of Shenyang Agricultural University
