# Supplementary material for: Effects of Long-Term Application of Nitrogen Fertilizer on Soil Acidification and Biological Properties in China: A Meta-Analysis
Source: Microorganisms. 2024 Aug 15;12(8):1683. doi: 10.3390/microorganisms12081683 (PMC11356719; doi:10.3390/microorganisms12081683)
Supplement: Supplementary file 1 [file microorganisms-12-01683-s001.zip › Literature statistics(n=115) and original data/1.Soil pH+original data+data analysis.xlsx]

## Sheet: MAT-pH
	XC	SEC	nc	XE	SEE	ne	MAT	lnR	Var(lnR)		CATEGORICAL RESULTS
	4.6298	0.1021	3	4.817	0.3915	3	≤10℃	-0.0396377	-0.00236396
	4.6298	0.2553	3	4.6468	0.2553	3	≤10℃	-0.00366514	-0.00201975		--Heterogeneity--
	4.6298	0.3915	3	4.7319	0.3915	3	≤10℃	-0.0218131	-0.00466528		Class #Studies PooledVar
	4.6128	0.1872	3	5.0383	0.2213	3	≤10℃	-0.0882337	-0.00119208		----------------------------
	4.6128	0.2213	3	4.8851	0.0851	3	≤10℃	-0.0573547	-0.000868362		1 209 0.0146
	4.6128	0.0851	3	4.9191	0.3235	3	≤10℃	-0.0642905	-0.00155509		2 177 0.0156
	4.6468	0.0851	3	5.1745	0.2212	3	≤10℃	-0.107564	-0.00072093		3 147 0.0071
	4.6468	0.2212	3	4.9702	0.0681	3	≤10℃	-0.0672813	-0.000817916
	4.6468	0.0681	3	5.1574	0.1192	3	≤10℃	-0.104254	-0.000249653		Model df Q Prob(Chi-Square) Prob(Rand)
	4.66	0.08	3	4.7	0.06	3	≤10℃	-0.00854706	-0.000152563		-------------------------------------------------------------
	4.66	0.08	3	4.74	0.07	3	≤10℃	-0.0170217	-0.000170937		Between 2 103.4481 0.00000 0.001
	4.66	0.08	3	5	0.03	3	≤10℃	-0.0704225	-0.00011024		Within 531 1635.0035 0.00000
	4.66	0.08	3	5.02	0.01	3	≤10℃	-0.0744145	-9.95624e-05		-------------------------------------------------------------
	4.66	0.08	3	5.03	0.01	3	≤10℃	-0.0764045	-9.95571e-05		Total 533 1738.4516 0.00000
	4.66	0.08	3	5.05	0.06	3	≤10℃	-0.0803728	-0.000145294
	5.11	0.08	3	5.15	0.02	3	≤10℃	-0.00779731	-8.67262e-05
	5.11	0.08	3	5.2	0.08	3	≤10℃	-0.0174592	-0.000160594		--Mean Effect Sizes--
	5.11	0.08	3	5.28	0.02	3	≤10℃	-0.0327267	-8.64817e-05		Class #Studies E+ df 95% CI Bootstrap CI Bias CI
	5.11	0.08	3	5.52	0.05	3	≤10℃	-0.0771785	-0.000109048		----------------------------------------------------------------------------------------------------
	5.11	0.08	3	5.54	0.05	3	≤10℃	-0.0807951	-0.000108851		1 209 -0.2546 208 -0.1183 to -0.2938 -0.0661 to -0.0121 -0.0626 to -0.0247
	5.11	0.08	3	5.56	0.03	3	≤10℃	-0.0843987	-9.14035e-05		2 177 -0.1545 176 -0.0856 to -0.1735 -0.0802 to -0.1214 -0.0812 to -0.1223
	6.34	0.06	3	6.39	0.01	3	≤10℃	-0.0078555	-3.06704e-05		3 147 -0.0354 146 0.0436 to -0.1069 0.0051 to -0.0748 -0.0059 to -0.0770
	6.34	0.06	3	6.43	0	3	≤10℃	-0.0140958	-2.9854e-05
	6.34	0.06	3	6.49	0.02	3	≤10℃	-0.0233838	-3.30196e-05		SUMMARY RESULTS
	6.34	0.06	3	6.75	0.05	3	≤10℃	-0.0626637	-4.81439e-05
	6.34	0.06	3	6.78	0.04	3	≤10℃	-0.0670983	-4.14562e-05		Heterogeneity df Prob(Chi-Square)
	6.34	0.06	3	6.79	0	3	≤10℃	-0.0685722	-2.9854e-05		-------------------------------------------
	5.23	0.04	3	5.25	0.01	3	≤10℃	-0.0038168	-2.07076e-05		Qtotal 1738.4516 532 0.00000
	5.23	0.04	3	5.28	0.02	3	≤10℃	-0.00951482	-2.42809e-05
	5.23	0.04	3	5.28	0.01	3	≤10℃	-0.00951482	-2.06939e-05		Mean Effect Size 95% CI Bootstrap CI Bias CI
	5.23	0.04	3	5.29	0.01	3	≤10℃	-0.011407	-2.06894e-05		-------------------------------------------------------------------------
	5.23	0.04	3	5.3	0.01	3	≤10℃	-0.0132955	-2.06849e-05		E++ -0.1527 -0.1035 to -0.1964 -0.0011 to -0.0459 -0.0021 to -0.0517
	5.23	0.04	3	5.31	0	3	≤10℃	-0.0151806	-1.94982e-05
	5.1677	0.0416	3	4.5917	0.0825	3	≤10℃	0.118177	-0.000129208		Sqrt Pooled Variance = 0.1141
	5.1677	0.0416	3	5.7507	0.165	3	≤10℃	-0.106894	-0.000296014		Mean Study Variance = 0.0023 Ratio = 48.9272
	5.1677	0.0416	3	6.3724	0.1237	3	≤10℃	-0.209548	-0.000147207
	5.3909	0	3	5.144	0	3	≤10℃	0.0468814	0		-------------------------------------------------------------
	5.3909	0	3	6.1728	0	3	≤10℃	-0.13544	0		-------------------------------------------------------------
	5.3909	0	3	7.0782	0	3	≤10℃	-0.272307	0
	5.4258	0.0829	3	5.056	0.1654	3	≤10℃	0.0705897	-0.000434541
	5.4258	0.0829	3	5.8018	0.1241	3	≤10℃	-0.0670029	-0.000230324
	5.4258	0.0829	3	6.5063	0.0413	3	≤10℃	-0.181606	-9.12455e-05
	5.5144	0	3	5.4321	0	3	≤10℃	0.0150371	0
	5.5144	0	3	6.0905	0	3	≤10℃	-0.0993673	0
	5.5144	0	3	6.5844	0	3	≤10℃	-0.17734	0
	5.601	0.0825	3	5.6029	0.1654	3	≤10℃	-0.000339168	-0.000362805
	5.601	0.0825	3	5.9768	0.2066	3	≤10℃	-0.0649402	-0.000470612
	5.601	0.0825	3	6.2681	0.0413	3	≤10℃	-0.112528	-8.67908e-05
	5.8436	0	3	5.8848	0	3	≤10℃	-0.00702571	0
	5.8436	0	3	6.0082	0	3	≤10℃	-0.0277782	0
	5.8436	0	3	6.4198	0	3	≤10℃	-0.0940399	0
	5.6107	0.1241	3	5.7367	0.0828	3	≤10℃	-0.0222086	-0.000232516
	5.6107	0.1241	3	6.028	0.0831	3	≤10℃	-0.0717398	-0.000226424
	5.6107	0.1241	3	6.1127	0.0828	3	≤10℃	-0.0856931	-0.000224236
	5.8025	0	3	6.0494	0	3	≤10℃	-0.0416702	0
	5.8025	0	3	6.1317	0	3	≤10℃	-0.0551832	0
	5.8025	0	3	6.2963	0	3	≤10℃	-0.0816733	0
	6.94	0.02	3	6.19	0.05	3	≤10℃	0.114367	-2.45173e-05
	6.94	0.02	3	5.65	0.1	3	≤10℃	0.205646	-0.000107188
	6.94	0.02	3	5.35	0.04	3	≤10℃	0.260205	-2.14017e-05
	7.18	0.04	3	6.81	0.07	3	≤10℃	0.0529073	-4.55648e-05
	7.18	0.04	3	6.13	0.06	3	≤10℃	0.158105	-4.228e-05
	7.18	0.04	3	5.63	0.09	3	≤10℃	0.24319	-9.55273e-05
	6.99	0.04	3	6.34	0.06	3	≤10℃	0.0976018	-4.07695e-05
	6.99	0.04	3	5.72	0.03	3	≤10℃	0.200512	-2.00847e-05
	6.99	0.04	3	5.35	0.05	3	≤10℃	0.267384	-4.00301e-05
	7.17	0.08	3	6.66	0.06	3	≤10℃	0.0737862	-6.85514e-05
	7.17	0.08	3	6.41	0.05	3	≤10℃	0.112046	-6.1779e-05
	7.17	0.08	3	5.89	0.06	3	≤10℃	0.19665	-7.60874e-05
	5.38	0.03	3	4.94	0.01	3	≤10℃	0.085323	-1.17306e-05
	5.38	0.03	3	4.86	0.03	3	≤10℃	0.10165	-2.3066e-05
	6.49	0.02	3	5.98	0.07	3	≤10℃	0.081842	-4.88399e-05
	6.49	0.02	3	5.94	0.08	3	≤10℃	0.0885534	-6.3628e-05
	7.15	0.05	3	6.54	0.04	3	≤10℃	0.0891752	-2.877e-05
	7.15	0.05	3	6.29	0.08	3	≤10℃	0.128151	-7.02217e-05
	8.1	0.09	3	7.74	0.05	3	≤10℃	0.0454624	-5.50626e-05
	8.1	0.09	3	7.68	0.05	3	≤10℃	0.0532445	-5.52808e-05
	5.96	0.16	3	5.6	0.04	3	≤10℃	0.0623039	-0.000257236
	5.96	0.16	3	5.33	0.04	3	≤10℃	0.111719	-0.000259003
	5.96	0.16	3	5.3	0.09	3	≤10℃	0.117364	-0.000336349
	5.96	0.16	3	5.2	0	3	≤10℃	0.136412	-0.000240229
	5.68	0.07	3	5.54	0.07	3	≤10℃	0.0249567	-0.000103844
	5.68	0.07	3	5.32	0.07	3	≤10℃	0.0654779	-0.000108337
	5.68	0.07	3	5.28	0.13	3	≤10℃	0.0730251	-0.000252695
	5.68	0.07	3	5.23	0.09	3	≤10℃	0.08254	-0.000149336
	5.76	0.03	3	5.74	0.02	3	≤10℃	0.00347826	-1.30891e-05
	5.76	0.03	3	5.4	0.04	3	≤10℃	0.0645385	-2.73321e-05
	5.76	0.03	3	5.32	0.09	3	≤10℃	0.0794642	-0.000104441
	5.76	0.03	3	5.27	0.13	3	≤10℃	0.0889071	-0.000211878
	6.9	0.621	3	6.7	0	3	≤10℃	0.0294139	-0.0027
	6.9	0.621	3	6.5	0	3	≤10℃	0.0597192	-0.0027
	6.9	0.621	3	6.7	0	3	≤10℃	0.0294139	-0.0027
	6.9	0.621	3	6.7	0	3	≤10℃	0.0294139	-0.0027
	6.9	0.621	3	6.6	0	3	≤10℃	0.0444518	-0.0027
	7	0.63	3	6.55	0	3	≤10℃	0.0664451	-0.0027
	7	0.63	3	6.65	0	3	≤10℃	0.0512933	-0.0027
	7	0.63	3	7.15	0	3	≤10℃	-0.0212022	-0.0027
	7	0.63	3	6.85	0	3	≤10℃	0.0216615	-0.0027
	7	0.63	3	6.4	0	3	≤10℃	0.0896122	-0.0027
	6.9	0.621	3	6.6	0	3	≤10℃	0.0444518	-0.0027
	6.9	0.621	3	6.6	0	3	≤10℃	0.0444518	-0.0027
	6.9	0.621	3	6.8	0	3	≤10℃	0.0145988	-0.0027
	6.9	0.621	3	6.2	0	3	≤10℃	0.106972	-0.0027
	6.9	0.621	3	6.5	0	3	≤10℃	0.0597192	-0.0027
	7.1	0.639	3	6.8	0	3	≤10℃	0.0431722	-0.0027
	7.1	0.639	3	6.7	0	3	≤10℃	0.0579873	-0.0027
	7.1	0.639	3	7.1	0	3	≤10℃	0	-0.0027
	7.1	0.639	3	680	0	3	≤10℃	-4.562	-0.0027
	7.1	0.639	3	6.5	0	3	≤10℃	0.0882926	-0.0027
	7.1	0.639	3	7.2	0	3	≤10℃	-0.0139862	-0.0027
	7.1	0.639	3	7	0	3	≤10℃	0.0141846	-0.0027
	7.2	0.648	3	6.4	0	3	≤10℃	0.117783	-0.0027
	7.2	0.648	3	6.4	0	3	≤10℃	0.117783	-0.0027
	7.2	0.648	3	6.5	0	3	≤10℃	0.102279	-0.0027
	7.2	0.648	3	6.4	0	3	≤10℃	0.117783	-0.0027
	7.2	0.648	3	6.5	0	3	≤10℃	0.102279	-0.0027
	7.27	0.6543	3	6.86	0	3	≤10℃	0.0580488	-0.0027
	7.27	0.6543	3	6.24	0	3	≤10℃	0.152776	-0.0027
	7.27	0.6543	3	7.28	0	3	≤10℃	-0.00137457	-0.0027
	7.27	0.6543	3	6.93	0	3	≤10℃	0.0478965	-0.0027
	7.27	0.6543	3	6.58	0	3	≤10℃	0.0997215	-0.0027
	7.27	0.6543	3	6.23	0	3	≤10℃	0.15438	-0.0027
	7.27	0.6543	3	6.22	0	3	≤10℃	0.155986	-0.0027
	6.8	0.612	3	6.65	0	3	≤10℃	0.0223058	-0.0027
	6.8	0.612	3	6.4	0	3	≤10℃	0.0606246	-0.0027
	6.8	0.612	3	6.95	0	3	≤10℃	-0.021819	-0.0027
	6.8	0.612	3	6.45	0	3	≤10℃	0.0528425	-0.0027
	6.8	0.612	3	6.45	0	3	≤10℃	0.0528425	-0.0027
	6.8	0.612	3	5.8	0	3	≤10℃	0.159065	-0.0027
	6.8	0.612	3	6.4	0	3	≤10℃	0.0606246	-0.0027
	7.2	0.648	3	6.35	0	3	≤10℃	0.125626	-0.0027
	7.2	0.648	3	6.44	0	3	≤10℃	0.111552	-0.0027
	7.2	0.648	3	7.05	0	3	≤10℃	0.0210534	-0.0027
	7.2	0.648	3	6.16	0	3	≤10℃	0.156004	-0.0027
	7.2	0.648	3	6.57	0	3	≤10℃	0.0915672	-0.0027
	7.2	0.648	3	5.84	0	3	≤10℃	0.20935	-0.0027
	7.2	0.648	3	5.72	0	3	≤10℃	0.230112	-0.0027
	7.22	0.6498	3	6.18	0	3	≤10℃	0.155537	-0.0027
	7.22	0.6498	3	6.22	0	3	≤10℃	0.149085	-0.0027
	7.22	0.6498	3	7.07	0	3	≤10℃	0.0209945	-0.0027
	7.22	0.6498	3	6.4	0	3	≤10℃	0.120557	-0.0027
	7.22	0.6498	3	6.52	0	3	≤10℃	0.101981	-0.0027
	7.22	0.6498	3	5.82	0	3	≤10℃	0.215555	-0.0027
	7.22	0.6498	3	6.06	0	3	≤10℃	0.175145	-0.0027
	6.9	0.621	3	6.5	0	3	≤10℃	0.0597192	-0.0027
	6.9	0.621	3	6.51	0	3	≤10℃	0.058182	-0.0027
	6.9	0.621	3	7.26	0	3	≤10℃	-0.0508584	-0.0027
	6.9	0.621	3	6.57	0	3	≤10℃	0.0490076	-0.0027
	6.9	0.621	3	6.48	0	3	≤10℃	0.0628009	-0.0027
	6.9	0.621	3	5.77	0	3	≤10℃	0.178849	-0.0027
	6.9	0.621	3	6.07	0	3	≤10℃	0.128163	-0.0027
	6.63	0.5967	3	5.94	0	3	≤10℃	0.109896	-0.0027
	6.63	0.5967	3	6.14	0	3	≤10℃	0.0767801	-0.0027
	6.63	0.5967	3	6.66	0	3	≤10℃	-0.00451468	-0.0027
	6.63	0.5967	3	6.23	0	3	≤10℃	0.0622285	-0.0027
	6.63	0.5967	3	6.24	0	3	≤10℃	0.0606246	-0.0027
	6.63	0.5967	3	5.77	0	3	≤10℃	0.138933	-0.0027
	6.63	0.5967	3	5.82	0	3	≤10℃	0.130305	-0.0027
	6.74	0.6066	3	6.26	0	3	≤10℃	0.0738797	-0.0027
	6.74	0.6066	3	6.16	0	3	≤10℃	0.0899831	-0.0027
	6.74	0.6066	3	7	0	3	≤10℃	-0.0378502	-0.0027
	6.74	0.6066	3	6.59	0	3	≤10℃	0.0225066	-0.0027
	6.74	0.6066	3	6.22	0	3	≤10℃	0.08029	-0.0027
	6.74	0.6066	3	5.96	0	3	≤10℃	0.122989	-0.0027
	6.74	0.6066	3	5.64	0	3	≤10℃	0.178176	-0.0027
	6.86	0.6174	3	6.22	0	3	≤10℃	0.0979375	-0.0027
	6.86	0.6174	3	6.07	0	3	≤10℃	0.122349	-0.0027
	6.86	0.6174	3	6.97	0	3	≤10℃	-0.0159078	-0.0027
	6.86	0.6174	3	6.35	0	3	≤10℃	0.0772526	-0.0027
	6.86	0.6174	3	6.22	0	3	≤10℃	0.0979375	-0.0027
	6.86	0.6174	3	5.71	0	3	≤10℃	0.183488	-0.0027
	6.86	0.6174	3	5.75	0	3	≤10℃	0.176508	-0.0027
	6.94	0.6246	3	6.04	0	3	≤10℃	0.138898	-0.0027
	6.94	0.6246	3	6.35	0	3	≤10℃	0.088847	-0.0027
	6.94	0.6246	3	7.2	0	3	≤10℃	-0.0367793	-0.0027
	6.94	0.6246	3	6.28	0	3	≤10℃	0.0999318	-0.0027
	6.94	0.6246	3	6.9	0	3	≤10℃	0.00578036	-0.0027
	6.94	0.6246	3	5.7	0	3	≤10℃	0.196836	-0.0027
	6.94	0.6246	3	5.73	0	3	≤10℃	0.191586	-0.0027
	6.89032	0.620129	3	6.03871	0	3	≤10℃	0.131927	-0.0027
	6.89032	0.620129	3	5	0	3	≤10℃	0.32068	-0.0027
	7.05806	0.635225	3	6.78065	0	3	≤10℃	0.0400973	-0.0027
	7.05806	0.635225	3	6.47097	0	3	≤10℃	0.0868442	-0.0027
	7.43871	0.669484	3	7.20645	0	3	≤10℃	0.031721	-0.0027
	7.43871	0.669484	3	7.08387	0	3	≤10℃	0.0488771	-0.0027
	7.24328	0.651895	3	7.29424	0	3	≤10℃	-0.00701085	-0.0027
	7.24328	0.651895	3	6.23405	0	3	≤10℃	0.150048	-0.0027
	7.24328	0.651895	3	6.93311	0	3	≤10℃	0.0437657	-0.0027
	6.84002	0.615602	3	6.40022	0	3	≤10℃	0.0664583	-0.0027
	6.84002	0.615602	3	6.98354	0	3	≤10℃	-0.0207653	-0.0027
	6.84002	0.615602	3	6.47891	0	3	≤10℃	0.0542384	-0.0027
	7.18672	0.646805	3	5.72839	0	3	≤10℃	0.2268	-0.0027
	7.18672	0.646805	3	7.03394	0	3	≤10℃	0.0214879	-0.0027
	7.18672	0.646805	3	6.17746	0	3	≤10℃	0.151328	-0.0027
	7.23251	0.650926	3	6.41769	0	3	≤10℃	0.119528	-0.0027
	7.23251	0.650926	3	7.07048	0	3	≤10℃	0.0226578	-0.0027
	7.23251	0.650926	3	6.08437	0	3	≤10℃	0.172863	-0.0027
	6.89422	0.62048	3	6.05164	0	3	≤10℃	0.130354	-0.0027
	6.89422	0.62048	3	7.26922	0	3	≤10℃	-0.0529656	-0.0027
	6.89422	0.62048	3	6.57014	0	3	≤10℃	0.0481482	-0.0027
	6.74572	0.607115	3	6.57908	0	3	≤10℃	0.0250133	-0.0027
	6.74572	0.607115	3	5.62073	0	3	≤10℃	0.182447	-0.0027
	6.74572	0.607115	3	7.02349	0	3	≤10℃	-0.040352	-0.0027
	6.85666	0.617099	3	7.00018	0	3	≤10℃	-0.0207154	-0.0027
	6.85666	0.617099	3	6.35666	0	3	≤10℃	0.0757174	-0.0027
	6.85666	0.617099	3	5.69462	0	3	≤10℃	0.185699	-0.0027
	6.9537	0.625833	3	5.74076	0	3	≤10℃	0.191682	-0.0027
	6.9537	0.625833	3	7.18057	0	3	≤10℃	-0.0321049	-0.0027
	6.9537	0.625833	3	6.25925	0	3	≤10℃	0.105214	-0.0027
	6.89231	0.620308	3	5.38926	0	3	≤10℃	0.245998	-0.0027
	6.89231	0.620308	3	5.83259	0	3	≤10℃	0.166945	-0.0027
	6.89231	0.620308	3	6.71926	0	3	≤10℃	0.0254283	-0.0027
	7.04477	0.634029	3	6.729	0	3	≤10℃	0.045859	-0.0027
	7.04477	0.634029	3	6.9142	0	3	≤10℃	0.0187082	-0.0027
	7.04477	0.634029	3	6.95363	0	3	≤10℃	0.0130217	-0.0027
	7.46136	0.671522	3	6.7053	0	3	≤10℃	0.106839	-0.0027
	7.46136	0.671522	3	6.87531	0	3	≤10℃	0.081801	-0.0027
	7.46136	0.671522	3	7.00893	0	3	≤10℃	0.0625527	-0.0027
	7.19475	0.647528	3	6.60873	0	3	≤10℃	0.0849601	-0.0027
	7.19475	0.647528	3	6.72406	0	3	≤10℃	0.0676595	-0.0027
	7.19475	0.647528	3	6.98216	0	3	≤10℃	0.0299933	-0.0027
	5.63332	0	3	6.13333	0	3	10-20℃	-0.0850389	0
	5.63332	0	3	6.54308	0	3	10-20℃	-0.149709	0
	5.63332	0	3	6.84066	0	3	10-20℃	-0.194185	0
	5.52506	0	3	5.99034	0	3	10-20℃	-0.0808541	0
	5.52506	0	3	6.55282	0	3	10-20℃	-0.170601	0
	5.52506	0	3	6.81856	0	3	10-20℃	-0.210354	0
	5.54185	0	3	5.93764	0	3	10-20℃	-0.0689834	0
	5.54185	0	3	6.57651	0	3	10-20℃	-0.171176	0
	5.54185	0	3	6.7758	0	3	10-20℃	-0.201029	0
	5.29453	0	3	5.57934	0	3	10-20℃	-0.0523963	0
	5.29453	0	3	6.00985	0	3	10-20℃	-0.126726	0
	5.29453	0	3	6.41579	0	3	10-20℃	-0.192088	0
	5.2558	0	3	5.49183	0	3	10-20℃	-0.0439293	0
	5.2558	0	3	5.70719	0	3	10-20℃	-0.0823946	0
	5.2558	0	3	6.13858	0	3	10-20℃	-0.155261	0
	3.4344	0.175	3	5.7969	0.1312	3	10-20℃	-0.523481	-0.00103622
	3.4344	2.4937	3	5.7094	0.1093	3	10-20℃	-0.508272	-0.17586
	3.4344	2.3843	3	6.1687	0.0438	3	10-20℃	-0.585646	-0.160673
	5.18	0	3	5.68	0	3	10-20℃	-0.0921462	0
	5.18	0	3	5.96	0	3	10-20℃	-0.140265	0
	5.18	0	3	6.28	0	3	10-20℃	-0.192565	0
	5.18	0	3	6.28	0	3	10-20℃	-0.192565	0
	5.18	0	3	5.78	0	3	10-20℃	-0.109599	0
	5.18	0	3	6.22	0	3	10-20℃	-0.182965	0
	5.18	0	3	6.97	0	3	10-20℃	-0.29681	0
	5.18	0	3	7.2	0	3	10-20℃	-0.329276	0
	4.62	0	3	4.91	0	3	10-20℃	-0.0608792	0
	4.62	0	3	4.98	0	3	10-20℃	-0.0750352	0
	5.8	0	3	5.92	0	3	10-20℃	-0.0204785	0
	5.92	0	3	5.91	0	3	10-20℃	0.00169062	0
	7.06	0	3	7.28	0	3	10-20℃	-0.0306858	0
	6.04	0	3	6.15	0	3	10-20℃	-0.0180481	0
	6.1	0	3	6.27	0	3	10-20℃	-0.0274876	0
	7.21	0	3	7.62	0	3	10-20℃	-0.0553074	0
	5.62	0	3	6.16	0	3	10-20℃	-0.0917451	0
	5.62	0	3	6.48	0	3	10-20℃	-0.142389	0
	5.62	0	3	7.03	0	3	10-20℃	-0.223855	0
	5.62	0	3	7.11	0	3	10-20℃	-0.235171	0
	5.62	0	3	5.51	0	3	10-20℃	0.019767	0
	5.12	0	3	5.39	0	3	10-20℃	-0.0513909	0
	5.12	0	3	5.27	0	3	10-20℃	-0.0288759	0
	3.98	0	3	3.64	0	3	10-20℃	0.0892981	0
	3.98	0	3	4.21	0	3	10-20℃	-0.0561808	0
	3.98	0	3	4.04	0	3	10-20℃	-0.0149629	0
	3.98	0	3	3.89	0	3	10-20℃	0.0228727	0
	3.98	0	3	3.68	0	3	10-20℃	0.0783691	0
	3.98	0	3	3.9	0	3	10-20℃	0.0203053	0
	3.98	0	3	3.7	0	3	10-20℃	0.072949	0
	3.98	0	3	5.07	0	3	10-20℃	-0.242059	0
	3.98	0	3	4.83	0	3	10-20℃	-0.193565	0
	5.12	0	3	7.23	0	3	10-20℃	-0.345085	0
	5.12	0	3	5.22	0	3	10-20℃	-0.019343	0
	5.12	0	3	6.57	0.01	3	10-20℃	-0.249359	-7.72232e-07
	5.12	0	3	6.65	0.01	3	10-20℃	-0.261462	-7.53764e-07
	5.12	0	3	6.81	0	3	10-20℃	-0.285238	0
	5.83	0	3	5.77	0	3	10-20℃	0.0103449	0
	5.83	0	3	5.48	0	3	10-20℃	0.0619119	0
	5.83	0	3	5.5	0	3	10-20℃	0.0582689	0
	5.83	0	3	5.39	0	3	10-20℃	0.0784716	0
	5.83	0	3	5.58	0	3	10-20℃	0.0438282	0
	5.83	0	3	5.55	0	3	10-20℃	0.0492191	0
	5.83	0	3	5.87	0	3	10-20℃	-0.00683763	0
	3.92133	0.09834	3	4.63043	0.12423	3	10-20℃	-0.166219	-0.000449572
	3.92133	0.09834	3	4.77019	0.05176	3	10-20℃	-0.195955	-0.000248885
	3.92133	0.09834	3	4.11801	0.04141	3	10-20℃	-0.0489392	-0.000243346
	3.92133	0.09834	3	5.04451	0.01553	3	10-20℃	-0.25187	-0.000212798
	3.92133	0.09834	3	4.68219	0.05176	3	10-20℃	-0.177335	-0.000250374
	3.92133	0.09834	3	5.06004	0.03106	3	10-20℃	-0.254944	-0.000222199
	3.92133	0.09834	3	4.98758	0.06211	3	10-20℃	-0.24052	-0.000261331
	3.92133	0.09834	3	4.71843	0.0414	3	10-20℃	-0.185045	-0.000235301
	3.92133	0.09834	3	5.03416	0.06729	3	10-20℃	-0.249816	-0.000269195
	5.42	0	3	5.6	0	3	10-20℃	-0.0326708	0
	5.42	0	3	5.78	0	3	10-20℃	-0.0643079	0
	5.56	0	3	4.9	0	3	10-20℃	0.126363	0
	5.56	0	3	5.18	0	3	10-20℃	0.0707931	0
	5.24	0	3	5.21	0	3	10-20℃	0.00574164	0
	5.24	0	3	5.4	0	3	10-20℃	-0.0300775	0
	5.2	0	3	5.18	0	3	10-20℃	0.00385357	0
	5.2	0	3	5.42	0	3	10-20℃	-0.0414372	0
	4.74	0	3	4.85	0	3	10-20℃	-0.0229416	0
	4.74	0	3	4.9	0	3	10-20℃	-0.0331981	0
	4.75	0	3	4.86	0	3	10-20℃	-0.0228938	0
	4.75	0	3	4.91	0	3	10-20℃	-0.0331293	0
	7.43	0	3	7.56	0	3	10-20℃	-0.0173453	0
	7.43	0	3	7.61	0	3	10-20℃	-0.0239373	0
	7.43	0	3	7.31	0	3	10-20℃	0.0162826	0
	7.43	0	3	7.32	0	3	10-20℃	0.0149155	0
	7.34	0	3	7.52	0	3	10-20℃	-0.0242273	0
	7.34	0	3	7.55	0	3	10-20℃	-0.0282087	0
	7.34	0	3	7.28	0	3	10-20℃	0.00820798	0
	7.34	0	3	7.26	0	3	10-20℃	0.010959	0
	4.65	0	3	4.76	0	3	10-20℃	-0.0233804	0
	4.65	0	3	4.92	0	3	10-20℃	-0.0564413	0
	4.62	0	3	4.78	0	3	10-20℃	-0.0340458	0
	4.62	0	3	4.9	0	3	10-20℃	-0.0588405	0
	7.17	0	3	7.37	0	3	10-20℃	-0.0275121	0
	7.17	0	3	7.4	0	3	10-20℃	-0.0315743	0
	7.17	0	3	7.13	0	3	10-20℃	0.00559442	0
	7.17	0	3	7.21	0	3	10-20℃	-0.0055633	0
	7.17	0	3	7.07	0	3	10-20℃	0.0140452	0
	7.21	0	3	7.48	0	3	10-20℃	-0.0367638	0
	7.21	0	3	7.53	0	3	10-20℃	-0.0434261	0
	7.21	0	3	7.13	0	3	10-20℃	0.0111577	0
	7.21	0	3	7.1	0	3	10-20℃	0.0153742	0
	8.56	0	3	8.2	0	3	10-20℃	0.042966	0
	8.56	0	3	8.07	0	3	10-20℃	0.0589467	0
	8.35	0	3	8.06	0	3	10-20℃	0.035348	0
	8.35	0	3	8.11	0	3	10-20℃	0.0291637	0
	7	0	3	7.1	0	3	10-20℃	-0.0141846	0
	7	0	3	7.08	0	3	10-20℃	-0.0113638	0
	7	0	3	7.2	0	3	10-20℃	-0.0281709	0
	7.38	0	3	7.2	0	3	10-20℃	0.0246926	0
	7.38	0	3	7.4	0	3	10-20℃	-0.00270636	0
	7.38	0	3	7.23	0	3	10-20℃	0.0205346	0
	7.18	0	3	7	0	3	10-20℃	0.0253892	0
	7.18	0	3	6.8	0	3	10-20℃	0.0543768	0
	7.18	0	3	6.7	0	3	10-20℃	0.0691919	0
	7.1	0	3	7.2	0	3	10-20℃	-0.0139862	0
	7.1	0	3	7.23	0	3	10-20℃	-0.0181443	0
	7.1	0	3	7.3	0	3	10-20℃	-0.0277796	0
	7.25	0	3	6.8	0	3	10-20℃	0.0640789	0
	7.25	0	3	7	0	3	10-20℃	0.0350913	0
	7.25	0	3	7.08	0	3	10-20℃	0.0237276	0
	7.01	0	3	7.18	0	3	10-20℃	-0.0239617	0
	7.01	0	3	6.7	0	3	10-20℃	0.0452302	0
	7.01	0	3	6.8	0	3	10-20℃	0.0304151	0
	8.2	0	3	8.12	0	3	10-20℃	0.009804	0
	8.2	0	3	8.16	0	3	10-20℃	0.00488999	0
	8.2	0	3	8.1	0	3	10-20℃	0.0122701	0
	8.2	0	3	8.15	0	3	10-20℃	0.00611623	0
	8.3	0	3	8.2	0	3	10-20℃	0.0121214	0
	8.3	0	3	8.22	0	3	10-20℃	0.00968531	0
	8.3	0	3	8.2	0	3	10-20℃	0.0121214	0
	8.3	0	3	8.24	0	3	10-20℃	0.00725517	0
	8.4	0	3	8.45	0	3	10-20℃	-0.00593474	0
	8.4	0	3	8.4	0	3	10-20℃	0	0
	8.4	0	3	8.4	0	3	10-20℃	0	0
	8.4	0	3	8.32	0	3	10-20℃	0.00956945	0
	8.26	0	3	8.14	0	3	10-20℃	0.0146344	0
	8.26	0	3	8.26	0	3	10-20℃	0	0
	8.26	0	3	8.13	0	3	10-20℃	0.0158637	0
	8.26	0	3	8.18	0	3	10-20℃	0.00973244	0
	8.3	0	3	8.19	0	3	10-20℃	0.0133416	0
	8.3	0	3	8.37	0	3	10-20℃	-0.00839837	0
	8.3	0	3	8.26	0	3	10-20℃	0.00483093	0
	8.3	0	3	8.2	0	3	10-20℃	0.0121214	0
	8.45	0	3	8.45	0	3	10-20℃	0	0
	8.45	0	3	8.33	0	3	10-20℃	0.014303	0
	8.45	0	3	8.34	0	3	10-20℃	0.0131032	0
	8.45	0	3	8.27	0	3	10-20℃	0.0215319	0
	5.61	0.18	3	6.17	0.09	3	10-20℃	-0.0951481	-0.000414085
	5.61	0.18	3	6.52	0.1	3	10-20℃	-0.150324	-0.000421573
	5.61	0.18	3	6.04	0.02	3	10-20℃	-0.0738533	-0.000346816
	4.3	0.2	3	4.5	0.2	3	10-20℃	-0.0454624	-0.00137955
	4.3	0.2	3	5	0	3	10-20℃	-0.150823	-0.000721111
	4.3	0.2	3	5.1	0	3	10-20℃	-0.170626	-0.000721111
	4.3	0.2	3	5.5	0.1	3	10-20℃	-0.246133	-0.000831303
	4.3	0	3	4.5	0	3	10-20℃	-0.0454624	0
	4.3	0	3	5	0	3	10-20℃	-0.150823	0
	4.3	0	3	5.2	0	3	10-20℃	-0.190044	0
	4.3	0	3	5.3	0.1	3	10-20℃	-0.209092	-0.000118666
	4.6	0	3	4.7	0.3	3	10-20℃	-0.0215062	-0.00135808
	4.6	0	3	5.2	0.2	3	10-20℃	-0.122602	-0.000493097
	4.6	0	3	5.3	0.1	3	10-20℃	-0.141651	-0.000118666
	4.6	0	3	5.8	0.3	3	10-20℃	-0.231802	-0.000891795
	4.5	0	3	4.6	0.3	3	10-20℃	-0.0219789	-0.00141777
	4.5	0	3	5.1	0	3	10-20℃	-0.125163	0
	4.5	0	3	5.4	0	3	10-20℃	-0.182322	0
	4.5	0	3	5.7	0	3	10-20℃	-0.236389	0
	5	0.4	3	5.1	0.3	3	10-20℃	-0.0198026	-0.00328674
	5	0.4	3	5.4	0.3	3	10-20℃	-0.076961	-0.00316214
	5	0.4	3	5.7	0.1	3	10-20℃	-0.131028	-0.00223593
	5	0.4	3	5.8	0.1	3	10-20℃	-0.14842	-0.00223242
	5.1	0.3	3	5	0.3	3	10-20℃	0.0198026	-0.0023534
	5.1	0.3	3	5.4	0.3	3	10-20℃	-0.0571584	-0.00218221
	5.1	0.3	3	5.6	0.3	3	10-20℃	-0.0935261	-0.00211004
	5.1	0.3	3	5.7	0.1	3	10-20℃	-0.111226	-0.001256
	5.1	0.1	3	5	0.3	3	10-20℃	0.0198026	-0.00132816
	5.1	0.1	3	5.3	0.2	3	10-20℃	-0.0384663	-0.000602821
	5.1	0.1	3	5.5	0.2	3	10-20℃	-0.0755076	-0.000568927
	5.1	0.1	3	5.6	0.2	3	10-20℃	-0.0935261	-0.000553326
	5.1	0.1	3	5	0.2	3	10-20℃	0.0198026	-0.000661489
	5.1	0.1	3	5.2	0.2	3	10-20℃	-0.0194181	-0.000621252
	5.1	0.1	3	5.5	0.1	3	10-20℃	-0.0755076	-0.000238349
	5.1	0.1	3	5.6	0.1	3	10-20℃	-0.0935261	-0.000234448
	6.03	0.07	3	5.97	0.04	3	10-20℃	0.0100001	-5.98841e-05
	6.03	0.07	3	5.75	0.07	3	10-20℃	0.0475472	-9.43214e-05
	6.03	0.07	3	5.62	0.04	3	10-20℃	0.0704153	-6.1806e-05
	5.83	0.06	3	6.17	0.06	3	10-20℃	-0.0566818	-6.68274e-05
	5.83	0.06	3	6	0.2	3	10-20℃	-0.0287425	-0.000405676
	5.83	0.06	3	6.23	0.06	3	10-20℃	-0.0663593	-6.62232e-05
	5.2	0.1	3	6.3	0.1	3	10-20℃	-0.191891	-0.000207258
	5.2	0.1	3	5.1	0.1	3	10-20℃	0.0194181	-0.00025143
	5.2	0.1	3	6.3	0.2	3	10-20℃	-0.191891	-0.000459211
	5.2	0.2	3	6.1	0.2	3	10-20℃	-0.15963	-0.000851423
	5.2	0.2	3	5.2	0.1	3	10-20℃	0	-0.000616371
	5.2	0.2	3	6	0.2	3	10-20℃	-0.143101	-0.000863467
	5.3	0.1	3	5.9	0.1	3	10-20℃	-0.107246	-0.000214424
	5.3	0.1	3	5.3	0.2	3	10-20℃	0	-0.000593331
	5.3	0.1	3	5.8	0.1	3	10-20℃	-0.0901511	-0.000217755
	4.51	0	3	6.69	0	3	10-20℃	-0.394317	0
	4.51	0	3	6.77	0	3	10-20℃	-0.406204	0
	4.51	0	3	6.63	0	3	10-20℃	-0.385308	0
	4.51	0	3	6.76	0	3	10-20℃	-0.404726	0
	4.34	0	3	6.68	0	3	10-20℃	-0.431244	0
	4.34	0	3	6.61	0	3	10-20℃	-0.420709	0
	4.34	0	3	6.77	0	3	10-20℃	-0.444627	0
	4.34	0	3	6.7	0	3	10-20℃	-0.434233	0
	5.15	0	3	5.23	0	3	10-20℃	-0.0154146	0
	5.15	0	3	4.82	0	3	10-20℃	0.0662228	0
	5.14	0	3	5.25	0	3	10-20℃	-0.021175	0
	5.14	0	3	4.83	0	3	10-20℃	0.0622066	0
	5.17	0	3	5.23	0	3	10-20℃	-0.0115386	0
	5.17	0	3	4.81	0	3	10-20℃	0.0721756	0
	5.3	0	3	6.7	0	3	10-20℃	-0.234401	0
	5.3	0	3	6.6	0	3	10-20℃	-0.219363	0
	5.3	0	3	6.4	0	3	10-20℃	-0.188591	0
	5.17	0	3	6.91	0	3	10-20℃	-0.290097	0
	5.17	0	3	5.8	0	3	10-20℃	-0.114985	0
	5.17	0	3	5.65	0	3	10-20℃	-0.0887829	0
	5.17	0	3	7.03	0	3	10-20℃	-0.307314	0
	5.17	0	3	6.88	0	3	10-20℃	-0.285746	0
	5.17	0	3	5.98	0	3	10-20℃	-0.145548	0
	5.17	0	3	6.03	0	3	10-20℃	-0.153874	0
	5.21	0	3	6.54	0	3	10-20℃	-0.227357	0
	5.21	0	3	6.35	0	3	10-20℃	-0.197875	0
	5.21	0	3	5.46	0	3	10-20℃	-0.0468689	0
	5.21	0	3	6.74	0	3	10-20℃	-0.25748	0
	5.21	0	3	6.63	0	3	10-20℃	-0.241025	0
	5.21	0	3	6.36	0	3	10-20℃	-0.199449	0
	5.21	0	3	6.65	0	3	10-20℃	-0.244037	0
	5.21	0	3	5.21	0	3	10-20℃	0	0
	5.36	0	3	6.23	0	3	10-20℃	-0.150412	0
	5.36	0	3	6.36	0	3	10-20℃	-0.171064	0
	5.36	0	3	5.28	0	3	10-20℃	0.0150379	0
	5.36	0	3	6.45	0	3	10-20℃	-0.185116	0
	5.36	0	3	6.45	0	3	10-20℃	-0.185116	0
	5.36	0	3	6.128	0	3	10-20℃	-0.133904	0
	5.36	0	3	6.36	0	3	10-20℃	-0.171064	0
	5.36	0	3	5.36	0	3	10-20℃	0	0
	5.09	0	3	5.04	0	3	10-20℃	0.00987175	0
	5.09	0	3	5.17	0	3	10-20℃	-0.0155949	0
	5.09	0	3	5.21	0	3	10-20℃	-0.023302	0
	5.09	0	3	5.33	0	3	10-20℃	-0.0460734	0
	5.09	0	3	5.49	0	3	10-20℃	-0.0756504	0
	5.09	0	3	5.51	0	3	10-20℃	-0.0792868	0
	6.13	0	3	6.13	0	3	10-20℃	0	0
	6.13	0	3	6.14	0	3	10-20℃	-0.00162999	0
	6.13	0	3	6.17	0	3	10-20℃	-0.00650409	0
	5.58	0	3	5.67	0	3	10-20℃	-0.0160003	0
	5.58	0	3	5.79	0	3	10-20℃	-0.0369435	0
	5.58	0	3	5.88	0	3	10-20℃	-0.052368	0
	5.47	0	3	5.23	0	3	10-20℃	0.0448673	0
	5.47	0	3	5.26	0	3	10-20℃	0.0391476	0
	5.47	0	3	5.37	0	3	10-20℃	0.0184507	0
	4.69	0	3	5.98	0	3	10-20℃	-0.242988	0
	4.69	0	3	7.14	0	3	10-20℃	-0.42028	0
	4.69	0	3	4.77	0	3	10-20℃	-0.0169137	0
	4.69	0	3	6.04	0	3	10-20℃	-0.252971	0
	4.69	0	3	7.11	0	3	10-20℃	-0.41607	0
	4.57	0	3	5.83	0	3	10-20℃	-0.243504	0
	4.57	0	3	7.11	0	3	10-20℃	-0.441989	0
	4.57	0	3	4.79	0	3	10-20℃	-0.0470172	0
	4.57	0	3	6.01	0	3	10-20℃	-0.273912	0
	4.57	0	3	7.02	0	3	10-20℃	-0.42925	0
	4.68	0	3	5.87	0	3	10-20℃	-0.226557	0
	4.68	0	3	7.06	0	3	10-20℃	-0.411147	0
	4.68	0	3	4.71	0	3	10-20℃	-0.0063898	0
	4.68	0	3	5.94	0	3	10-20℃	-0.238411	0
	4.68	0	3	6.93	0	3	10-20℃	-0.392562	0
	4.73	0	3	5.72	0	3	10-20℃	-0.190044	0
	4.73	0	3	6.89	0	3	10-20℃	-0.376146	0
	4.73	0	3	4.63	0	3	10-20℃	0.0213683	0
	4.73	0	3	5.78	0	3	10-20℃	-0.200478	0
	4.73	0	3	6.81	0	3	10-20℃	-0.364467	0
	4.61	0	3	5.66	0	3	10-20℃	-0.205196	0
	4.61	0	3	6.72	0	3	10-20℃	-0.37686	0
	4.61	0	3	4.66	0	3	10-20℃	-0.0107876	0
	4.61	0	3	5.72	0	3	10-20℃	-0.215741	0
	4.61	0	3	6.62	0	3	10-20℃	-0.361868	0
	4.72	0	3	5.58	0	3	10-20℃	-0.16738	0
	4.72	0	3	6.67	0	3	10-20℃	-0.345811	0
	4.72	0	3	4.67	0	3	10-20℃	0.0106497	0
	4.72	0	3	5.64	0	3	10-20℃	-0.178075	0
	4.72	0	3	6.58	0	3	10-20℃	-0.332226	0
	5.04	0	3	6.07	0	3	10-20℃	-0.185953	0
	5.04	0	3	7.45	0	3	10-20℃	-0.390808	0
	5.04	0	3	5.17	0	3	10-20℃	-0.0254666	0
	5.04	0	3	6.14	0	3	10-20℃	-0.197419	0
	5.04	0	3	7.38	0	3	10-20℃	-0.381368	0
	5.19	0	3	6.01	0	3	10-20℃	-0.146691	0
	5.19	0	3	7.41	0	3	10-20℃	-0.356097	0
	5.19	0	3	5.26	0	3	10-20℃	-0.0133973	0
	5.19	0	3	6.21	0	3	10-20℃	-0.179427	0
	5.19	0	3	7.25	0	3	10-20℃	-0.334268	0
	5.22	0	3	6.09	0	3	10-20℃	-0.154151	0
	5.22	0	3	7.32	0	3	10-20℃	-0.338113	0
	5.22	0	3	5.13	0	3	10-20℃	0.0173917	0
	5.22	0	3	6.05	0	3	10-20℃	-0.147561	0
	5.22	0	3	7.22	0	3	10-20℃	-0.324358	0
	5.03	0	3	5.96	0	3	10-20℃	-0.16965	0
	5.03	0	3	7.21	0	3	10-20℃	-0.360049	0
	5.03	0	3	5.19	0	3	10-20℃	-0.0313137	0
	5.03	0	3	6.02	0	3	10-20℃	-0.179667	0
	5.03	0	3	7.14	0	3	10-20℃	-0.350293	0
	5.11	0	3	6.01	0	3	10-20℃	-0.162225	0
	5.11	0	3	7.16	0	3	10-20℃	-0.337311	0
	5.11	0	3	5.07	0	3	10-20℃	0.00785859	0
	5.11	0	3	5.89	0	3	10-20℃	-0.142057	0
	5.11	0	3	7.06	0	3	10-20℃	-0.323246	0
	4.92	0	3	5.89	0	3	10-20℃	-0.179947	0
	4.92	0	3	7.14	0	3	10-20℃	-0.372404	0
	4.92	0	3	5.03	0	3	10-20℃	-0.0221115	0
	4.92	0	3	5.93	0	3	10-20℃	-0.186716	0
	4.92	0	3	7.03	0	3	10-20℃	-0.356878	0
	4.65	0.14	3	5.32	0.27	3	10-20℃	-0.134606	-0.00116074
	4.65	0.14	3	6.11	0.28	3	10-20℃	-0.27306	-0.00100218
	4.65	0.14	3	5.78	0.55	3	10-20℃	-0.217536	-0.00332036
	4.65	0.14	3	6.05	0.4	3	10-20℃	-0.263191	-0.00175925
	6.93367	0	3	7.04278	0	3	10-20℃	-0.0156137	0
	6.93367	0	3	7.4073	0	3	10-20℃	-0.0660767	0
	6.93367	0	3	7.66537	0	3	10-20℃	-0.100324	0
	7.03958	0	3	7.23648	0	3	10-20℃	-0.0275864	0
	7.03958	0	3	7.53716	0	3	10-20℃	-0.0682969	0
	7.03958	0	3	7.67021	0	3	10-20℃	-0.0857955	0
	6.71971	0	3	7.1987	0	3	10-20℃	-0.0688555	0
	6.71971	0	3	7.2759	0	3	10-20℃	-0.0795225	0
	6.71971	0	3	7.24392	0	3	10-20℃	-0.0751175	0
	4.6322	0	3	5.0902	0	3	10-20℃	-0.0942852	0
	4.6322	0	3	7.0154	0	3	10-20℃	-0.415076	0
	4.6322	0	3	6.9355	0	3	10-20℃	-0.403621	0
	4.6322	0	3	5.3391	0	3	10-20℃	-0.142025	0
	4.6322	0	3	8.683	0	3	10-20℃	-0.628335	0
	4.3822	0	3	4.8239	0	3	10-20℃	-0.0960318	0
	4.3822	0	3	6.6025	0	3	10-20℃	-0.409897	0
	4.3822	0	3	5.9518	0	3	10-20℃	-0.306143	0
	4.3822	0	3	4.8609	0	3	10-20℃	-0.103673	0
	4.3822	0	3	7.8134	0	3	10-20℃	-0.578289	0
	3.8715	0	3	4.0359	0	3	10-20℃	-0.0415873	0
	3.8715	0	3	6.4177	0	3	10-20℃	-0.505418	0
	3.8715	0	3	5.5225	0	3	10-20℃	-0.355189	0
	3.8715	0	3	4.8065	0	3	10-20℃	-0.216327	0
	3.8715	0	3	7.6939	0	3	10-20℃	-0.686786	0
	4.27	0.02	3	4.56	0.03	3	10-20℃	-0.0657088	-2.17403e-05
	4.27	0.02	3	4.69	0.04	3	10-20℃	-0.0938188	-3.15595e-05
	4.27	0.02	3	4.82	0.05	3	10-20℃	-0.12116	-4.31822e-05
	4.26	0.05	3	4.62	0.03	3	10-20℃	-0.0811255	-5.9975e-05
	4.26	0.05	3	4.83	0.02	3	10-20℃	-0.125577	-5.16351e-05
	4.26	0.05	3	4.97	0.02	3	10-20℃	-0.154151	-5.13177e-05
	7.03746	0.02393	3	6.93578	0.02816	3	10-20℃	0.0145538	-9.349e-06
	7.03746	0.02393	3	6.94252	0.02395	3	10-20℃	0.0135825	-7.82112e-06
	7.03746	0.02393	3	6.99436	0.02677	3	10-20℃	0.0061432	-8.7371e-06
	7.03746	0.02393	3	7.0659	0.02395	3	10-20℃	-0.00403309	-7.68379e-06
	5.4173	0	3	6.2894	0	3	10-20℃	-0.149268	0
	5.4173	0	3	5.9405	0	3	10-20℃	-0.0921958	0
	5.4173	0	3	4.7429	0	3	10-20℃	0.132949	0
	5.4173	0	3	4.3125	0	3	10-20℃	0.22808	0
	5.721	0	3	6.6977	0	3	10-20℃	-0.157621	0
	5.721	0	3	6.314	0	3	10-20℃	-0.0986258	0
	5.721	0	3	4.5349	0	3	10-20℃	0.232341	0
	5.721	0	3	4.1628	0	3	10-20℃	0.317956	0
	7.4015	0	3	6.3724	0	3	10-20℃	0.149707	0
	5.6309	0	3	3.2441	0	3	10-20℃	0.551431	0
	2.9625	0	3	2.2617	0	3	10-20℃	0.269917	0
	2.6058	0	3	1.7738	0	3	10-20℃	0.384616	0
	4.807	0	3	4.275	0	3	10-20℃	0.117289	0
	4.859	0	3	4.355	0	3	10-20℃	0.109508	0
	4.868	0	3	4.394	0	3	10-20℃	0.102443	0
	4.889	0	3	4.439	0	3	10-20℃	0.0965587	0
	4.01	0	3	3.94	0	3	10-20℃	0.0176105	0
	4.01	0	3	3.96	0	3	10-20℃	0.0125472	0
	4.01	0	3	3.98	0	3	10-20℃	0.00750942	0
	4.01	0	3	4.07	0	3	10-20℃	-0.0148518	0
	4.07	0	3	3.83	0	3	10-20℃	0.0607782	0
	4.07	0	3	4.06	0	3	10-20℃	0.00246003	0
	4.07	0	3	3.96	0	3	10-20℃	0.027399	0
	4.07	0	3	4.09	0	3	10-20℃	-0.00490197	0
	4.07	0	3	3.84	0	3	10-20℃	0.0581706	0
	4.07	0	3	4.05	0	3	10-20℃	0.00492612	0
	4.07	0	3	3.9	0	3	10-20℃	0.0426664	0
	4.07	0	3	4.07	0	3	10-20℃	0	0
	4.11	0	3	3.95	0	3	10-20℃	0.0397074	0
	4.11	0	3	4.08	0	3	10-20℃	0.00732604	0
	4.11	0	3	4.1	0	3	10-20℃	0.00243605	0
	4.11	0	3	4.03	0	3	10-20℃	0.0196567	0
	4.06	0	3	3.99	0	3	10-20℃	0.0173917	0
	4.06	0	3	4.02	0	3	10-20℃	0.00990107	0
	4.06	0	3	4.03	0	3	10-20℃	0.0074166	0
	4.06	0	3	3.99	0	3	10-20℃	0.0173917	0
	4.6	0	3	4.19	0	3	10-20℃	0.0933556	0
	4.6	0	3	4.14	0	3	10-20℃	0.105361	0
	4.03	0	3	4.24	0	3	10-20℃	-0.0507969	0
	4.03	0	3	4.32	0	3	10-20℃	-0.069489	0
	4.06	0	3	4.35	0	3	10-20℃	-0.0689929	0
	4.06	0	3	4.42	0	3	10-20℃	-0.0849567	0
	4.943	0.094	3	6.257	0.729	3	10-20℃	-0.235728	-0.00464537
	4.943	0.094	3	5.393	0.135	3	10-20℃	-0.0871294	-0.000329421
	4.697	0.152	3	7.044	0.085	3	10-20℃	-0.405252	-0.000397617
	4.697	0.152	3	5.57	0.177	3	10-20℃	-0.170471	-0.00068568
	3.93	0.09	3	4.05	0.03	3	10-20℃	-0.0300775	-0.000193105
	3.93	0.09	3	4.01	0.21	3	10-20℃	-0.0201518	-0.00108899
	3.93	0.09	3	4.01	0.14	3	10-20℃	-0.0201518	-0.000581114
	4.53264	0	3	4.50305	0	3	10-20℃	0.00654961	0
	4.53264	0	3	4.3004	0	3	10-20℃	0.0525965	0
	4.64194	0	3	4.61819	0	3	10-20℃	0.00512953	0
	4.64194	0	3	4.48682	0	3	10-20℃	0.0339882	0
	4.73961	0	3	4.66207	0	3	10-20℃	0.0164953	0
	4.73961	0	3	4.59173	0	3	10-20℃	0.031698	0
	4.76	0	3	4.38	0	3	10-20℃	0.0831989	0
	4.76	0	3	4.2	0	3	10-20℃	0.125163	0
	4.76	0	3	4.12	0	3	10-20℃	0.144395	0
	4.58	0	3	4.6	0	3	10-20℃	-0.00435731	0
	4.58	0	3	4.79	0	3	10-20℃	-0.0448314	0
	4.58	0	3	5.77	0	3	10-20℃	-0.230973	0
	4.09	0	3	4.31	0	3	10-20℃	-0.0523929	0
	4.09	0	3	4.37	0	3	10-20℃	-0.066218	0
	4.09	0	3	4.41	0	3	10-20℃	-0.0753297	0
	5.6	0.47	3	5.6	0.23	3	10-20℃	0	-0.00291029
	5.6	0.47	3	5.6	0.12	3	10-20℃	0	-0.00250106
	5.6	0.47	3	5.6	0.47	3	10-20℃	0	-0.004696
	5.6	0.47	3	5.6	0.35	3	10-20℃	0	-0.00365009
	5	0.62	3	5	0.63	3	10-20℃	0	-0.0104173
	5	0.62	3	4.8	0.49	3	10-20℃	0.040822	-0.008599
	5	0.62	3	4.5	0.6	3	10-20℃	0.105361	-0.0110513
	5	0.62	3	4.7	0.43	3	10-20℃	0.0618754	-0.00791543
	5.4	0	3	5.8	0	3	10-20℃	-0.071459	0
	5.4	0	3	6.6	0	3	10-20℃	-0.200671	0
	5.4	0	3	6.65	0	3	10-20℃	-0.208218	0
	5.4	0	3	6.6	0	3	10-20℃	-0.200671	0
	5.2	0	3	4.8	0	3	10-20℃	0.0800427	0
	5.2	0	3	5.3	0	3	10-20℃	-0.0190482	0
	5.2	0	3	5.7	0	3	10-20℃	-0.0918075	0
	5.2	0	3	6.2	0	3	10-20℃	-0.175891	0
	6.29	0.02	3	8	0.14	3	10-20℃	-0.24048	-0.000105453
	6.29	0.02	3	6.56	0.07	3	10-20℃	-0.0420295	-4.13249e-05
	6.29	0.02	3	6.22	0.05	3	10-20℃	0.0111912	-2.49097e-05
	6.58	0.11	3	7.62	0.04	3	10-20℃	-0.146742	-0.000102342
	6.58	0.11	3	6.72	0.03	3	10-20℃	-0.0210534	-9.97996e-05
	6.58	0.11	3	5.34	0.02	3	10-20℃	0.208809	-9.78321e-05
	5.4459	0	3	5.98908	0	3	10-20℃	-0.0944758	0
	5.4459	0	3	5.37887	0	3	10-20℃	0.0129272	0
	5.4459	0	3	5.26863	0	3	10-20℃	0.0335852	0
	5.4459	0	3	5.42204	0	3	10-20℃	0.00551979	0
	5.4459	0	3	5.19418	0	3	10-20℃	0.0488819	0
	5.4459	0	3	4.65832	0	3	10-20℃	0.1566	0
	4.28301	0	3	5.1	0	3	10-20℃	-0.175288	0
	4.28301	0	3	5.94	0	3	10-20℃	-0.327756	0
	4.28301	0	3	5.9	0	3	10-20℃	-0.320999	0
	4.28301	0	3	5.74	0	3	10-20℃	-0.293506	0
	4.28301	0	3	5.41	0	3	10-20℃	-0.234296	0
	4.28301	0	3	5.21	0	3	10-20℃	-0.196627	0
	5.2	0	3	5.3	0	3	10-20℃	-0.0190482	0
	5.2	0	3	5.5	0	3	10-20℃	-0.0560895	0
	5.2	0	3	5.5	0	3	10-20℃	-0.0560895	0
	5.2	0	3	5.32	0	3	10-20℃	-0.0228147	0
	5.2	0	3	5.21	0	3	10-20℃	-0.00192123	0
	5.2	0	3	5.4	0	3	10-20℃	-0.0377403	0
	4.83	0	3	5.18	0	3	10-20℃	-0.0699586	0
	4.83	0	3	5.23	0	3	10-20℃	-0.0795648	0
	4.83	0	3	5.1	0	3	10-20℃	-0.0543941	0
	4.83	0	3	5.25	0	3	10-20℃	-0.0833816	0
	4.83	0	3	5.4	0	3	10-20℃	-0.111552	0
	4.83	0	3	5.2	0	3	10-20℃	-0.0738122	0
	3.96	0	3	3.97	0	3	10-20℃	-0.00252207	0
	3.96	0	3	3.98	0	3	10-20℃	-0.00503779	0
	3.96	0	3	4	0	3	10-20℃	-0.0100503	0
	3.96	0	3	4.23	0	3	10-20℃	-0.065958	0
	3.96	0	3	3.99	0	3	10-20℃	-0.00754721	0
	3.98	0	3	3.97	0	3	10-20℃	0.00251572	0
	3.98	0	3	3.97	0	3	10-20℃	0.00251572	0
	3.98	0	3	3.98	0	3	10-20℃	0	0
	3.98	0	3	4	0	3	10-20℃	-0.00501254	0
	3.98	0	3	4.2	0	3	10-20℃	-0.0538027	0
	5.58	0	3	6.5	0	3	10-20℃	-0.152613	0
	5.58	0	3	6.98	0	3	10-20℃	-0.22386	0
	5.58	0	3	3.5	0	3	10-20℃	0.466426	0
	5.58	0	3	4.12	0	3	10-20℃	0.303336	0
	5.58	0	3	4.4	0	3	10-20℃	0.237584	0
	4.18	0	3	4.15	0	3	10-20℃	0.00720291	0
	4.18	0	3	4.5	0	3	10-20℃	-0.0737662	0
	4.18	0	3	4.4	0	3	10-20℃	-0.0512933	0
	4.18	0	3	4.3	0	3	10-20℃	-0.0283038	0
	4.25	0	3	4.13	0	3	10-20℃	0.0286416	0
	4.25	0	3	4.9	0	3	10-20℃	-0.142316	0
	4.25	0	3	4.7	0	3	10-20℃	-0.100644	0
	4.25	0	3	4.6	0	3	10-20℃	-0.0791373	0
	4.11	0.11	3	4.12	0.09	3	10-20℃	-0.00243013	-0.000397833
	4.11	0.11	3	4.28	0.1	3	10-20℃	-0.04053	-0.000420737
	4.11	0.11	3	4.35	0.1	3	10-20℃	-0.0567528	-0.000414928
	6	0	3	6	0	3	10-20℃	0	0
	6	0	3	6	0	3	10-20℃	0	0
	6	0	3	5.75	0	3	10-20℃	0.0425596	0
	6	0	3	6.2	0	3	10-20℃	-0.0327898	0
	6	0	3	6.2	0	3	10-20℃	-0.0327898	0
	6	0	3	6.25	0	3	10-20℃	-0.040822	0
	5	0.15	3	6	0.09	3	10-20℃	-0.182322	-0.000375
	5	0.15	3	6.45	0.16	3	10-20℃	-0.254642	-0.000505116
	5	0.15	3	7.01	0.15	3	10-20℃	-0.3379	-0.000452625
	5.39	0.01	3	6.52	0.13	3	10-20℃	-0.190329	-0.000133664
	5.39	0.01	3	6.68	0.03	3	10-20℃	-0.214573	-7.87044e-06
	5.39	0.01	3	6.81	0.05	3	10-20℃	-0.233847	-1.91164e-05
	5.39	0.01	3	6.79	0.03	3	10-20℃	-0.230906	-7.65438e-06
	5.21	0.04	3	6.33	0.04	3	10-20℃	-0.19472	-3.29586e-05
	5.21	0.04	3	6.32	0.03	3	10-20℃	-0.193139	-2.7159e-05
	5.21	0.04	3	6.41	0.01	3	10-20℃	-0.207279	-2.04595e-05
	5.21	0.04	3	6.37	0.03	3	10-20℃	-0.20102	-2.70416e-05
	5.29	0.05	3	5.69	0.05	3	10-20℃	-0.072892	-5.5518e-05
	5.29	0.05	3	5.59	0.07	3	10-20℃	-0.055161	-8.20487e-05
	5.29	0.05	3	5.8	0.19	3	10-20℃	-0.0920397	-0.000387488
	5.29	0.05	3	5.68	0.18	3	10-20℃	-0.071133	-0.000364534
	5.32	0.05	3	4.7	0.04	3	10-20℃	0.123911	-5.35876e-05
	5.32	0.05	3	4.46	0.01	3	10-20℃	0.176325	-3.11197e-05
	5.32	0.05	3	4.67	0.05	3	10-20℃	0.130314	-6.76546e-05
	5.32	0.05	3	4.41	0.02	3	10-20℃	0.187599	-3.62998e-05
	5.61	0.18	3	6.17	0.09	3	10-20℃	-0.0951481	-0.000414085
	5.61	0.18	3	6.52	0.1	3	10-20℃	-0.150324	-0.000421573
	5.61	0.18	3	6.04	0.02	3	10-20℃	-0.0738533	-0.000346816
	4.17	0.01	3	4.44	0.32	3	10-20℃	-0.0627383	-0.00173338
	4.17	0.01	3	4.38	0.12	3	10-20℃	-0.0491327	-0.00025212
	4.17	0.01	3	5.27	0.19	3	10-20℃	-0.234114	-0.000435193
	4.17	0.01	3	4.55	0.1	3	10-20℃	-0.0872112	-0.000162928
	4.17	0.01	3	4.66	0.04	3	10-20℃	-0.111099	-2.64768e-05
	4.17	0.01	3	4.85	0.29	3	10-20℃	-0.151063	-0.00119368
	4.65	0	3	5.26	0.09	3	≥20℃	-0.123264	-9.75871e-05
	4.65	0	3	5.48	0.16	3	≥20℃	-0.164238	-0.000284156
	4.65	0	3	5.69	0.15	3	≥20℃	-0.201843	-0.000231652
	4.65	0	3	6.02	0.13	3	≥20℃	-0.25822	-0.000155443
	4.65	0	3	6.07	0.03	3	≥20℃	-0.266491	-8.14224e-06
	4.65	0	3	5.87	0.05	3	≥20℃	-0.232987	-2.41848e-05
	4.65	0	3	5.93	0.03	3	≥20℃	-0.243157	-8.53123e-06
	4.77	0	3	5.11	0.04	3	≥20℃	-0.0688531	-2.04248e-05
	4.77	0	3	5.08	0.03	3	≥20℃	-0.062965	-1.1625e-05
	4.77	0	3	5.78	0.01	3	≥20℃	-0.192057	-9.97753e-07
	4.77	0	3	6.02	0.03	3	≥20℃	-0.232741	-8.27805e-06
	4.77	0	3	6.07	0.05	3	≥20℃	-0.241012	-2.26173e-05
	4.77	0	3	5.39	0.07	3	≥20℃	-0.122199	-5.62208e-05
	4.77	0	3	5.47	0.19	3	≥20℃	-0.136932	-0.000402172
	4.53	0	3	4.51	0.18	3	≥20℃	0.00442479	-0.000530971
	4.53	0	3	4.76	0.04	3	≥20℃	-0.0495257	-2.35388e-05
	4.53	0	3	4.91	0.01	3	≥20℃	-0.080552	-1.38266e-06
	4.53	0	3	5.41	0	3	≥20℃	-0.177527	0
	4.53	0	3	5.55	0	3	≥20℃	-0.203076	0
	4.53	0	3	4.86	0	3	≥20℃	-0.0703165	0
	4.53	0	3	4.83	0	3	≥20℃	-0.0641245	0
	4.47	0	3	4.41	0	3	≥20℃	0.0135137	0
	4.47	0	3	4.71	0	3	≥20℃	-0.0522995	0
	4.47	0	3	4.57	0	3	≥20℃	-0.0221248	0
	4.47	0	3	5.18	0	3	≥20℃	-0.147417	0
	4.47	0	3	5.21	0	3	≥20℃	-0.153191	0
	4.47	0	3	4.85	0	3	≥20℃	-0.0815903	0
	4.47	0	3	4.8	0	3	≥20℃	-0.0712275	0
	4.51	0	3	4.29	0	3	≥20℃	0.0500104	0
	4.51	0	3	4.62	0	3	≥20℃	-0.0240976	0
	4.51	0	3	4.66	0	3	≥20℃	-0.0327183	0
	4.51	0	3	5.1	0	3	≥20℃	-0.122943	0
	4.51	0	3	5.2	0	3	≥20℃	-0.142361	0
	4.51	0	3	4.71	0	3	≥20℃	-0.0433908	0
	4.51	0	3	4.75	0	3	≥20℃	-0.0518475	0
	4.59	0	3	4.28	0	3	≥20℃	0.069927	0
	4.59	0	3	4.59	0	3	≥20℃	0	0
	4.59	0	3	4.5	0	3	≥20℃	0.0198026	0
	4.59	0	3	5.09	0	3	≥20℃	-0.103398	0
	4.59	0	3	4.86	0	3	≥20℃	-0.0571584	0
	4.59	0	3	4.56	0	3	≥20℃	0.0065574	0
	4.59	0	3	4.67	0	3	≥20℃	-0.017279	0
	3.2	0	3	3.1	0	3	≥20℃	0.0317487	0
	3.2	0	3	3.11	0	3	≥20℃	0.0285281	0
	3.2	0	3	3.2	0	3	≥20℃	0	0
	4.2	0	3	4.6	0	3	≥20℃	-0.0909718	0
	4.2	0	3	5.3	0	3	≥20℃	-0.232622	0
	4.2	0	3	5.8	0	3	≥20℃	-0.322773	0
	3.4	0	3	4.8	0	3	≥20℃	-0.34484	0
	3.4	0	3	5	0	3	≥20℃	-0.385662	0
	3.4	0	3	5.1	0	3	≥20℃	-0.405465	0
	3.7	0	3	4.5	0	3	≥20℃	-0.195745	0
	3.7	0	3	4.7	0	3	≥20℃	-0.23923	0
	3.7	0	3	5	0	3	≥20℃	-0.301105	0
	4.8	0	3	6.1	0	3	≥20℃	-0.239673	0
	4.8	0	3	4.7	0	3	≥20℃	0.0210534	0
	4.8	0	3	5.5	0	3	≥20℃	-0.136132	0
	4.1	0	3	4.7	0	3	≥20℃	-0.136576	0
	4.1	0	3	4.2	0	3	≥20℃	-0.0240976	0
	4.1	0	3	4.4	0	3	≥20℃	-0.0706176	0
	4.8	0	3	6.1	0	3	≥20℃	-0.239673	0
	4.8	0	3	4.7	0	3	≥20℃	0.0210534	0
	4.8	0	3	5.5	0	3	≥20℃	-0.136132	0
	4.1	0	3	4.7	0	3	≥20℃	-0.136576	0
	4.1	0	3	4.2	0	3	≥20℃	-0.0240976	0
	4.1	0	3	4.4	0	3	≥20℃	-0.0706176	0
	4.39	0.125	3	4.53	0.244	3	≥20℃	-0.0313927	-0.00123733
	4.39	0.125	3	4.97	0.382	3	≥20℃	-0.124091	-0.00223947
	4.39	0.125	3	4.24	0.155	3	≥20℃	0.034766	-0.000715714
	3.91	0.104	3	3.84	0.03	3	≥20℃	0.018065	-0.000256171
	3.91	0.104	3	4	0.179	3	≥20℃	-0.022757	-0.000903347
	3.91	0.104	3	4.02	0.197	3	≥20℃	-0.0277445	-0.00103632
	4.43	0	3	4.63	0	3	≥20℃	-0.0441573	0
	4.43	0	3	4.75	0	3	≥20℃	-0.069745	0
	4.43	0	3	5.13	0	3	≥20℃	-0.146706	0
	4.43	0	3	5.6	0	3	≥20℃	-0.234367	0
	4.5	0	3	4.75	0	3	≥20℃	-0.0540672	0
	4.5	0	3	5	0	3	≥20℃	-0.105361	0
	4.5	0	3	5.25	0	3	≥20℃	-0.154151	0
	4.5	0	3	6	0	3	≥20℃	-0.287682	0
	4.3	0	3	4.43	0	3	≥20℃	-0.0297846	0
	4.3	0	3	4.85	0	3	≥20℃	-0.120364	0
	4.3	0	3	5.2	0	3	≥20℃	-0.190044	0
	4.3	0	3	5.95	0	3	≥20℃	-0.324776	0
	4.3	0	3	6.52	0	3	≥20℃	-0.416259	0
	4.3	0	3	7.11	0	3	≥20℃	-0.502887	0
	4.5	0	3	5.48	0	3	≥20℃	-0.197028	0
	4.5	0	3	5.75	0	3	≥20℃	-0.245122	0
	4.5	0	3	6.25	0	3	≥20℃	-0.328504	0
	4.5	0	3	6.4	0	3	≥20℃	-0.352221	0
	4.3	0	3	5.4	0	3	≥20℃	-0.227784	0
	4.3	0	3	5.75	0	3	≥20℃	-0.290585	0
	4.3	0	3	6.2	0	3	≥20℃	-0.365934	0
	4.3	0	3	6.4	0	3	≥20℃	-0.397683	0
	4.5	0	3	5.6	0	3	≥20℃	-0.218689	0
	4.5	0	3	5.7	0	3	≥20℃	-0.236389	0
	4.5	0	3	6	0	3	≥20℃	-0.287682	0
	4.5	0	3	6.3	0	3	≥20℃	-0.336472	0
	4.5	0	3	5.1	0	3	≥20℃	-0.125163	0
	4.5	0	3	5.55	0	3	≥20℃	-0.209721	0
	4.5	0	3	5.65	0	3	≥20℃	-0.227578	0
	4.5	0	3	6.25	0	3	≥20℃	-0.328504	0
	4.75	0	3	4.75	0	3	≥20℃	0	0
	4.75	0	3	5.5	0	3	≥20℃	-0.146603	0
	4.75	0	3	5.58	0	3	≥20℃	-0.161044	0
	4.75	0	3	6	0	3	≥20℃	-0.233615	0
	4.4	0	3	6	0	3	≥20℃	-0.310155	0
	4.4	0	3	4.75	0	3	≥20℃	-0.0765401	0
	4.4	0	3	5.25	0	3	≥20℃	-0.176624	0
	4.4	0	3	6.2	0	3	≥20℃	-0.342945	0
	4.65	0	3	5.83	0	3	≥20℃	-0.22615	0
	4.65	0	3	7.49	0	3	≥20℃	-0.476702	0
	4.65	0	3	8.04	0	3	≥20℃	-0.547562	0
	4.48	0	3	5.65	0	3	≥20℃	-0.232032	0
	4.48	0	3	7.32	0	3	≥20℃	-0.490987	0
	4.48	0	3	7.89	0	3	≥20℃	-0.565973	0
	4.47	0	3	5.56	0	3	≥20℃	-0.21821	0
	4.47	0	3	7.31	0	3	≥20℃	-0.491855	0
	4.47	0	3	7.72	0	3	≥20℃	-0.546426	0
	4.23	0	3	5.51	0	3	≥20℃	-0.264363	0
	4.23	0	3	7.32	0	3	≥20℃	-0.548408	0
	4.23	0	3	7.61	0	3	≥20℃	-0.587261	0
	4.21	0	3	4.98	0	3	≥20℃	-0.167967	0
	4.21	0	3	7.01	0	3	≥20℃	-0.509875	0
	4.21	0	3	7.69	0	3	≥20℃	-0.602458	0
	4.22	0	3	4.87	0	3	≥20℃	-0.143259	0
	4.22	0	3	6.89	0	3	≥20℃	-0.490236	0
	4.22	0	3	7.51	0	3	≥20℃	-0.5764	0
	5.83	0.06	3	5.9	0.11	3	≥20℃	-0.0119354	-0.000151173
	5.83	0.06	3	5.88	0.014	3	≥20℃	-0.00853976	-3.71953e-05
	5.83	0.06	3	5.91	0.06	3	≥20℃	-0.0136288	-6.96619e-05
	5.83	0.06	3	6.03	0.13	3	≥20℃	-0.03373	-0.000190234
	5.83	0.06	3	6.21	0.08	3	≥20℃	-0.0631439	-9.06248e-05
	6.52	0.34	3	6.41	0.21	3	≥20℃	0.0170151	-0.00126421
	6.52	0.34	3	6.53	0.48	3	≥20℃	-0.00153257	-0.00270753
	6.52	0.34	3	6.51	0.28	3	≥20℃	0.00153492	-0.00152309
	6.52	0.34	3	6.51	0.13	3	≥20℃	0.00153492	-0.00103937
	6.52	0.34	3	6.49	0.22	3	≥20℃	0.00461185	-0.00128948
	6.51	0.27	3	6.34	0.22	3	≥20℃	0.0264607	-0.000974753
	6.51	0.27	3	6.71	0.13	3	≥20℃	-0.0302595	-0.0006985
	6.51	0.27	3	6.62	0.11	3	≥20℃	-0.0167559	-0.000665416
	6.51	0.27	3	6.49	0.32	3	≥20℃	0.00307693	-0.00138376
	6.51	0.27	3	6.46	0.37	3	≥20℃	0.00771014	-0.00166688
	4.24	0	3	4.32	0	3	≥20℃	-0.0186921	0
	4.24	0	3	5.92	0	3	≥20℃	-0.333773	0
	4.24	0	3	6.45	0	3	≥20℃	-0.419517	0
	4.24	0	3	4.8	0	3	≥20℃	-0.124053	0
	5.92	0	3	6.37	0	3	≥20℃	-0.073263	0
	5.92	0	3	6.55	0	3	≥20℃	-0.101129	0
	5.1	0.2	3	4.4	0.3	3	≥20℃	0.147636	-0.00206221
	5.1	0.2	3	4.2	0.2	3	≥20℃	0.194156	-0.00126848
	5.1	0.2	3	4.3	0.1	3	≥20℃	0.170626	-0.000692901
	5.1	0.2	3	4.3	0.2	3	≥20℃	0.170626	-0.00123373
	5.1	0.2	3	4.2	0.1	3	≥20℃	0.194156	-0.000701588
	5.1	0.2	3	4.3	0.2	3	≥20℃	0.170626	-0.00123373
	4.9	0.1	3	4.1	1	3	≥20℃	0.178248	-0.0199683
	4.9	0.1	3	4.32	0.3	3	≥20℃	0.12598	-0.00174634
	4.9	0.1	3	4.8	0.4	3	≥20℃	0.0206193	-0.00245365
	5.4	0	3	5.8	0	3	≥20℃	-0.071459	0
	5.4	0	3	6.03	0	3	≥20℃	-0.110348	0
	5.4	0	3	6	0	3	≥20℃	-0.105361	0
	5.4	0	3	5.82	0	3	≥20℃	-0.0749013	0
	5.4	0	3	5.7	0	3	≥20℃	-0.0540672	0
	5.4	0	3	5.48	0	3	≥20℃	-0.0147061	0
	4.51	0	3	4.78	0	3	≥20℃	-0.0581434	0
	5.19	0	3	5.63	0	3	≥20℃	-0.0813757	0
	4.88	0	3	5.91	0	3	≥20℃	-0.191501	0
	4.62	0	3	4.97	0	3	≥20℃	-0.0730251	0
	4.7	0	3	5.09	0	3	≥20℃	-0.0797153	0
	4.57	0	3	5.1	0	3	≥20℃	-0.109727	0
	4.82	0	3	5.02	0	3	≥20℃	-0.040656	0
	4.36	0	3	4.87	0	3	≥20℃	-0.110622	0
	4.35	0	3	4.55	0	3	≥20℃	-0.0449514	0
	4.46	0	3	4.59	0	3	≥20℃	-0.0287313	0
	4.29	0	3	4.63	0	3	≥20℃	-0.0762701	0
	4.47	0	3	4.92	0	3	≥20℃	-0.0959201	0
	4.62	0	3	5.02	0	3	≥20℃	-0.0830352	0
	4.11	0	3	4.68	0	3	≥20℃	-0.129875	0
	5.02	0	3	6.21	0	3	≥20℃	-0.212731	0
	4.93	0	3	5.11	0	3	≥20℃	-0.0358604	0
	5.49	0	3	6.1	0	3	≥20℃	-0.105361	0
	4.64	0	3	5.09	0	3	≥20℃	-0.0925635	0
	4.86	0	3	4.96	0	3	≥20℃	-0.0203673	0
	4.03	0	3	4.49	0	3	≥20℃	-0.108086	0
	4.98	0	3	5.87	0	3	≥20℃	-0.164425	0
	5.87	0	3	6.73	0	3	≥20℃	-0.136721	0
	5.62	0	3	6.24	0	3	≥20℃	-0.104649	0
	5.73	0	3	6.32	0	3	≥20℃	-0.0980037	0
	4.57	0	3	5.24	0	3	≥20℃	-0.136808	0
	4.28	0	3	4.82	0	3	≥20℃	-0.118821	0
	4.37	0	3	4.46	0	3	≥20℃	-0.0203858	0
	4.37	0	3	4.68	0	3	≥20℃	-0.0685351	0
	4.37	0	3	4.76	0	3	≥20℃	-0.0854847	0
	4.37	0	3	4.91	0	3	≥20℃	-0.116511	0

## Sheet: MAP-pH
	XC	SEC	NC	XE	SEE	NE	MAP	lnR	Var(lnR)		CATEGORICAL RESULTS
	4.66	0.08	3	4.7	0.06	3	≤1000mm	-0.00854706	-0.000152563
	4.66	0.08	3	4.74	0.07	3	≤1000mm	-0.0170217	-0.000170937		--Heterogeneity--
	4.66	0.08	3	5	0.03	3	≤1000mm	-0.0704225	-0.00011024		Class #Studies PooledVar
	4.66	0.08	3	5.02	0.01	3	≤1000mm	-0.0744145	-9.95624e-05		----------------------------------
	4.66	0.08	3	5.03	0.01	3	≤1000mm	-0.0764045	-9.95571e-05		≤1000mm 173 0.0091
	4.66	0.08	3	5.05	0.06	3	≤1000mm	-0.0803728	-0.000145294		1000-2000mm 195 0.0159
	5.11	0.08	3	5.15	0.02	3	≤1000mm	-0.00779731	-8.67262e-05		≥2000mm 165 0.0052
	5.11	0.08	3	5.2	0.08	3	≤1000mm	-0.0174592	-0.000160594
	5.11	0.08	3	5.28	0.02	3	≤1000mm	-0.0327267	-8.64817e-05		Model df Q Prob(Chi-Square) Prob(Rand)
	5.11	0.08	3	5.52	0.05	3	≤1000mm	-0.0771785	-0.000109048		------------------------------------------------------------
	5.11	0.08	3	5.54	0.05	3	≤1000mm	-0.0807951	-0.000108851		Between 2 39.7060 0.00000 0.001
	5.11	0.08	3	5.56	0.03	3	≤1000mm	-0.0843987	-9.14035e-05		Within 551 205.5371 0.81956
	6.34	0.06	3	6.39	0.01	3	≤1000mm	-0.0078555	-3.06704e-05		------------------------------------------------------------
	6.34	0.06	3	6.43	0	3	≤1000mm	-0.0140958	-2.9854e-05		Total 553 245.2431 0.19342
	6.34	0.06	3	6.49	0.02	3	≤1000mm	-0.0233838	-3.30196e-05
	6.34	0.06	3	6.75	0.05	3	≤1000mm	-0.0626637	-4.81439e-05
	6.34	0.06	3	6.78	0.04	3	≤1000mm	-0.0670983	-4.14562e-05		--Mean Effect Sizes--
	6.34	0.06	3	6.79	0	3	≤1000mm	-0.0685722	-2.9854e-05		Class #Studies E+ df 95% CI Bootstrap CI Bias CI
	5.23	0.04	3	5.25	0.01	3	≤1000mm	-0.0038168	-2.07076e-05		------------------------------------------------------------------------------------------------
	5.23	0.04	3	5.28	0.02	3	≤1000mm	-0.00951482	-2.42809e-05		≤1000mm 173 -0.1452 172 -0.0783 to -0.1893 -0.0537 to -0.0037 -0.0533 to -0.0032
	5.23	0.04	3	5.28	0.01	3	≤1000mm	-0.00951482	-2.06939e-05		1000-2000mm 195 -0.1789 194 -0.1098 to -0.2145 -0.0659 to -0.1073 -0.0660 to -0.1077
	5.23	0.04	3	5.29	0.01	3	≤1000mm	-0.011407	-2.06894e-05		≥2000mm 165 -0.1585 164 -0.1145 to -0.2241 -0.0080 to -0.0770 -0.0101 to -0.0787
	5.23	0.04	3	5.3	0.01	3	≤1000mm	-0.0132955	-2.06849e-05
	5.23	0.04	3	5.31	0	3	≤1000mm	-0.0151806	-1.94982e-05		SUMMARY RESULTS
	5.1677	0.0416	3	4.5917	0.0825	3	≤1000mm	0.118177	-0.000129208
	5.1677	0.0416	3	5.7507	0.165	3	≤1000mm	-0.106894	-0.000296014		Heterogeneity df Prob(Chi-Square)
	5.1677	0.0416	3	6.3724	0.1237	3	≤1000mm	-0.209548	-0.000147207		------------------------------------------
	5.3909	0	3	5.144	0	3	≤1000mm	0.0468814	0		Qtotal 245.2431 553 0.19342
	5.3909	0	3	6.1728	0	3	≤1000mm	-0.13544	0
	5.3909	0	3	7.0782	0	3	≤1000mm	-0.272307	0		Mean Effect Size 95% CI Bootstrap CI Bias CI
	5.4258	0.0829	3	5.056	0.1654	3	≤1000mm	0.0705897	-0.000434541		-------------------------------------------------------------------------
	5.4258	0.0829	3	5.8018	0.1241	3	≤1000mm	-0.0670029	-0.000230324		E++ -0.1527 -0.1035 to -0.1946 -0.0262 to -0.0575 -0.0263 to -0.0575
	5.4258	0.0829	3	6.5063	0.0413	3	≤1000mm	-0.181606	-9.12455e-05
	5.5144	0	3	5.4321	0	3	≤1000mm	0.0150371	0		Sqrt Pooled Variance = 0.1167
	5.5144	0	3	6.0905	0	3	≤1000mm	-0.0993673	0		Mean Study Variance = 0.0023 Ratio = 50.4767
	5.5144	0	3	6.5844	0	3	≤1000mm	-0.17734	0
	5.601	0.0825	3	5.6029	0.1654	3	≤1000mm	-0.000339168	-0.000362805		-------------------------------------------------------------
	5.601	0.0825	3	5.9768	0.2066	3	≤1000mm	-0.0649402	-0.000470612
	5.601	0.0825	3	6.2681	0.0413	3	≤1000mm	-0.112528	-8.67908e-05
	5.8436	0	3	5.8848	0	3	≤1000mm	-0.00702571	0
	5.8436	0	3	6.0082	0	3	≤1000mm	-0.0277782	0
	5.8436	0	3	6.4198	0	3	≤1000mm	-0.0940399	0
	5.6107	0.1241	3	5.7367	0.0828	3	≤1000mm	-0.0222086	-0.000232516
	5.6107	0.1241	3	6.028	0.0831	3	≤1000mm	-0.0717398	-0.000226424
	5.6107	0.1241	3	6.1127	0.0828	3	≤1000mm	-0.0856931	-0.000224236
	5.8025	0	3	6.0494	0	3	≤1000mm	-0.0416702	0
	5.8025	0	3	6.1317	0	3	≤1000mm	-0.0551832	0
	5.8025	0	3	6.2963	0	3	≤1000mm	-0.0816733	0
	6.94	0.02	3	6.19	0.05	3	≤1000mm	0.114367	-2.45173e-05
	6.94	0.02	3	5.65	0.1	3	≤1000mm	0.205646	-0.000107188
	6.94	0.02	3	5.35	0.04	3	≤1000mm	0.260205	-2.14017e-05
	7.18	0.04	3	6.81	0.07	3	≤1000mm	0.0529073	-4.55648e-05
	7.18	0.04	3	6.13	0.06	3	≤1000mm	0.158105	-4.228e-05
	7.18	0.04	3	5.63	0.09	3	≤1000mm	0.24319	-9.55273e-05
	6.99	0.04	3	6.34	0.06	3	≤1000mm	0.0976018	-4.07695e-05
	6.99	0.04	3	5.72	0.03	3	≤1000mm	0.200512	-2.00847e-05
	6.99	0.04	3	5.35	0.05	3	≤1000mm	0.267384	-4.00301e-05
	7.17	0.08	3	6.66	0.06	3	≤1000mm	0.0737862	-6.85514e-05
	7.17	0.08	3	6.41	0.05	3	≤1000mm	0.112046	-6.1779e-05
	7.17	0.08	3	5.89	0.06	3	≤1000mm	0.19665	-7.60874e-05
	5.38	0.03	3	4.94	0.01	3	≤1000mm	0.085323	-1.17306e-05
	5.38	0.03	3	4.86	0.03	3	≤1000mm	0.10165	-2.3066e-05
	6.49	0.02	3	5.98	0.07	3	≤1000mm	0.081842	-4.88399e-05
	6.49	0.02	3	5.94	0.08	3	≤1000mm	0.0885534	-6.3628e-05
	7.15	0.05	3	6.54	0.04	3	≤1000mm	0.0891752	-2.877e-05
	7.15	0.05	3	6.29	0.08	3	≤1000mm	0.128151	-7.02217e-05
	8.1	0.09	3	7.74	0.05	3	≤1000mm	0.0454624	-5.50626e-05
	8.1	0.09	3	7.68	0.05	3	≤1000mm	0.0532445	-5.52808e-05
	5.96	0.16	3	5.6	0.04	3	≤1000mm	0.0623039	-0.000257236
	5.96	0.16	3	5.33	0.04	3	≤1000mm	0.111719	-0.000259003
	5.96	0.16	3	5.3	0.09	3	≤1000mm	0.117364	-0.000336349
	5.96	0.16	3	5.2	0	3	≤1000mm	0.136412	-0.000240229
	5.68	0.07	3	5.54	0.07	3	≤1000mm	0.0249567	-0.000103844
	5.68	0.07	3	5.32	0.07	3	≤1000mm	0.0654779	-0.000108337
	5.68	0.07	3	5.28	0.13	3	≤1000mm	0.0730251	-0.000252695
	5.68	0.07	3	5.23	0.09	3	≤1000mm	0.08254	-0.000149336
	5.76	0.03	3	5.74	0.02	3	≤1000mm	0.00347826	-1.30891e-05
	5.76	0.03	3	5.4	0.04	3	≤1000mm	0.0645385	-2.73321e-05
	5.76	0.03	3	5.32	0.09	3	≤1000mm	0.0794642	-0.000104441
	5.76	0.03	3	5.27	0.13	3	≤1000mm	0.0889071	-0.000211878
	6.9	0	3	6.7	0	3	≤1000mm	0.0294139	0
	6.9	0	3	6.5	0	3	≤1000mm	0.0597192	0
	6.9	0	3	6.7	0	3	≤1000mm	0.0294139	0
	6.9	0	3	6.7	0	3	≤1000mm	0.0294139	0
	6.9	0	3	6.6	0	3	≤1000mm	0.0444518	0
	7	0	3	6.55	0	3	≤1000mm	0.0664451	0
	7	0	3	6.65	0	3	≤1000mm	0.0512933	0
	7	0	3	7.15	0	3	≤1000mm	-0.0212022	0
	7	0	3	6.85	0	3	≤1000mm	0.0216615	0
	7	0	3	6.4	0	3	≤1000mm	0.0896122	0
	6.9	0	3	6.6	0	3	≤1000mm	0.0444518	0
	6.9	0	3	6.6	0	3	≤1000mm	0.0444518	0
	6.9	0	3	6.8	0	3	≤1000mm	0.0145988	0
	6.9	0	3	6.2	0	3	≤1000mm	0.106972	0
	6.9	0	3	6.5	0	3	≤1000mm	0.0597192	0
	7.1	0	3	6.8	0	3	≤1000mm	0.0431722	0
	7.1	0	3	6.7	0	3	≤1000mm	0.0579873	0
	7.1	0	3	7.1	0	3	≤1000mm	0	0
	7.1	0	3	680	0	3	≤1000mm	-4.562	0
	7.1	0	3	6.5	0	3	≤1000mm	0.0882926	0
	7.1	0	3	7.2	0	3	≤1000mm	-0.0139862	0
	7.1	0	3	7	0	3	≤1000mm	0.0141846	0
	7.2	0	3	6.4	0	3	≤1000mm	0.117783	0
	7.2	0	3	6.4	0	3	≤1000mm	0.117783	0
	7.2	0	3	6.5	0	3	≤1000mm	0.102279	0
	7.2	0	3	6.4	0	3	≤1000mm	0.117783	0
	7.2	0	3	6.5	0	3	≤1000mm	0.102279	0
	7.27	0	3	6.86	0	3	≤1000mm	0.0580488	0
	7.27	0	3	6.24	0	3	≤1000mm	0.152776	0
	7.27	0	3	7.28	0	3	≤1000mm	-0.00137457	0
	7.27	0	3	6.93	0	3	≤1000mm	0.0478965	0
	7.27	0	3	6.58	0	3	≤1000mm	0.0997215	0
	7.27	0	3	6.23	0	3	≤1000mm	0.15438	0
	7.27	0	3	6.22	0	3	≤1000mm	0.155986	0
	6.8	0	3	6.65	0	3	≤1000mm	0.0223058	0
	6.8	0	3	6.4	0	3	≤1000mm	0.0606246	0
	6.8	0	3	6.95	0	3	≤1000mm	-0.021819	0
	6.8	0	3	6.45	0	3	≤1000mm	0.0528425	0
	6.8	0	3	6.45	0	3	≤1000mm	0.0528425	0
	6.8	0	3	5.8	0	3	≤1000mm	0.159065	0
	6.8	0	3	6.4	0	3	≤1000mm	0.0606246	0
	7.2	0	3	6.35	0	3	≤1000mm	0.125626	0
	7.2	0	3	6.44	0	3	≤1000mm	0.111552	0
	7.2	0	3	7.05	0	3	≤1000mm	0.0210534	0
	7.2	0	3	6.16	0	3	≤1000mm	0.156004	0
	7.2	0	3	6.57	0	3	≤1000mm	0.0915672	0
	7.2	0	3	5.84	0	3	≤1000mm	0.20935	0
	7.2	0	3	5.72	0	3	≤1000mm	0.230112	0
	7.22	0	3	6.18	0	3	≤1000mm	0.155537	0
	7.22	0	3	6.22	0	3	≤1000mm	0.149085	0
	7.22	0	3	7.07	0	3	≤1000mm	0.0209945	0
	7.22	0	3	6.4	0	3	≤1000mm	0.120557	0
	7.22	0	3	6.52	0	3	≤1000mm	0.101981	0
	7.22	0	3	5.82	0	3	≤1000mm	0.215555	0
	7.22	0	3	6.06	0	3	≤1000mm	0.175145	0
	6.9	0	3	6.5	0	3	≤1000mm	0.0597192	0
	6.9	0	3	6.51	0	3	≤1000mm	0.058182	0
	6.9	0	3	7.26	0	3	≤1000mm	-0.0508584	0
	6.9	0	3	6.57	0	3	≤1000mm	0.0490076	0
	6.9	0	3	6.48	0	3	≤1000mm	0.0628009	0
	6.9	0	3	5.77	0	3	≤1000mm	0.178849	0
	6.9	0	3	6.07	0	3	≤1000mm	0.128163	0
	6.63	0	3	5.94	0	3	≤1000mm	0.109896	0
	6.63	0	3	6.14	0	3	≤1000mm	0.0767801	0
	6.63	0	3	6.66	0	3	≤1000mm	-0.00451468	0
	6.63	0	3	6.23	0	3	≤1000mm	0.0622285	0
	6.63	0	3	6.24	0	3	≤1000mm	0.0606246	0
	6.63	0	3	5.77	0	3	≤1000mm	0.138933	0
	6.63	0	3	5.82	0	3	≤1000mm	0.130305	0
	6.74	0	3	6.26	0	3	≤1000mm	0.0738797	0
	6.74	0	3	6.16	0	3	≤1000mm	0.0899831	0
	6.74	0	3	7	0	3	≤1000mm	-0.0378502	0
	6.74	0	3	6.59	0	3	≤1000mm	0.0225066	0
	6.74	0	3	6.22	0	3	≤1000mm	0.08029	0
	6.74	0	3	5.96	0	3	≤1000mm	0.122989	0
	6.74	0	3	5.64	0	3	≤1000mm	0.178176	0
	6.86	0	3	6.22	0	3	≤1000mm	0.0979375	0
	6.86	0	3	6.07	0	3	≤1000mm	0.122349	0
	6.86	0	3	6.97	0	3	≤1000mm	-0.0159078	0
	6.86	0	3	6.35	0	3	≤1000mm	0.0772526	0
	6.86	0	3	6.22	0	3	≤1000mm	0.0979375	0
	6.86	0	3	5.71	0	3	≤1000mm	0.183488	0
	6.86	0	3	5.75	0	3	≤1000mm	0.176508	0
	6.94	0	3	6.04	0	3	≤1000mm	0.138898	0
	6.94	0	3	6.35	0	3	≤1000mm	0.088847	0
	6.94	0	3	7.2	0	3	≤1000mm	-0.0367793	0
	6.94	0	3	6.28	0	3	≤1000mm	0.0999318	0
	6.94	0	3	6.9	0	3	≤1000mm	0.00578036	0
	6.94	0	3	5.7	0	3	≤1000mm	0.196836	0
	6.94	0	3	5.73	0	3	≤1000mm	0.191586	0
	6.89032	0	3	6.03871	0	3	≤1000mm	0.131927	0
	6.89032	0	3	5	0	3	≤1000mm	0.32068	0
	7.05806	0	3	6.78065	0	3	≤1000mm	0.0400973	0
	7.05806	0	3	6.47097	0	3	≤1000mm	0.0868442	0
	7.43871	0	3	7.20645	0	3	≤1000mm	0.031721	0
	7.43871	0	3	7.08387	0	3	≤1000mm	0.0488771	0
	7.24328	0	3	7.29424	0	3	≤1000mm	-0.00701085	0
	7.24328	0	3	6.23405	0	3	≤1000mm	0.150048	0
	7.24328	0	3	6.93311	0	3	≤1000mm	0.0437657	0
	6.84002	0	3	6.40022	0	3	≤1000mm	0.0664583	0
	6.84002	0	3	6.98354	0	3	≤1000mm	-0.0207653	0
	6.84002	0	3	6.47891	0	3	≤1000mm	0.0542384	0
	7.18672	0	3	5.72839	0	3	≤1000mm	0.2268	0
	7.18672	0	3	7.03394	0	3	≤1000mm	0.0214879	0
	7.18672	0	3	6.17746	0	3	≤1000mm	0.151328	0
	7.23251	0	3	6.41769	0	3	≤1000mm	0.119528	0
	7.23251	0	3	7.07048	0	3	≤1000mm	0.0226578	0
	7.23251	0	3	6.08437	0	3	≤1000mm	0.172863	0
	6.89422	0	3	6.05164	0	3	≤1000mm	0.130354	0
	6.89422	0	3	7.26922	0	3	≤1000mm	-0.0529656	0
	6.89422	0	3	6.57014	0	3	≤1000mm	0.0481482	0
	6.74572	0	3	6.57908	0	3	≤1000mm	0.0250133	0
	6.74572	0	3	5.62073	0	3	≤1000mm	0.182447	0
	6.74572	0	3	7.02349	0	3	≤1000mm	-0.040352	0
	6.85666	0	3	7.00018	0	3	≤1000mm	-0.0207154	0
	6.85666	0	3	6.35666	0	3	≤1000mm	0.0757174	0
	6.85666	0	3	5.69462	0	3	≤1000mm	0.185699	0
	6.9537	0	3	5.74076	0	3	≤1000mm	0.191682	0
	6.9537	0	3	7.18057	0	3	≤1000mm	-0.0321049	0
	6.9537	0	3	6.25925	0	3	≤1000mm	0.105214	0
	6.89231	0	3	5.38926	0	3	≤1000mm	0.245998	0
	6.89231	0	3	5.83259	0	3	≤1000mm	0.166945	0
	6.89231	0	3	6.71926	0	3	≤1000mm	0.0254283	0
	7.04477	0	3	6.729	0	3	≤1000mm	0.045859	0
	7.04477	0	3	6.9142	0	3	≤1000mm	0.0187082	0
	7.04477	0	3	6.95363	0	3	≤1000mm	0.0130217	0
	7.46136	0	3	6.7053	0	3	≤1000mm	0.106839	0
	7.46136	0	3	6.87531	0	3	≤1000mm	0.081801	0
	7.46136	0	3	7.00893	0	3	≤1000mm	0.0625527	0
	7.19475	0	3	6.60873	0	3	≤1000mm	0.0849601	0
	7.19475	0	3	6.72406	0	3	≤1000mm	0.0676595	0
	7.19475	0	3	6.98216	0	3	≤1000mm	0.0299933	0
	7	0	3	7.1	0	3	≤1000mm	-0.0141846	0
	7	0	3	7.08	0	3	≤1000mm	-0.0113638	0
	7	0	3	7.2	0	3	≤1000mm	-0.0281709	0
	7.38	0	3	7.2	0	3	≤1000mm	0.0246926	0
	7.38	0	3	7.4	0	3	≤1000mm	-0.00270636	0
	7.38	0	3	7.23	0	3	≤1000mm	0.0205346	0
	7.18	0	3	7	0	3	≤1000mm	0.0253892	0
	7.18	0	3	6.8	0	3	≤1000mm	0.0543768	0
	7.18	0	3	6.7	0	3	≤1000mm	0.0691919	0
	7.1	0	3	7.2	0	3	≤1000mm	-0.0139862	0
	7.1	0	3	7.23	0	3	≤1000mm	-0.0181443	0
	7.1	0	3	7.3	0	3	≤1000mm	-0.0277796	0
	7.25	0	3	6.8	0	3	≤1000mm	0.0640789	0
	7.25	0	3	7	0	3	≤1000mm	0.0350913	0
	7.25	0	3	7.08	0	3	≤1000mm	0.0237276	0
	7.01	0	3	7.18	0	3	≤1000mm	-0.0239617	0
	7.01	0	3	6.7	0	3	≤1000mm	0.0452302	0
	7.01	0	3	6.8	0	3	≤1000mm	0.0304151	0
	8.2	0	3	8.12	0	3	≤1000mm	0.009804	0
	8.2	0	3	8.16	0	3	≤1000mm	0.00488999	0
	8.2	0	3	8.1	0	3	≤1000mm	0.0122701	0
	8.2	0	3	8.15	0	3	≤1000mm	0.00611623	0
	8.3	0	3	8.2	0	3	≤1000mm	0.0121214	0
	8.3	0	3	8.22	0	3	≤1000mm	0.00968531	0
	8.3	0	3	8.2	0	3	≤1000mm	0.0121214	0
	8.3	0	3	8.24	0	3	≤1000mm	0.00725517	0
	8.4	0	3	8.45	0	3	≤1000mm	-0.00593474	0
	8.4	0	3	8.4	0	3	≤1000mm	0	0
	8.4	0	3	8.4	0	3	≤1000mm	0	0
	8.4	0	3	8.32	0	3	≤1000mm	0.00956945	0
	8.26	0	3	8.14	0	3	≤1000mm	0.0146344	0
	8.26	0	3	8.26	0	3	≤1000mm	0	0
	8.26	0	3	8.13	0	3	≤1000mm	0.0158637	0
	8.26	0	3	8.18	0	3	≤1000mm	0.00973244	0
	8.3	0	3	8.19	0	3	≤1000mm	0.0133416	0
	8.3	0	3	8.37	0	3	≤1000mm	-0.00839837	0
	8.3	0	3	8.26	0	3	≤1000mm	0.00483093	0
	8.3	0	3	8.2	0	3	≤1000mm	0.0121214	0
	8.45	0	3	8.45	0	3	≤1000mm	0	0
	8.45	0	3	8.33	0	3	≤1000mm	0.014303	0
	8.45	0	3	8.34	0	3	≤1000mm	0.0131032	0
	8.45	0	3	8.27	0	3	≤1000mm	0.0215319	0
	4.6298	0.1021	3	4.817	0.3915	3	1000-2000mm	-0.0396377	-0.00236396
	4.6298	0.2553	3	4.6468	0.2553	3	1000-2000mm	-0.00366514	-0.00201975
	4.6298	0.3915	3	4.7319	0.3915	3	1000-2000mm	-0.0218131	-0.00466528
	4.6128	0.1872	3	5.0383	0.2213	3	1000-2000mm	-0.0882337	-0.00119208
	4.6128	0.2213	3	4.8851	0.0851	3	1000-2000mm	-0.0573547	-0.000868362
	4.6128	0.0851	3	4.9191	0.3235	3	1000-2000mm	-0.0642905	-0.00155509
	4.6468	0.0851	3	5.1745	0.2212	3	1000-2000mm	-0.107564	-0.00072093
	4.6468	0.2212	3	4.9702	0.0681	3	1000-2000mm	-0.0672813	-0.000817916
	4.6468	0.0681	3	5.1574	0.1192	3	1000-2000mm	-0.104254	-0.000249653
	5.63332	0	3	6.13333	0	3	1000-2000mm	-0.0850389	0
	5.63332	0	3	6.54308	0	3	1000-2000mm	-0.149709	0
	5.63332	0	3	6.84066	0	3	1000-2000mm	-0.194185	0
	5.52506	0	3	5.99034	0	3	1000-2000mm	-0.0808541	0
	5.52506	0	3	6.55282	0	3	1000-2000mm	-0.170601	0
	5.52506	0	3	6.81856	0	3	1000-2000mm	-0.210354	0
	5.54185	0	3	5.93764	0	3	1000-2000mm	-0.0689834	0
	5.54185	0	3	6.57651	0	3	1000-2000mm	-0.171176	0
	5.54185	0	3	6.7758	0	3	1000-2000mm	-0.201029	0
	5.29453	0	3	5.57934	0	3	1000-2000mm	-0.0523963	0
	5.29453	0	3	6.00985	0	3	1000-2000mm	-0.126726	0
	5.29453	0	3	6.41579	0	3	1000-2000mm	-0.192088	0
	5.2558	0	3	5.49183	0	3	1000-2000mm	-0.0439293	0
	5.2558	0	3	5.70719	0	3	1000-2000mm	-0.0823946	0
	5.2558	0	3	6.13858	0	3	1000-2000mm	-0.155261	0
	3.4344	0.175	3	5.7969	0.1312	3	1000-2000mm	-0.523481	-0.00103622
	3.4344	2.4937	3	5.7094	0.1093	3	1000-2000mm	-0.508272	-0.17586
	3.4344	2.3843	3	6.1687	0.0438	3	1000-2000mm	-0.585646	-0.160673
	4.6322	0	3	5.0902	0	3	1000-2000mm	-0.0942852	0
	4.6322	0	3	7.0154	0	3	1000-2000mm	-0.415076	0
	4.6322	0	3	6.9355	0	3	1000-2000mm	-0.403621	0
	4.6322	0	3	5.3391	0	3	1000-2000mm	-0.142025	0
	4.6322	0	3	8.683	0	3	1000-2000mm	-0.628335	0
	4.3822	0	3	4.8239	0	3	1000-2000mm	-0.0960318	0
	4.3822	0	3	6.6025	0	3	1000-2000mm	-0.409897	0
	4.3822	0	3	5.9518	0	3	1000-2000mm	-0.306143	0
	4.3822	0	3	4.8609	0	3	1000-2000mm	-0.103673	0
	4.3822	0	3	7.8134	0	3	1000-2000mm	-0.578289	0
	3.8715	0	3	4.0359	0	3	1000-2000mm	-0.0415873	0
	3.8715	0	3	6.4177	0	3	1000-2000mm	-0.505418	0
	3.8715	0	3	5.5225	0	3	1000-2000mm	-0.355189	0
	3.8715	0	3	4.8065	0	3	1000-2000mm	-0.216327	0
	3.8715	0	3	7.6939	0	3	1000-2000mm	-0.686786	0
	5.18	0	3	5.68	0	3	1000-2000mm	-0.0921462	0
	5.18	0	3	5.96	0	3	1000-2000mm	-0.140265	0
	5.18	0	3	6.28	0	3	1000-2000mm	-0.192565	0
	5.18	0	3	6.28	0	3	1000-2000mm	-0.192565	0
	5.18	0	3	5.78	0	3	1000-2000mm	-0.109599	0
	5.18	0	3	6.22	0	3	1000-2000mm	-0.182965	0
	5.18	0	3	6.97	0	3	1000-2000mm	-0.29681	0
	5.18	0	3	7.2	0	3	1000-2000mm	-0.329276	0
	7.03746	0.02393	3	6.93578	0.02816	3	1000-2000mm	0.0145538	-9.349e-06
	7.03746	0.02393	3	6.94252	0.02395	3	1000-2000mm	0.0135825	-7.82112e-06
	7.03746	0.02393	3	6.99436	0.02677	3	1000-2000mm	0.0061432	-8.7371e-06
	7.03746	0.02393	3	7.0659	0.02395	3	1000-2000mm	-0.00403309	-7.68379e-06
	4.62	0	3	4.91	0	3	1000-2000mm	-0.0608792	0
	4.62	0	3	4.98	0	3	1000-2000mm	-0.0750352	0
	5.8	0	3	5.92	0	3	1000-2000mm	-0.0204785	0
	5.92	0	3	5.91	0	3	1000-2000mm	0.00169062	0
	7.06	0	3	7.28	0	3	1000-2000mm	-0.0306858	0
	6.04	0	3	6.15	0	3	1000-2000mm	-0.0180481	0
	6.1	0	3	6.27	0	3	1000-2000mm	-0.0274876	0
	7.21	0	3	7.62	0	3	1000-2000mm	-0.0553074	0
	5.62	0	3	6.16	0	3	1000-2000mm	-0.0917451	0
	5.62	0	3	6.48	0	3	1000-2000mm	-0.142389	0
	5.62	0	3	7.03	0	3	1000-2000mm	-0.223855	0
	5.62	0	3	7.11	0	3	1000-2000mm	-0.235171	0
	5.62	0	3	5.51	0	3	1000-2000mm	0.019767	0
	5.12	0	3	5.39	0	3	1000-2000mm	-0.0513909	0
	5.12	0	3	5.27	0	3	1000-2000mm	-0.0288759	0
	3.98	0	3	3.64	0	3	1000-2000mm	0.0892981	0
	3.98	0	3	4.21	0	3	1000-2000mm	-0.0561808	0
	3.98	0	3	4.04	0	3	1000-2000mm	-0.0149629	0
	3.98	0	3	3.89	0	3	1000-2000mm	0.0228727	0
	3.98	0	3	3.68	0	3	1000-2000mm	0.0783691	0
	3.98	0	3	3.9	0	3	1000-2000mm	0.0203053	0
	3.98	0	3	3.7	0	3	1000-2000mm	0.072949	0
	3.98	0	3	5.07	0	3	1000-2000mm	-0.242059	0
	3.98	0	3	4.83	0	3	1000-2000mm	-0.193565	0
	5.12	0	3	7.23	0	3	1000-2000mm	-0.345085	0
	5.12	0	3	5.22	0	3	1000-2000mm	-0.019343	0
	5.12	0	3	6.57	0.01	3	1000-2000mm	-0.249359	-7.72232e-07
	5.12	0	3	6.65	0.01	3	1000-2000mm	-0.261462	-7.53764e-07
	5.12	0	3	6.81	0	3	1000-2000mm	-0.285238	0
	5.83	0	3	5.77	0	3	1000-2000mm	0.0103449	0
	5.83	0	3	5.48	0	3	1000-2000mm	0.0619119	0
	5.83	0	3	5.5	0	3	1000-2000mm	0.0582689	0
	5.83	0	3	5.39	0	3	1000-2000mm	0.0784716	0
	5.83	0	3	5.58	0	3	1000-2000mm	0.0438282	0
	5.83	0	3	5.55	0	3	1000-2000mm	0.0492191	0
	5.83	0	3	5.87	0	3	1000-2000mm	-0.00683763	0
	3.92133	0.09834	3	4.63043	0.12423	3	1000-2000mm	-0.166219	-0.000449572
	3.92133	0.09834	3	4.77019	0.05176	3	1000-2000mm	-0.195955	-0.000248885
	3.92133	0.09834	3	4.11801	0.04141	3	1000-2000mm	-0.0489392	-0.000243346
	3.92133	0.09834	3	5.04451	0.01553	3	1000-2000mm	-0.25187	-0.000212798
	3.92133	0.09834	3	4.68219	0.05176	3	1000-2000mm	-0.177335	-0.000250374
	3.92133	0.09834	3	5.06004	0.03106	3	1000-2000mm	-0.254944	-0.000222199
	3.92133	0.09834	3	4.98758	0.06211	3	1000-2000mm	-0.24052	-0.000261331
	3.92133	0.09834	3	4.71843	0.0414	3	1000-2000mm	-0.185045	-0.000235301
	3.92133	0.09834	3	5.03416	0.06729	3	1000-2000mm	-0.249816	-0.000269195
	5.42	0	3	5.6	0	3	1000-2000mm	-0.0326708	0
	5.42	0	3	5.78	0	3	1000-2000mm	-0.0643079	0
	5.56	0	3	4.9	0	3	1000-2000mm	0.126363	0
	5.56	0	3	5.18	0	3	1000-2000mm	0.0707931	0
	5.24	0	3	5.21	0	3	1000-2000mm	0.00574164	0
	5.24	0	3	5.4	0	3	1000-2000mm	-0.0300775	0
	5.2	0	3	5.18	0	3	1000-2000mm	0.00385357	0
	5.2	0	3	5.42	0	3	1000-2000mm	-0.0414372	0
	4.76	0	3	4.38	0	3	1000-2000mm	0.0831989	0
	4.76	0	3	4.2	0	3	1000-2000mm	0.125163	0
	4.76	0	3	4.12	0	3	1000-2000mm	0.144395	0
	4.58	0	3	4.6	0	3	1000-2000mm	-0.00435731	0
	4.58	0	3	4.79	0	3	1000-2000mm	-0.0448314	0
	4.58	0	3	5.77	0	3	1000-2000mm	-0.230973	0
	4.09	0	3	4.31	0	3	1000-2000mm	-0.0523929	0
	4.09	0	3	4.37	0	3	1000-2000mm	-0.066218	0
	4.09	0	3	4.41	0	3	1000-2000mm	-0.0753297	0
	5.6	0.47	3	5.6	0.23	3	1000-2000mm	0	-0.00291029
	5.6	0.47	3	5.6	0.12	3	1000-2000mm	0	-0.00250106
	5.6	0.47	3	5.6	0.47	3	1000-2000mm	0	-0.004696
	5.6	0.47	3	5.6	0.35	3	1000-2000mm	0	-0.00365009
	5	0.62	3	5	0.63	3	1000-2000mm	0	-0.0104173
	5	0.62	3	4.8	0.49	3	1000-2000mm	0.040822	-0.008599
	5	0.62	3	4.5	0.6	3	1000-2000mm	0.105361	-0.0110513
	5	0.62	3	4.7	0.43	3	1000-2000mm	0.0618754	-0.00791543
	4.74	0	3	4.85	0	3	1000-2000mm	-0.0229416	0
	4.74	0	3	4.9	0	3	1000-2000mm	-0.0331981	0
	4.75	0	3	4.86	0	3	1000-2000mm	-0.0228938	0
	4.75	0	3	4.91	0	3	1000-2000mm	-0.0331293	0
	7.43	0	3	7.56	0	3	1000-2000mm	-0.0173453	0
	7.43	0	3	7.61	0	3	1000-2000mm	-0.0239373	0
	7.43	0	3	7.31	0	3	1000-2000mm	0.0162826	0
	7.43	0	3	7.32	0	3	1000-2000mm	0.0149155	0
	7.34	0	3	7.52	0	3	1000-2000mm	-0.0242273	0
	7.34	0	3	7.55	0	3	1000-2000mm	-0.0282087	0
	7.34	0	3	7.28	0	3	1000-2000mm	0.00820798	0
	7.34	0	3	7.26	0	3	1000-2000mm	0.010959	0
	4.65	0	3	4.76	0	3	1000-2000mm	-0.0233804	0
	4.65	0	3	4.92	0	3	1000-2000mm	-0.0564413	0
	4.62	0	3	4.78	0	3	1000-2000mm	-0.0340458	0
	4.62	0	3	4.9	0	3	1000-2000mm	-0.0588405	0
	7.17	0	3	7.37	0	3	1000-2000mm	-0.0275121	0
	7.17	0	3	7.4	0	3	1000-2000mm	-0.0315743	0
	7.17	0	3	7.13	0	3	1000-2000mm	0.00559442	0
	7.17	0	3	7.21	0	3	1000-2000mm	-0.0055633	0
	7.17	0	3	7.07	0	3	1000-2000mm	0.0140452	0
	7.21	0	3	7.48	0	3	1000-2000mm	-0.0367638	0
	7.21	0	3	7.53	0	3	1000-2000mm	-0.0434261	0
	7.21	0	3	7.13	0	3	1000-2000mm	0.0111577	0
	7.21	0	3	7.1	0	3	1000-2000mm	0.0153742	0
	8.56	0	3	8.2	0	3	1000-2000mm	0.042966	0
	8.56	0	3	8.07	0	3	1000-2000mm	0.0589467	0
	8.35	0	3	8.06	0	3	1000-2000mm	0.035348	0
	8.35	0	3	8.11	0	3	1000-2000mm	0.0291637	0
	5.4	0	3	5.8	0	3	1000-2000mm	-0.071459	0
	5.4	0	3	6.6	0	3	1000-2000mm	-0.200671	0
	5.4	0	3	6.65	0	3	1000-2000mm	-0.208218	0
	5.4	0	3	6.6	0	3	1000-2000mm	-0.200671	0
	5.2	0	3	4.8	0	3	1000-2000mm	0.0800427	0
	5.2	0	3	5.3	0	3	1000-2000mm	-0.0190482	0
	5.2	0	3	5.7	0	3	1000-2000mm	-0.0918075	0
	5.2	0	3	6.2	0	3	1000-2000mm	-0.175891	0
	6.29	0.02	3	8	0.14	3	1000-2000mm	-0.24048	-0.000105453
	6.29	0.02	3	6.56	0.07	3	1000-2000mm	-0.0420295	-4.13249e-05
	6.29	0.02	3	6.22	0.05	3	1000-2000mm	0.0111912	-2.49097e-05
	6.58	0.11	3	7.62	0.04	3	1000-2000mm	-0.146742	-0.000102342
	6.58	0.11	3	6.72	0.03	3	1000-2000mm	-0.0210534	-9.97996e-05
	6.58	0.11	3	5.34	0.02	3	1000-2000mm	0.208809	-9.78321e-05
	4.3	0.2	3	4.5	0.2	3	1000-2000mm	-0.0454624	-0.00137955
	4.3	0.2	3	5	0	3	1000-2000mm	-0.150823	-0.000721111
	4.3	0.2	3	5.1	0	3	1000-2000mm	-0.170626	-0.000721111
	4.3	0.2	3	5.5	0.1	3	1000-2000mm	-0.246133	-0.000831303
	4.3	0	3	4.5	0	3	1000-2000mm	-0.0454624	0
	4.3	0	3	5	0	3	1000-2000mm	-0.150823	0
	4.3	0	3	5.2	0	3	1000-2000mm	-0.190044	0
	4.3	0	3	5.3	0.1	3	1000-2000mm	-0.209092	-0.000118666
	4.6	0	3	4.7	0.3	3	1000-2000mm	-0.0215062	-0.00135808
	4.6	0	3	5.2	0.2	3	1000-2000mm	-0.122602	-0.000493097
	4.6	0	3	5.3	0.1	3	1000-2000mm	-0.141651	-0.000118666
	4.6	0	3	5.8	0.3	3	1000-2000mm	-0.231802	-0.000891795
	4.5	0	3	4.6	0.3	3	1000-2000mm	-0.0219789	-0.00141777
	4.5	0	3	5.1	0	3	1000-2000mm	-0.125163	0
	4.5	0	3	5.4	0	3	1000-2000mm	-0.182322	0
	4.5	0	3	5.7	0	3	1000-2000mm	-0.236389	0
	5	0.4	3	5.1	0.3	3	1000-2000mm	-0.0198026	-0.00328674
	5	0.4	3	5.4	0.3	3	1000-2000mm	-0.076961	-0.00316214
	5	0.4	3	5.7	0.1	3	1000-2000mm	-0.131028	-0.00223593
	5	0.4	3	5.8	0.1	3	1000-2000mm	-0.14842	-0.00223242
	5.1	0.3	3	5	0.3	3	1000-2000mm	0.0198026	-0.0023534
	5.1	0.3	3	5.4	0.3	3	1000-2000mm	-0.0571584	-0.00218221
	5.1	0.3	3	5.6	0.3	3	1000-2000mm	-0.0935261	-0.00211004
	5.1	0.3	3	5.7	0.1	3	1000-2000mm	-0.111226	-0.001256
	5.1	0.1	3	5	0.3	3	1000-2000mm	0.0198026	-0.00132816
	5.1	0.1	3	5.3	0.2	3	1000-2000mm	-0.0384663	-0.000602821
	5.1	0.1	3	5.5	0.2	3	1000-2000mm	-0.0755076	-0.000568927
	5.1	0.1	3	5.6	0.2	3	1000-2000mm	-0.0935261	-0.000553326
	5.1	0.1	3	5	0.2	3	1000-2000mm	0.0198026	-0.000661489
	5.1	0.1	3	5.2	0.2	3	1000-2000mm	-0.0194181	-0.000621252
	5.1	0.1	3	5.5	0.1	3	1000-2000mm	-0.0755076	-0.000238349
	5.1	0.1	3	5.6	0.1	3	1000-2000mm	-0.0935261	-0.000234448
	6.52	0.34	3	6.41	0.21	3	1000-2000mm	0.0170151	-0.00126421
	6.52	0.34	3	6.53	0.48	3	1000-2000mm	-0.00153257	-0.00270753
	6.52	0.34	3	6.51	0.28	3	1000-2000mm	0.00153492	-0.00152309
	6.52	0.34	3	6.51	0.13	3	1000-2000mm	0.00153492	-0.00103937
	6.52	0.34	3	6.49	0.22	3	1000-2000mm	0.00461185	-0.00128948
	6.51	0.27	3	6.34	0.22	3	1000-2000mm	0.0264607	-0.000974753
	6.51	0.27	3	6.71	0.13	3	1000-2000mm	-0.0302595	-0.0006985
	6.51	0.27	3	6.62	0.11	3	1000-2000mm	-0.0167559	-0.000665416
	6.51	0.27	3	6.49	0.32	3	1000-2000mm	0.00307693	-0.00138376
	6.51	0.27	3	6.46	0.37	3	1000-2000mm	0.00771014	-0.00166688
	6.03	0.07	3	5.97	0.04	3	1000-2000mm	0.0100001	-5.98841e-05
	6.03	0.07	3	5.75	0.07	3	1000-2000mm	0.0475472	-9.43214e-05
	6.03	0.07	3	5.62	0.04	3	1000-2000mm	0.0704153	-6.1806e-05
	4.51	0	3	4.78	0	3	1000-2000mm	-0.0581434	0
	5.19	0	3	5.63	0	3	1000-2000mm	-0.0813757	0
	4.88	0	3	5.91	0	3	1000-2000mm	-0.191501	0
	4.62	0	3	4.97	0	3	1000-2000mm	-0.0730251	0
	4.7	0	3	5.09	0	3	1000-2000mm	-0.0797153	0
	4.57	0	3	5.1	0	3	1000-2000mm	-0.109727	0
	4.82	0	3	5.02	0	3	1000-2000mm	-0.040656	0
	4.36	0	3	4.87	0	3	1000-2000mm	-0.110622	0
	4.35	0	3	4.55	0	3	1000-2000mm	-0.0449514	0
	4.46	0	3	4.59	0	3	1000-2000mm	-0.0287313	0
	4.29	0	3	4.63	0	3	1000-2000mm	-0.0762701	0
	4.47	0	3	4.92	0	3	1000-2000mm	-0.0959201	0
	4.62	0	3	5.02	0	3	1000-2000mm	-0.0830352	0
	4.11	0	3	4.68	0	3	1000-2000mm	-0.129875	0
	5.02	0	3	6.21	0	3	1000-2000mm	-0.212731	0
	4.93	0	3	5.11	0	3	1000-2000mm	-0.0358604	0
	5.49	0	3	6.1	0	3	1000-2000mm	-0.105361	0
	4.64	0	3	5.09	0	3	1000-2000mm	-0.0925635	0
	4.86	0	3	4.96	0	3	1000-2000mm	-0.0203673	0
	4.03	0	3	4.49	0	3	1000-2000mm	-0.108086	0
	4.98	0	3	5.87	0	3	1000-2000mm	-0.164425	0
	5.87	0	3	6.73	0	3	1000-2000mm	-0.136721	0
	5.62	0	3	6.24	0	3	1000-2000mm	-0.104649	0
	5.73	0	3	6.32	0	3	1000-2000mm	-0.0980037	0
	4.57	0	3	5.24	0	3	1000-2000mm	-0.136808	0
	4.28	0	3	4.82	0	3	1000-2000mm	-0.118821	0
	5.3	0	3	6.7	0	3	1000-2000mm	-0.234401	0
	5.3	0	3	6.6	0	3	1000-2000mm	-0.219363	0
	5.3	0	3	6.4	0	3	1000-2000mm	-0.188591	0
	5.17	0	3	6.91	0	3	1000-2000mm	-0.290097	0
	5.17	0	3	5.8	0	3	1000-2000mm	-0.114985	0
	5.17	0	3	5.65	0	3	1000-2000mm	-0.0887829	0
	5.17	0	3	7.03	0	3	1000-2000mm	-0.307314	0
	5.17	0	3	6.88	0	3	1000-2000mm	-0.285746	0
	5.17	0	3	5.98	0	3	1000-2000mm	-0.145548	0
	5.17	0	3	6.03	0	3	1000-2000mm	-0.153874	0
	5.21	0	3	6.54	0	3	1000-2000mm	-0.227357	0
	5.21	0	3	6.35	0	3	1000-2000mm	-0.197875	0
	5.21	0	3	5.46	0	3	1000-2000mm	-0.0468689	0
	5.21	0	3	6.74	0	3	1000-2000mm	-0.25748	0
	5.21	0	3	6.63	0	3	1000-2000mm	-0.241025	0
	5.21	0	3	6.36	0	3	1000-2000mm	-0.199449	0
	5.21	0	3	6.65	0	3	1000-2000mm	-0.244037	0
	5.21	0	3	5.21	0	3	1000-2000mm	0	0
	5.36	0	3	6.23	0	3	1000-2000mm	-0.150412	0
	5.36	0	3	6.36	0	3	1000-2000mm	-0.171064	0
	5.36	0	3	5.28	0	3	1000-2000mm	0.0150379	0
	5.36	0	3	6.45	0	3	1000-2000mm	-0.185116	0
	5.36	0	3	6.45	0	3	1000-2000mm	-0.185116	0
	5.36	0	3	6.128	0	3	1000-2000mm	-0.133904	0
	5.36	0	3	6.36	0	3	1000-2000mm	-0.171064	0
	5.36	0	3	5.36	0	3	1000-2000mm	0	0
	5.09	0	3	5.04	0	3	1000-2000mm	0.00987175	0
	5.09	0	3	5.17	0	3	1000-2000mm	-0.0155949	0
	5.09	0	3	5.21	0	3	1000-2000mm	-0.023302	0
	5.09	0	3	5.33	0	3	1000-2000mm	-0.0460734	0
	5.09	0	3	5.49	0	3	1000-2000mm	-0.0756504	0
	5.09	0	3	5.51	0	3	1000-2000mm	-0.0792868	0
	6.13	0	3	6.13	0	3	1000-2000mm	0	0
	6.13	0	3	6.14	0	3	1000-2000mm	-0.00162999	0
	6.13	0	3	6.17	0	3	1000-2000mm	-0.00650409	0
	5.58	0	3	5.67	0	3	1000-2000mm	-0.0160003	0
	5.58	0	3	5.79	0	3	1000-2000mm	-0.0369435	0
	5.58	0	3	5.88	0	3	1000-2000mm	-0.052368	0
	5.47	0	3	5.23	0	3	1000-2000mm	0.0448673	0
	5.47	0	3	5.26	0	3	1000-2000mm	0.0391476	0
	5.47	0	3	5.37	0	3	1000-2000mm	0.0184507	0
	4.37	0	3	4.46	0	3	1000-2000mm	-0.0203858	0
	4.37	0	3	4.68	0	3	1000-2000mm	-0.0685351	0
	4.37	0	3	4.76	0	3	1000-2000mm	-0.0854847	0
	4.37	0	3	4.91	0	3	1000-2000mm	-0.116511	0
	4.69	0	3	5.98	0	3	1000-2000mm	-0.242988	0
	4.69	0	3	7.14	0	3	1000-2000mm	-0.42028	0
	4.69	0	3	4.77	0	3	1000-2000mm	-0.0169137	0
	4.69	0	3	6.04	0	3	1000-2000mm	-0.252971	0
	4.69	0	3	7.11	0	3	1000-2000mm	-0.41607	0
	4.57	0	3	5.83	0	3	1000-2000mm	-0.243504	0
	4.57	0	3	7.11	0	3	1000-2000mm	-0.441989	0
	4.57	0	3	4.79	0	3	1000-2000mm	-0.0470172	0
	4.57	0	3	6.01	0	3	1000-2000mm	-0.273912	0
	4.57	0	3	7.02	0	3	1000-2000mm	-0.42925	0
	4.68	0	3	5.87	0	3	1000-2000mm	-0.226557	0
	4.68	0	3	7.06	0	3	1000-2000mm	-0.411147	0
	4.68	0	3	4.71	0	3	1000-2000mm	-0.0063898	0
	4.68	0	3	5.94	0	3	1000-2000mm	-0.238411	0
	4.68	0	3	6.93	0	3	1000-2000mm	-0.392562	0
	4.73	0	3	5.72	0	3	1000-2000mm	-0.190044	0
	4.73	0	3	6.89	0	3	1000-2000mm	-0.376146	0
	4.73	0	3	4.63	0	3	1000-2000mm	0.0213683	0
	4.73	0	3	5.78	0	3	1000-2000mm	-0.200478	0
	4.73	0	3	6.81	0	3	1000-2000mm	-0.364467	0
	4.61	0	3	5.66	0	3	1000-2000mm	-0.205196	0
	4.61	0	3	6.72	0	3	1000-2000mm	-0.37686	0
	4.61	0	3	4.66	0	3	1000-2000mm	-0.0107876	0
	4.61	0	3	5.72	0	3	1000-2000mm	-0.215741	0
	4.61	0	3	6.62	0	3	1000-2000mm	-0.361868	0
	4.72	0	3	5.58	0	3	1000-2000mm	-0.16738	0
	4.72	0	3	6.67	0	3	1000-2000mm	-0.345811	0
	4.72	0	3	4.67	0	3	1000-2000mm	0.0106497	0
	4.72	0	3	5.64	0	3	1000-2000mm	-0.178075	0
	4.72	0	3	6.58	0	3	1000-2000mm	-0.332226	0
	5.04	0	3	6.07	0	3	1000-2000mm	-0.185953	0
	5.04	0	3	7.45	0	3	1000-2000mm	-0.390808	0
	5.04	0	3	5.17	0	3	1000-2000mm	-0.0254666	0
	5.04	0	3	6.14	0	3	1000-2000mm	-0.197419	0
	5.04	0	3	7.38	0	3	1000-2000mm	-0.381368	0
	5.19	0	3	6.01	0	3	1000-2000mm	-0.146691	0
	5.19	0	3	7.41	0	3	1000-2000mm	-0.356097	0
	5.19	0	3	5.26	0	3	1000-2000mm	-0.0133973	0
	5.19	0	3	6.21	0	3	1000-2000mm	-0.179427	0
	5.19	0	3	7.25	0	3	1000-2000mm	-0.334268	0
	5.22	0	3	6.09	0	3	1000-2000mm	-0.154151	0
	5.22	0	3	7.32	0	3	1000-2000mm	-0.338113	0
	5.22	0	3	5.13	0	3	1000-2000mm	0.0173917	0
	5.22	0	3	6.05	0	3	1000-2000mm	-0.147561	0
	5.22	0	3	7.22	0	3	1000-2000mm	-0.324358	0
	5.03	0	3	5.96	0	3	1000-2000mm	-0.16965	0
	5.03	0	3	7.21	0	3	1000-2000mm	-0.360049	0
	5.03	0	3	5.19	0	3	1000-2000mm	-0.0313137	0
	5.03	0	3	6.02	0	3	1000-2000mm	-0.179667	0
	5.03	0	3	7.14	0	3	1000-2000mm	-0.350293	0
	5.11	0	3	6.01	0	3	1000-2000mm	-0.162225	0
	5.11	0	3	7.16	0	3	1000-2000mm	-0.337311	0
	5.11	0	3	5.07	0	3	1000-2000mm	0.00785859	0
	5.11	0	3	5.89	0	3	1000-2000mm	-0.142057	0
	5.11	0	3	7.06	0	3	1000-2000mm	-0.323246	0
	4.92	0	3	5.89	0	3	1000-2000mm	-0.179947	0
	4.92	0	3	7.14	0	3	1000-2000mm	-0.372404	0
	4.92	0	3	5.03	0	3	1000-2000mm	-0.0221115	0
	4.92	0	3	5.93	0	3	1000-2000mm	-0.186716	0
	4.92	0	3	7.03	0	3	1000-2000mm	-0.356878	0
	6.93367	0	3	7.04278	0	3	1000-2000mm	-0.0156137	0
	6.93367	0	3	7.4073	0	3	1000-2000mm	-0.0660767	0
	6.93367	0	3	7.66537	0	3	1000-2000mm	-0.100324	0
	7.03958	0	3	7.23648	0	3	1000-2000mm	-0.0275864	0
	7.03958	0	3	7.53716	0	3	1000-2000mm	-0.0682969	0
	7.03958	0	3	7.67021	0	3	1000-2000mm	-0.0857955	0
	6.71971	0	3	7.1987	0	3	1000-2000mm	-0.0688555	0
	6.71971	0	3	7.2759	0	3	1000-2000mm	-0.0795225	0
	6.71971	0	3	7.24392	0	3	1000-2000mm	-0.0751175	0
	4.27	0.02	3	4.56	0.03	3	1000-2000mm	-0.0657088	-2.17403e-05
	4.27	0.02	3	4.69	0.04	3	1000-2000mm	-0.0938188	-3.15595e-05
	4.27	0.02	3	4.82	0.05	3	1000-2000mm	-0.12116	-4.31822e-05
	4.26	0.05	3	4.62	0.03	3	1000-2000mm	-0.0811255	-5.9975e-05
	4.26	0.05	3	4.83	0.02	3	1000-2000mm	-0.125577	-5.16351e-05
	4.26	0.05	3	4.97	0.02	3	1000-2000mm	-0.154151	-5.13177e-05
	5.4173	0	3	6.2894	0	3	1000-2000mm	-0.149268	0
	5.4173	0	3	5.9405	0	3	1000-2000mm	-0.0921958	0
	5.4173	0	3	4.7429	0	3	1000-2000mm	0.132949	0
	5.4173	0	3	4.3125	0	3	1000-2000mm	0.22808	0
	5.721	0	3	6.6977	0	3	1000-2000mm	-0.157621	0
	5.721	0	3	6.314	0	3	1000-2000mm	-0.0986258	0
	5.721	0	3	4.5349	0	3	1000-2000mm	0.232341	0
	5.721	0	3	4.1628	0	3	1000-2000mm	0.317956	0
	4.01	0	3	3.94	0	3	1000-2000mm	0.0176105	0
	4.01	0	3	3.96	0	3	1000-2000mm	0.0125472	0
	4.01	0	3	3.98	0	3	1000-2000mm	0.00750942	0
	4.01	0	3	4.07	0	3	1000-2000mm	-0.0148518	0
	4.07	0	3	3.83	0	3	1000-2000mm	0.0607782	0
	4.07	0	3	4.06	0	3	1000-2000mm	0.00246003	0
	4.07	0	3	3.96	0	3	1000-2000mm	0.027399	0
	4.07	0	3	4.09	0	3	1000-2000mm	-0.00490197	0
	4.07	0	3	3.84	0	3	1000-2000mm	0.0581706	0
	4.07	0	3	4.05	0	3	1000-2000mm	0.00492612	0
	4.07	0	3	3.9	0	3	1000-2000mm	0.0426664	0
	4.07	0	3	4.07	0	3	1000-2000mm	0	0
	4.11	0	3	3.95	0	3	1000-2000mm	0.0397074	0
	4.11	0	3	4.08	0	3	1000-2000mm	0.00732604	0
	4.11	0	3	4.1	0	3	1000-2000mm	0.00243605	0
	4.11	0	3	4.03	0	3	1000-2000mm	0.0196567	0
	4.06	0	3	3.99	0	3	1000-2000mm	0.0173917	0
	4.06	0	3	4.02	0	3	1000-2000mm	0.00990107	0
	4.06	0	3	4.03	0	3	1000-2000mm	0.0074166	0
	4.06	0	3	3.99	0	3	1000-2000mm	0.0173917	0
	4.6	0	3	4.19	0	3	1000-2000mm	0.0933556	0
	4.6	0	3	4.14	0	3	1000-2000mm	0.105361	0
	4.03	0	3	4.24	0	3	1000-2000mm	-0.0507969	0
	4.03	0	3	4.32	0	3	1000-2000mm	-0.069489	0
	4.06	0	3	4.35	0	3	1000-2000mm	-0.0689929	0
	4.06	0	3	4.42	0	3	1000-2000mm	-0.0849567	0
	4.943	0.094	3	6.257	0.729	3	1000-2000mm	-0.235728	-0.00464537
	4.943	0.094	3	5.393	0.135	3	1000-2000mm	-0.0871294	-0.000329421
	4.697	0.152	3	7.044	0.085	3	1000-2000mm	-0.405252	-0.000397617
	4.697	0.152	3	5.57	0.177	3	1000-2000mm	-0.170471	-0.00068568
	3.93	0.09	3	4.05	0.03	3	1000-2000mm	-0.0300775	-0.000193105
	3.93	0.09	3	4.01	0.21	3	1000-2000mm	-0.0201518	-0.00108899
	3.93	0.09	3	4.01	0.14	3	1000-2000mm	-0.0201518	-0.000581114
	4.53264	0	3	4.50305	0	3	1000-2000mm	0.00654961	0
	4.53264	0	3	4.3004	0	3	1000-2000mm	0.0525965	0
	4.64194	0	3	4.61819	0	3	1000-2000mm	0.00512953	0
	4.64194	0	3	4.48682	0	3	1000-2000mm	0.0339882	0
	4.73961	0	3	4.66207	0	3	1000-2000mm	0.0164953	0
	4.73961	0	3	4.59173	0	3	1000-2000mm	0.031698	0
	3.2	0	3	3.1	0	3	1000-2000mm	0.0317487	0
	3.2	0	3	3.11	0	3	1000-2000mm	0.0285281	0
	3.2	0	3	3.2	0	3	1000-2000mm	0	0
	4.2	0	3	4.6	0	3	1000-2000mm	-0.0909718	0
	4.2	0	3	5.3	0	3	1000-2000mm	-0.232622	0
	4.2	0	3	5.8	0	3	1000-2000mm	-0.322773	0
	3.4	0	3	4.8	0	3	1000-2000mm	-0.34484	0
	3.4	0	3	5	0	3	1000-2000mm	-0.385662	0
	3.4	0	3	5.1	0	3	1000-2000mm	-0.405465	0
	3.7	0	3	4.5	0	3	1000-2000mm	-0.195745	0
	3.7	0	3	4.7	0	3	1000-2000mm	-0.23923	0
	3.7	0	3	5	0	3	1000-2000mm	-0.301105	0
	4.8	0	3	6.1	0	3	1000-2000mm	-0.239673	0
	4.8	0	3	4.7	0	3	1000-2000mm	0.0210534	0
	4.8	0	3	5.5	0	3	1000-2000mm	-0.136132	0
	4.1	0	3	4.7	0	3	1000-2000mm	-0.136576	0
	4.1	0	3	4.2	0	3	1000-2000mm	-0.0240976	0
	4.1	0	3	4.4	0	3	1000-2000mm	-0.0706176	0
	5.4459	0	3	5.98908	0	3	1000-2000mm	-0.0944758	0
	5.4459	0	3	5.37887	0	3	1000-2000mm	0.0129272	0
	5.4459	0	3	5.26863	0	3	1000-2000mm	0.0335852	0
	5.4459	0	3	5.42204	0	3	1000-2000mm	0.00551979	0
	5.4459	0	3	5.19418	0	3	1000-2000mm	0.0488819	0
	5.4459	0	3	4.65832	0	3	1000-2000mm	0.1566	0
	4.28301	0	3	5.1	0	3	1000-2000mm	-0.175288	0
	4.28301	0	3	5.94	0	3	1000-2000mm	-0.327756	0
	4.28301	0	3	5.9	0	3	1000-2000mm	-0.320999	0
	4.28301	0	3	5.74	0	3	1000-2000mm	-0.293506	0
	4.28301	0	3	5.41	0	3	1000-2000mm	-0.234296	0
	4.28301	0	3	5.21	0	3	1000-2000mm	-0.196627	0
	5.2	0	3	5.3	0	3	1000-2000mm	-0.0190482	0
	5.2	0	3	5.5	0	3	1000-2000mm	-0.0560895	0
	5.2	0	3	5.5	0	3	1000-2000mm	-0.0560895	0
	5.2	0	3	5.32	0	3	1000-2000mm	-0.0228147	0
	5.2	0	3	5.21	0	3	1000-2000mm	-0.00192123	0
	5.2	0	3	5.4	0	3	1000-2000mm	-0.0377403	0
	4.83	0	3	5.18	0	3	1000-2000mm	-0.0699586	0
	4.83	0	3	5.23	0	3	1000-2000mm	-0.0795648	0
	4.83	0	3	5.1	0	3	1000-2000mm	-0.0543941	0
	4.83	0	3	5.25	0	3	1000-2000mm	-0.0833816	0
	4.83	0	3	5.4	0	3	1000-2000mm	-0.111552	0
	4.83	0	3	5.2	0	3	1000-2000mm	-0.0738122	0
	3.96	0	3	3.97	0	3	1000-2000mm	-0.00252207	0
	3.96	0	3	3.98	0	3	1000-2000mm	-0.00503779	0
	3.96	0	3	4	0	3	1000-2000mm	-0.0100503	0
	3.96	0	3	4.23	0	3	1000-2000mm	-0.065958	0
	3.96	0	3	3.99	0	3	1000-2000mm	-0.00754721	0
	3.98	0	3	3.97	0	3	1000-2000mm	0.00251572	0
	3.98	0	3	3.97	0	3	1000-2000mm	0.00251572	0
	3.98	0	3	3.98	0	3	1000-2000mm	0	0
	3.98	0	3	4	0	3	1000-2000mm	-0.00501254	0
	3.98	0	3	4.2	0	3	1000-2000mm	-0.0538027	0
	5.58	0	3	6.5	0	3	1000-2000mm	-0.152613	0
	5.58	0	3	6.98	0	3	1000-2000mm	-0.22386	0
	5.58	0	3	3.5	0	3	1000-2000mm	0.466426	0
	5.58	0	3	4.12	0	3	1000-2000mm	0.303336	0
	5.58	0	3	4.4	0	3	1000-2000mm	0.237584	0
	4.18	0	3	4.15	0	3	1000-2000mm	0.00720291	0
	4.18	0	3	4.5	0	3	1000-2000mm	-0.0737662	0
	4.18	0	3	4.4	0	3	1000-2000mm	-0.0512933	0
	4.18	0	3	4.3	0	3	1000-2000mm	-0.0283038	0
	4.25	0	3	4.13	0	3	1000-2000mm	0.0286416	0
	4.25	0	3	4.9	0	3	1000-2000mm	-0.142316	0
	4.25	0	3	4.7	0	3	1000-2000mm	-0.100644	0
	4.25	0	3	4.6	0	3	1000-2000mm	-0.0791373	0
	4.11	0.11	3	4.12	0.09	3	1000-2000mm	-0.00243013	-0.000397833
	4.11	0.11	3	4.28	0.1	3	1000-2000mm	-0.04053	-0.000420737
	4.11	0.11	3	4.35	0.1	3	1000-2000mm	-0.0567528	-0.000414928
	6	0	3	6	0	3	1000-2000mm	0	0
	6	0	3	6	0	3	1000-2000mm	0	0
	6	0	3	5.75	0	3	1000-2000mm	0.0425596	0
	6	0	3	6.2	0	3	1000-2000mm	-0.0327898	0
	6	0	3	6.2	0	3	1000-2000mm	-0.0327898	0
	6	0	3	6.25	0	3	1000-2000mm	-0.040822	0
	4.43	0	3	4.63	0	3	1000-2000mm	-0.0441573	0
	4.43	0	3	4.75	0	3	1000-2000mm	-0.069745	0
	4.43	0	3	5.13	0	3	1000-2000mm	-0.146706	0
	4.43	0	3	5.6	0	3	1000-2000mm	-0.234367	0
	4.5	0	3	4.75	0	3	1000-2000mm	-0.0540672	0
	4.5	0	3	5	0	3	1000-2000mm	-0.105361	0
	4.5	0	3	5.25	0	3	1000-2000mm	-0.154151	0
	4.5	0	3	6	0	3	1000-2000mm	-0.287682	0
	4.3	0	3	4.43	0	3	1000-2000mm	-0.0297846	0
	4.3	0	3	4.85	0	3	1000-2000mm	-0.120364	0
	4.3	0	3	5.2	0	3	1000-2000mm	-0.190044	0
	4.3	0	3	5.95	0	3	1000-2000mm	-0.324776	0
	4.3	0	3	6.52	0	3	1000-2000mm	-0.416259	0
	4.3	0	3	7.11	0	3	1000-2000mm	-0.502887	0
	4.5	0	3	5.48	0	3	1000-2000mm	-0.197028	0
	4.5	0	3	5.75	0	3	1000-2000mm	-0.245122	0
	4.5	0	3	6.25	0	3	1000-2000mm	-0.328504	0
	4.5	0	3	6.4	0	3	1000-2000mm	-0.352221	0
	4.3	0	3	5.4	0	3	1000-2000mm	-0.227784	0
	4.3	0	3	5.75	0	3	1000-2000mm	-0.290585	0
	4.3	0	3	6.2	0	3	1000-2000mm	-0.365934	0
	4.3	0	3	6.4	0	3	1000-2000mm	-0.397683	0
	4.5	0	3	5.6	0	3	1000-2000mm	-0.218689	0
	4.5	0	3	5.7	0	3	1000-2000mm	-0.236389	0
	4.5	0	3	6	0	3	1000-2000mm	-0.287682	0
	4.5	0	3	6.3	0	3	1000-2000mm	-0.336472	0
	4.5	0	3	5.1	0	3	1000-2000mm	-0.125163	0
	4.5	0	3	5.55	0	3	1000-2000mm	-0.209721	0
	4.5	0	3	5.65	0	3	1000-2000mm	-0.227578	0
	4.5	0	3	6.25	0	3	1000-2000mm	-0.328504	0
	4.75	0	3	4.75	0	3	1000-2000mm	0	0
	4.75	0	3	5.5	0	3	1000-2000mm	-0.146603	0
	4.75	0	3	5.58	0	3	1000-2000mm	-0.161044	0
	4.75	0	3	6	0	3	1000-2000mm	-0.233615	0
	4.4	0	3	6	0	3	1000-2000mm	-0.310155	0
	4.4	0	3	4.75	0	3	1000-2000mm	-0.0765401	0
	4.4	0	3	5.25	0	3	1000-2000mm	-0.176624	0
	4.4	0	3	6.2	0	3	1000-2000mm	-0.342945	0
	5	0.15	3	6	0.09	3	1000-2000mm	-0.182322	-0.000375
	5	0.15	3	6.45	0.16	3	1000-2000mm	-0.254642	-0.000505116
	5	0.15	3	7.01	0.15	3	1000-2000mm	-0.3379	-0.000452625
	5.39	0.01	3	6.52	0.13	3	1000-2000mm	-0.190329	-0.000133664
	5.39	0.01	3	6.68	0.03	3	1000-2000mm	-0.214573	-7.87044e-06
	5.39	0.01	3	6.81	0.05	3	1000-2000mm	-0.233847	-1.91164e-05
	5.39	0.01	3	6.79	0.03	3	1000-2000mm	-0.230906	-7.65438e-06
	5.21	0.04	3	6.33	0.04	3	1000-2000mm	-0.19472	-3.29586e-05
	5.21	0.04	3	6.32	0.03	3	1000-2000mm	-0.193139	-2.7159e-05
	5.21	0.04	3	6.41	0.01	3	1000-2000mm	-0.207279	-2.04595e-05
	5.21	0.04	3	6.37	0.03	3	1000-2000mm	-0.20102	-2.70416e-05
	5.29	0.05	3	5.69	0.05	3	1000-2000mm	-0.072892	-5.5518e-05
	5.29	0.05	3	5.59	0.07	3	1000-2000mm	-0.055161	-8.20487e-05
	5.29	0.05	3	5.8	0.19	3	1000-2000mm	-0.0920397	-0.000387488
	5.29	0.05	3	5.68	0.18	3	1000-2000mm	-0.071133	-0.000364534
	5.32	0.05	3	4.7	0.04	3	1000-2000mm	0.123911	-5.35876e-05
	5.32	0.05	3	4.46	0.01	3	1000-2000mm	0.176325	-3.11197e-05
	5.32	0.05	3	4.67	0.05	3	1000-2000mm	0.130314	-6.76546e-05
	5.32	0.05	3	4.41	0.02	3	1000-2000mm	0.187599	-3.62998e-05
	4.65	0.14	3	5.32	0.27	3	≥2000mm	-0.134606	-0.00116074
	4.65	0.14	3	6.11	0.28	3	≥2000mm	-0.27306	-0.00100218
	4.65	0.14	3	5.78	0.55	3	≥2000mm	-0.217536	-0.00332036
	4.65	0.14	3	6.05	0.4	3	≥2000mm	-0.263191	-0.00175925
	4.65	0	3	5.26	0	3	≥2000mm	-0.123264	0
	4.65	0	3	5.48	0	3	≥2000mm	-0.164238	0
	4.65	0	3	5.69	0	3	≥2000mm	-0.201843	0
	4.65	0	3	6.02	0	3	≥2000mm	-0.25822	0
	4.65	0	3	6.07	0	3	≥2000mm	-0.266491	0
	4.65	0	3	5.87	0	3	≥2000mm	-0.232987	0
	4.65	0	3	5.93	0	3	≥2000mm	-0.243157	0
	4.77	0	3	5.11	0	3	≥2000mm	-0.0688531	0
	4.77	0	3	5.08	0	3	≥2000mm	-0.062965	0
	4.77	0	3	5.78	0	3	≥2000mm	-0.192057	0
	4.77	0	3	6.02	0	3	≥2000mm	-0.232741	0
	4.77	0	3	6.07	0	3	≥2000mm	-0.241012	0
	4.77	0	3	5.39	0	3	≥2000mm	-0.122199	0
	4.77	0	3	5.47	0	3	≥2000mm	-0.136932	0
	4.53	0	3	4.51	0	3	≥2000mm	0.00442479	0
	4.53	0	3	4.76	0	3	≥2000mm	-0.0495257	0
	4.53	0	3	4.91	0	3	≥2000mm	-0.080552	0
	4.53	0	3	5.41	0	3	≥2000mm	-0.177527	0
	4.53	0	3	5.55	0	3	≥2000mm	-0.203076	0
	4.53	0	3	4.86	0	3	≥2000mm	-0.0703165	0
	4.53	0	3	4.83	0	3	≥2000mm	-0.0641245	0
	4.47	0	3	4.41	0	3	≥2000mm	0.0135137	0
	4.47	0	3	4.71	0	3	≥2000mm	-0.0522995	0
	4.47	0	3	4.57	0	3	≥2000mm	-0.0221248	0
	4.47	0	3	5.18	0	3	≥2000mm	-0.147417	0
	4.47	0	3	5.21	0	3	≥2000mm	-0.153191	0
	4.47	0	3	4.85	0	3	≥2000mm	-0.0815903	0
	4.47	0	3	4.8	0	3	≥2000mm	-0.0712275	0
	4.51	0	3	4.29	0	3	≥2000mm	0.0500104	0
	4.51	0	3	4.62	0	3	≥2000mm	-0.0240976	0
	4.51	0	3	4.66	0	3	≥2000mm	-0.0327183	0
	4.51	0	3	5.1	0	3	≥2000mm	-0.122943	0
	4.51	0	3	5.2	0	3	≥2000mm	-0.142361	0
	4.51	0	3	4.71	0	3	≥2000mm	-0.0433908	0
	4.51	0	3	4.75	0	3	≥2000mm	-0.0518475	0
	4.59	0	3	4.28	0	3	≥2000mm	0.069927	0
	4.59	0	3	4.59	0	3	≥2000mm	0	0
	4.59	0	3	4.5	0	3	≥2000mm	0.0198026	0
	4.59	0	3	5.09	0	3	≥2000mm	-0.103398	0
	4.59	0	3	4.86	0	3	≥2000mm	-0.0571584	0
	4.59	0	3	4.56	0	3	≥2000mm	0.0065574	0
	4.59	0	3	4.67	0	3	≥2000mm	-0.017279	0
	7.4015	0	3	6.3724	0	3	≥2000mm	0.149707	0
	5.6309	0	3	3.2441	0	3	≥2000mm	0.551431	0
	2.9625	0	3	2.2617	0	3	≥2000mm	0.269917	0
	2.6058	0	3	1.7738	0	3	≥2000mm	0.384616	0
	4.807	0	3	4.275	0	3	≥2000mm	0.117289	0
	4.859	0	3	4.355	0	3	≥2000mm	0.109508	0
	4.868	0	3	4.394	0	3	≥2000mm	0.102443	0
	4.889	0	3	4.439	0	3	≥2000mm	0.0965587	0
	4.39	0.125	3	4.53	0.244	3	≥2000mm	-0.0313927	-0.00123733
	4.39	0.125	3	4.97	0.382	3	≥2000mm	-0.124091	-0.00223947
	4.39	0.125	3	4.24	0.155	3	≥2000mm	0.034766	-0.000715714
	3.91	0.104	3	3.84	0.03	3	≥2000mm	0.018065	-0.000256171
	3.91	0.104	3	4	0.179	3	≥2000mm	-0.022757	-0.000903347
	3.91	0.104	3	4.02	0.197	3	≥2000mm	-0.0277445	-0.00103632
	5.3	0	3	5.4	0	3	≥2000mm	-0.0186921	0
	5.3	0	3	5.8	0	3	≥2000mm	-0.0901511	0
	5.3	0	3	5.9	0	3	≥2000mm	-0.107246	0
	5.3	0	3	6.1	0	3	≥2000mm	-0.140582	0
	5.3	0	3	6.3	0	3	≥2000mm	-0.172843	0
	4.65	0	3	5.83	0	3	≥2000mm	-0.22615	0
	4.65	0	3	7.49	0	3	≥2000mm	-0.476702	0
	4.65	0	3	8.04	0	3	≥2000mm	-0.547562	0
	4.48	0	3	5.65	0	3	≥2000mm	-0.232032	0
	4.48	0	3	7.32	0	3	≥2000mm	-0.490987	0
	4.48	0	3	7.89	0	3	≥2000mm	-0.565973	0
	4.47	0	3	5.56	0	3	≥2000mm	-0.21821	0
	4.47	0	3	7.31	0	3	≥2000mm	-0.491855	0
	4.47	0	3	7.72	0	3	≥2000mm	-0.546426	0
	4.23	0	3	5.51	0	3	≥2000mm	-0.264363	0
	4.23	0	3	7.32	0	3	≥2000mm	-0.548408	0
	4.23	0	3	7.61	0	3	≥2000mm	-0.587261	0
	4.21	0	3	4.98	0	3	≥2000mm	-0.167967	0
	4.21	0	3	7.01	0	3	≥2000mm	-0.509875	0
	4.21	0	3	7.69	0	3	≥2000mm	-0.602458	0
	4.22	0	3	4.87	0	3	≥2000mm	-0.143259	0
	4.22	0	3	6.89	0	3	≥2000mm	-0.490236	0
	4.22	0	3	7.51	0	3	≥2000mm	-0.5764	0
	5.83	0.06	3	5.9	0.11	3	≥2000mm	-0.0119354	-0.000151173
	5.83	0.06	3	5.88	0.014	3	≥2000mm	-0.00853976	-3.71953e-05
	5.83	0.06	3	5.91	0.06	3	≥2000mm	-0.0136288	-6.96619e-05
	5.83	0.06	3	6.03	0.13	3	≥2000mm	-0.03373	-0.000190234
	5.83	0.06	3	6.21	0.08	3	≥2000mm	-0.0631439	-9.06248e-05
	4.24	0	3	4.32	0	3	≥2000mm	-0.0186921	0
	4.24	0	3	5.92	0	3	≥2000mm	-0.333773	0
	4.24	0	3	6.45	0	3	≥2000mm	-0.419517	0
	4.24	0	3	4.8	0	3	≥2000mm	-0.124053	0
	5.92	0	3	6.37	0	3	≥2000mm	-0.073263	0
	5.92	0	3	6.55	0	3	≥2000mm	-0.101129	0
	5.1	0.2	3	4.4	0.3	3	≥2000mm	0.147636	-0.00206221
	5.1	0.2	3	4.2	0.2	3	≥2000mm	0.194156	-0.00126848
	5.1	0.2	3	4.3	0.1	3	≥2000mm	0.170626	-0.000692901
	5.1	0.2	3	4.3	0.2	3	≥2000mm	0.170626	-0.00123373
	5.1	0.2	3	4.2	0.1	3	≥2000mm	0.194156	-0.000701588
	5.1	0.2	3	4.3	0.2	3	≥2000mm	0.170626	-0.00123373
	4.9	0.1	3	4.1	1	3	≥2000mm	0.178248	-0.0199683
	4.9	0.1	3	4.32	0.3	3	≥2000mm	0.12598	-0.00174634
	4.9	0.1	3	4.8	0.4	3	≥2000mm	0.0206193	-0.00245365
	5.4	0	3	5.8	0	3	≥2000mm	-0.071459	0
	5.4	0	3	6.03	0	3	≥2000mm	-0.110348	0
	5.4	0	3	6	0	3	≥2000mm	-0.105361	0
	5.4	0	3	5.82	0	3	≥2000mm	-0.0749013	0
	5.4	0	3	5.7	0	3	≥2000mm	-0.0540672	0
	5.4	0	3	5.48	0	3	≥2000mm	-0.0147061	0
	5.83	0.06	3	6.17	0.06	3	≥2000mm	-0.0566818	-6.68274e-05
	5.83	0.06	3	6	0.2	3	≥2000mm	-0.0287425	-0.000405676
	5.83	0.06	3	6.23	0.06	3	≥2000mm	-0.0663593	-6.62232e-05
	5.2	0.1	3	6.3	0.1	3	≥2000mm	-0.191891	-0.000207258
	5.2	0.1	3	5.1	0.1	3	≥2000mm	0.0194181	-0.00025143
	5.2	0.1	3	6.3	0.2	3	≥2000mm	-0.191891	-0.000459211
	5.2	0.2	3	6.1	0.2	3	≥2000mm	-0.15963	-0.000851423
	5.2	0.2	3	5.2	0.1	3	≥2000mm	0	-0.000616371
	5.2	0.2	3	6	0.2	3	≥2000mm	-0.143101	-0.000863467
	5.3	0.1	3	5.9	0.1	3	≥2000mm	-0.107246	-0.000214424
	5.3	0.1	3	5.3	0.2	3	≥2000mm	0	-0.000593331
	5.3	0.1	3	5.8	0.1	3	≥2000mm	-0.0901511	-0.000217755
	4.51	0	3	6.69	0	3	≥2000mm	-0.394317	0
	4.51	0	3	6.77	0	3	≥2000mm	-0.406204	0
	4.51	0	3	6.63	0	3	≥2000mm	-0.385308	0
	4.51	0	3	6.76	0	3	≥2000mm	-0.404726	0
	4.34	0	3	6.68	0	3	≥2000mm	-0.431244	0
	4.34	0	3	6.61	0	3	≥2000mm	-0.420709	0
	4.34	0	3	6.77	0	3	≥2000mm	-0.444627	0
	4.34	0	3	6.7	0	3	≥2000mm	-0.434233	0
	5.15	0	3	5.23	0	3	≥2000mm	-0.0154146	0
	5.15	0	3	4.82	0	3	≥2000mm	0.0662228	0
	5.14	0	3	5.25	0	3	≥2000mm	-0.021175	0
	5.14	0	3	4.83	0	3	≥2000mm	0.0622066	0
	5.17	0	3	5.23	0	3	≥2000mm	-0.0115386	0
	5.17	0	3	4.81	0	3	≥2000mm	0.0721756	0
	4.17	0.01	3	4.44	0.32	3	≥2000mm	-0.0627383	-0.00173338
	4.17	0.01	3	4.38	0.12	3	≥2000mm	-0.0491327	-0.00025212
	4.17	0.01	3	5.27	0.19	3	≥2000mm	-0.234114	-0.000435193
	4.17	0.01	3	4.55	0.1	3	≥2000mm	-0.0872112	-0.000162928
	4.17	0.01	3	4.66	0.04	3	≥2000mm	-0.111099	-2.64768e-05
	4.17	0.01	3	4.85	0.29	3	≥2000mm	-0.151063	-0.00119368
	5.61	0.18	3	6.17	0.09	3	≥2000mm	-0.0951481	-0.000414085
	5.61	0.18	3	6.52	0.1	3	≥2000mm	-0.150324	-0.000421573
	5.61	0.18	3	6.04	0.02	3	≥2000mm	-0.0738533	-0.000346816
