# Supplementary material for: Effects of Long-Term Application of Nitrogen Fertilizer on Soil Acidification and Biological Properties in China: A Meta-Analysis
Source: Microorganisms. 2024 Aug 15;12(8):1683. doi: 10.3390/microorganisms12081683 (PMC11356719; doi:10.3390/microorganisms12081683)
Supplement: Supplementary file 1 [file microorganisms-12-01683-s001.zip › Literature statistics(n=115) and original data/10.Proteobacteria+original data+data analysis.xlsx]

## Sheet: Proteobacteria-MAT
	XC	SEC	NC	XE	SEE	NE	MAT	lnR	Var(lnR)
	32.466	2.90571	3	35.2	3.1504	3	≤10℃	0.0808527	0.00534017		CATEGORICAL RESULTS
	32.466	2.90571	3	35.245	3.15443	3	≤10℃	0.0821303	0.00534017
	32.466	2.90571	3	38.217	3.42042	3	≤10℃	0.163087	0.00534017		--Heterogeneity--
	32.466	2.90571	3	36.309	3.24966	3	≤10℃	0.111872	0.00534017		Class #Studies PooledVar
	33.582	3.00559	3	29.328	2.62486	3	≤10℃	-0.135448	0.00534017		------------------------------
	33.582	3.00559	3	29.835	2.67023	3	≤10℃	-0.118308	0.00534017		≤10℃ 39 0.0544
	33.582	3.00559	3	45.684	4.08872	3	≤10℃	0.307758	0.00534017		10-20℃ 101 0.0293
	33.582	3.00559	3	38.256	3.42391	3	≤10℃	0.13031	0.00534017		≥20℃ 42 0.0218
	33.582	3.00559	3	35.589	3.18522	3	≤10℃	0.0580464	0.00534017
	33.582	3.00559	3	53.821	4.81698	3	≤10℃	0.471674	0.00534017		Model df Q Prob(Chi-Square) Prob(Rand)
	33.582	3.00559	3	44.274	3.96252	3	≤10℃	0.276407	0.00534017		------------------------------------------------------------
	33.582	3.00559	3	55.627	4.97862	3	≤10℃	0.504678	0.00534017		Between 2 0.3908 0.82252 0.816
	33.582	3.00559	3	37.086	3.3192	3	≤10℃	0.0992493	0.00534017		Within 179 179.0000 0.48594
	33.582	3.00559	3	46.853	4.19334	3	≤10℃	0.333025	0.00534017		------------------------------------------------------------
	33.582	3.00559	3	46.302	4.14403	3	≤10℃	0.321195	0.00534017		Total 181 179.3908 0.51984
	46.924	4.1997	3	42.165	3.77377	3	≤10℃	-0.106939	0.00534017
	46.924	4.1997	3	35.411	3.16928	3	≤10℃	-0.281507	0.00534017
	46.924	4.1997	3	26.061	2.33246	3	≤10℃	-0.588089	0.00534017		--Mean Effect Sizes--
	46.924	4.1997	3	50.958	4.56074	3	≤10℃	0.0824725	0.00534017		Class #Studies E+ df 95% CI Bootstrap CI Bias CI
	46.924	4.1997	3	36.104	3.23131	3	≤10℃	-0.262126	0.00534017		---------------------------------------------------------------------------------------------------
	42.068	3.76509	3	36.666	3.28161	3	≤10℃	-0.137437	0.00534017		≤10℃ 39 -0.10.45 38 -0.0616 to -0.1292 -0.1165 to -0.1323 -0.1184 to -0.1275
	42.068	3.76509	3	38.268	3.42499	3	≤10℃	-0.0946733	0.00534017		10-20℃ 101 -0.1409 100 -0.0425 to -0.1989 -0.1063 to -0.2329 -0.1062 to -0.2321
	42.068	3.76509	3	35.491	3.17644	3	≤10℃	-0.170008	0.00534017		≥20℃ 42 -0.0525 41 0.0167 to -0.0892 -0.1116 to -0.0147 -0.1140 to -0.0152
	42.068	3.76509	3	47.373	4.23988	3	≤10℃	0.118765	0.00534017
	42.068	3.76509	3	41.096	3.67809	3	≤10℃	-0.0233766	0.00534017		SUMMARY RESULTS
	33.562	3.0038	3	28.704	2.56901	3	≤10℃	-0.156358	0.00534017
	33.562	3.0038	3	26.849	2.40299	3	≤10℃	-0.223166	0.00534017		Heterogeneity df Prob(Chi-Square)
	33.562	3.0038	3	27.085	2.42411	3	≤10℃	-0.214414	0.00534017		------------------------------------------
	33.562	3.0038	3	23.608	2.11292	3	≤10℃	-0.351809	0.00534017		Qtotal 179.3908 181 0.51984
	33.562	3.0038	3	29.627	2.65162	3	≤10℃	-0.124708	0.00534017
	33.562	3.0038	3	24.995	2.23705	3	≤10℃	-0.294719	0.00534017		Mean Effect Size 95% CI Bootstrap CI Bias CI
	33.562	3.0038	3	25.464	2.27903	3	≤10℃	-0.276129	0.00534017		-------------------------------------------------------------------------------
	33.562	3.0038	3	24.534	2.19579	3	≤10℃	-0.313335	0.00534017		E++ -0.1054 -0.0543 to -0.2691 -0.0901 to -0.3361 -0.0891 to -0.3350
	33.562	3.0038	3	28.7	2.56865	3	≤10℃	-0.156497	0.00534017
	33.562	3.0038	3	28.001	2.50609	3	≤10℃	-0.181154	0.00534017		Sqrt Pooled Variance = 0.1814
	33.562	3.0038	3	25.697	2.29988	3	≤10℃	-0.26702	0.00534017		Mean Study Variance = 0.0053 Ratio = 33.9716
	33.562	3.0038	3	26.618	2.38231	3	≤10℃	-0.231807	0.00534017
	33.562	3.0038	3	25.004	2.23786	3	≤10℃	-0.294359	0.00534017		-------------------------------------------------------------
	33.562	3.0038	3	35.659	3.19148	3	≤10℃	0.0606071	0.00534017
	39.345	3.52138	3	38.2751	3.42562	3	10-20℃	-0.0275693	0.00534017
	39.345	3.52138	3	32.4793	2.9069	3	10-20℃	-0.191766	0.00534017
	39.345	3.52138	3	32.1715	2.87935	3	10-20℃	-0.201288	0.00534017
	44.3252	3.96711	3	44.3252	3.96711	3	10-20℃	0	0.00534017
	44.3252	3.96711	3	37.5767	3.36311	3	10-20℃	-0.165169	0.00534017
	44.3252	3.96711	3	38.3436	3.43175	3	10-20℃	-0.144966	0.00534017
	37.293	3.33772	3	37.255	3.33432	3	10-20℃	-0.00101948	0.00534017
	37.293	3.33772	3	34.616	3.09813	3	10-20℃	-0.0744896	0.00534017
	37.293	3.33772	3	39.134	3.50249	3	10-20℃	0.048186	0.00534017
	37.293	3.33772	3	41.046	3.67362	3	10-20℃	0.0958877	0.00534017
	37.293	3.33772	3	35.585	3.18486	3	10-20℃	-0.0468814	0.00534017
	37.293	3.33772	3	41.614	3.72445	3	10-20℃	0.109631	0.00534017
	37.293	3.33772	3	41.365	3.70217	3	10-20℃	0.103629	0.00534017
	37.293	3.33772	3	33.304	2.98071	3	10-20℃	-0.113128	0.00534017
	37.293	3.33772	3	38.043	3.40485	3	10-20℃	0.0199115	0.00534017
	37.293	3.33772	3	39.53	3.53794	3	10-20℃	0.0582542	0.00534017
	37.293	3.33772	3	34.504	3.08811	3	10-20℃	-0.0777304	0.00534017
	36.511	3.26773	3	37.392	3.34658	3	10-20℃	0.0238432	0.00534017
	36.511	3.26773	3	39.815	3.56344	3	10-20℃	0.0866301	0.00534017
	36.511	3.26773	3	36.511	3.26773	3	10-20℃	0	0.00534017
	36.511	3.26773	3	35.63	3.18888	3	10-20℃	-0.0244256	0.00534017
	36.511	3.26773	3	37.612	3.36627	3	10-20℃	0.0297096	0.00534017
	36.511	3.26773	3	37.171	3.3268	3	10-20℃	0.0179153	0.00534017
	36.511	3.26773	3	49.727	4.45057	3	10-20℃	0.308934	0.00534017
	36.511	3.26773	3	33.207	2.97203	3	10-20℃	-0.0948529	0.00534017
	36.511	3.26773	3	38.493	3.44512	3	10-20℃	0.0528628	0.00534017
	36.511	3.26773	3	37.832	3.38596	3	10-20℃	0.0355417	0.00534017
	36.511	3.26773	3	40.035	3.58313	3	10-20℃	0.0921405	0.00534017
	44.093	3.94632	3	44.049	3.94239	3	10-20℃	-0.000998389	0.00534017
	44.093	3.94632	3	48.399	4.33171	3	10-20℃	0.0931781	0.00534017
	44.093	3.94632	3	44.259	3.96118	3	10-20℃	0.0037577	0.00534017
	44.093	3.94632	3	40.712	3.64372	3	10-20℃	-0.0797782	0.00534017
	44.093	3.94632	3	45.345	4.05838	3	10-20℃	0.0279989	0.00534017
	44.093	3.94632	3	46.475	4.15951	3	10-20℃	0.0526135	0.00534017
	50.395	4.51035	3	45.636	4.08442	3	10-20℃	-0.0991951	0.00534017
	50.395	4.51035	3	38.882	3.47994	3	10-20℃	-0.259361	0.00534017
	50.395	4.51035	3	29.532	2.64311	3	10-20℃	-0.534418	0.00534017
	50.395	4.51035	3	54.429	4.8714	3	10-20℃	0.0770051	0.00534017
	50.395	4.51035	3	39.575	3.54196	3	10-20℃	-0.241694	0.00534017
	45.539	4.07574	3	40.137	3.59226	3	10-20℃	-0.12627	0.00534017
	45.539	4.07574	3	41.739	3.73564	3	10-20℃	-0.0871332	0.00534017
	45.539	4.07574	3	38.962	3.4871	3	10-20℃	-0.155982	0.00534017
	45.539	4.07574	3	50.844	4.55054	3	10-20℃	0.110193	0.00534017
	45.539	4.07574	3	44.567	3.98875	3	10-20℃	-0.0215754	0.00534017
	37.654	3.37003	3	39.469	3.53248	3	10-20℃	0.0470764	0.00534017
	37.654	3.37003	3	43.97	3.93532	3	10-20℃	0.155068	0.00534017
	37.654	3.37003	3	33.98	3.04121	3	10-20℃	-0.102667	0.00534017
	23.967	2.14505	3	19.109	1.71026	3	10-20℃	-0.226518	0.00534017
	23.967	2.14505	3	17.254	1.54423	3	10-20℃	-0.328634	0.00534017
	23.967	2.14505	3	17.49	1.56536	3	10-20℃	-0.315049	0.00534017
	23.967	2.14505	3	14.013	1.25416	3	10-20℃	-0.536692	0.00534017
	23.967	2.14505	3	20.032	1.79286	3	10-20℃	-0.179347	0.00534017
	23.967	2.14505	3	15.4	1.3783	3	10-20℃	-0.44231	0.00534017
	23.967	2.14505	3	15.869	1.42028	3	10-20℃	-0.41231	0.00534017
	23.967	2.14505	3	14.939	1.33704	3	10-20℃	-0.472703	0.00534017
	23.967	2.14505	3	19.105	1.7099	3	10-20℃	-0.226728	0.00534017
	23.967	2.14505	3	18.406	1.64734	3	10-20℃	-0.264001	0.00534017
	23.967	2.14505	3	16.102	1.44113	3	10-20℃	-0.397734	0.00534017
	23.967	2.14505	3	17.023	1.52356	3	10-20℃	-0.342113	0.00534017
	23.967	2.14505	3	15.409	1.37911	3	10-20℃	-0.441726	0.00534017
	23.967	2.14505	3	26.064	2.33273	3	10-20℃	0.0838772	0.00534017
	27.698	2.47897	3	27.66	2.47557	3	10-20℃	-0.00137288	0.00534017
	27.698	2.47897	3	25.021	2.23938	3	10-20℃	-0.101645	0.00534017
	27.698	2.47897	3	29.539	2.64374	3	10-20℃	0.0643512	0.00534017
	27.698	2.47897	3	31.451	2.81486	3	10-20℃	0.127071	0.00534017
	27.698	2.47897	3	25.99	2.32611	3	10-20℃	-0.0636484	0.00534017
	27.698	2.47897	3	32.019	2.8657	3	10-20℃	0.144969	0.00534017
	27.698	2.47897	3	31.77	2.84341	3	10-20℃	0.137162	0.00534017
	27.698	2.47897	3	23.709	2.12196	3	10-20℃	-0.155505	0.00534017
	27.698	2.47897	3	28.448	2.5461	3	10-20℃	0.0267177	0.00534017
	27.698	2.47897	3	29.935	2.67918	3	10-20℃	0.0776682	0.00534017
	27.698	2.47897	3	24.909	2.22936	3	10-20℃	-0.106131	0.00534017
	26.916	2.40898	3	27.797	2.48783	3	10-20℃	0.0322072	0.00534017
	26.916	2.40898	3	30.22	2.70469	3	10-20℃	0.115783	0.00534017
	26.916	2.40898	3	26.916	2.40898	3	10-20℃	0	0.00534017
	26.916	2.40898	3	26.035	2.33013	3	10-20℃	-0.0332791	0.00534017
	26.916	2.40898	3	28.017	2.50752	3	10-20℃	0.0400906	0.00534017
	26.916	2.40898	3	27.576	2.46805	3	10-20℃	0.0242249	0.00534017
	26.916	2.40898	3	40.132	3.59181	3	10-20℃	0.399453	0.00534017
	26.916	2.40898	3	23.612	2.11327	3	10-20℃	-0.130966	0.00534017
	26.916	2.40898	3	28.898	2.58637	3	10-20℃	0.0710515	0.00534017
	26.916	2.40898	3	28.237	2.52721	3	10-20℃	0.0479123	0.00534017
	26.916	2.40898	3	30.44	2.72438	3	10-20℃	0.123037	0.00534017
	34.498	3.08757	3	34.454	3.08363	3	10-20℃	-0.00127625	0.00534017
	34.498	3.08757	3	38.804	3.47296	3	10-20℃	0.117622	0.00534017
	34.498	3.08757	3	34.664	3.10243	3	10-20℃	0.00480033	0.00534017
	34.498	3.08757	3	31.117	2.78497	3	10-20℃	-0.103147	0.00534017
	34.498	3.08757	3	35.75	3.19963	3	10-20℃	0.0356489	0.00534017
	34.498	3.08757	3	36.88	3.30076	3	10-20℃	0.066768	0.00534017
	40.8	3.6516	3	36.041	3.22567	3	10-20℃	-0.124025	0.00534017
	40.8	3.6516	3	29.287	2.62119	3	10-20℃	-0.331538	0.00534017
	40.8	3.6516	3	19.937	1.78436	3	10-20℃	-0.716105	0.00534017
	40.8	3.6516	3	44.834	4.01264	3	10-20℃	0.0942847	0.00534017
	40.8	3.6516	3	29.98	2.68321	3	10-20℃	-0.308152	0.00534017
	35.944	3.21699	3	30.542	2.73351	3	10-20℃	-0.162859	0.00534017
	35.944	3.21699	3	32.144	2.87689	3	10-20℃	-0.111736	0.00534017
	35.944	3.21699	3	29.367	2.62835	3	10-20℃	-0.202091	0.00534017
	35.944	3.21699	3	41.249	3.69179	3	10-20℃	0.137665	0.00534017
	35.944	3.21699	3	34.972	3.12999	3	10-20℃	-0.0274144	0.00534017
	27.438	2.4557	3	22.58	2.02091	3	10-20℃	-0.194864	0.00534017
	27.438	2.4557	3	20.725	1.85489	3	10-20℃	-0.280588	0.00534017
	30.091	2.69314	3	25.233	2.25835	3	≥20℃	-0.176073	0.00534017
	30.091	2.69314	3	23.378	2.09233	3	≥20℃	-0.252431	0.00534017
	30.091	2.69314	3	23.614	2.11345	3	≥20℃	-0.242386	0.00534017
	30.091	2.69314	3	20.137	1.80226	3	≥20℃	-0.401667	0.00534017
	30.091	2.69314	3	26.156	2.34096	3	≥20℃	-0.140148	0.00534017
	30.091	2.69314	3	21.524	1.9264	3	≥20℃	-0.335058	0.00534017
	30.091	2.69314	3	21.993	1.96837	3	≥20℃	-0.313502	0.00534017
	30.091	2.69314	3	21.063	1.88514	3	≥20℃	-0.356708	0.00534017
	30.091	2.69314	3	25.229	2.258	3	≥20℃	-0.176232	0.00534017
	30.091	2.69314	3	24.53	2.19543	3	≥20℃	-0.204329	0.00534017
	30.091	2.69314	3	22.226	1.98923	3	≥20℃	-0.302963	0.00534017
	30.091	2.69314	3	23.147	2.07166	3	≥20℃	-0.262361	0.00534017
	30.091	2.69314	3	21.533	1.9272	3	≥20℃	-0.334639	0.00534017
	30.091	2.69314	3	32.188	2.88083	3	≥20℃	0.0673676	0.00534017
	33.822	3.02707	3	33.784	3.02367	3	≥20℃	-0.00112416	0.00534017
	33.822	3.02707	3	31.145	2.78748	3	≥20℃	-0.0824578	0.00534017
	33.822	3.02707	3	35.663	3.19184	3	≥20℃	0.0530023	0.00534017
	33.822	3.02707	3	37.575	3.36296	3	≥20℃	0.105227	0.00534017
	33.822	3.02707	3	32.114	2.8742	3	≥20℃	-0.0518194	0.00534017
	33.822	3.02707	3	38.143	3.4138	3	≥20℃	0.120231	0.00534017
	33.822	3.02707	3	37.894	3.39151	3	≥20℃	0.113681	0.00534017
	33.822	3.02707	3	29.833	2.67005	3	≥20℃	-0.125496	0.00534017
	33.822	3.02707	3	34.572	3.09419	3	≥20℃	0.0219326	0.00534017
	33.822	3.02707	3	36.059	3.22728	3	≥20℃	0.064045	0.00534017
	33.822	3.02707	3	31.033	2.77745	3	≥20℃	-0.0860603	0.00534017
	33.04	2.95708	3	33.921	3.03593	3	≥20℃	0.0263153	0.00534017
	33.04	2.95708	3	36.344	3.25279	3	≥20℃	0.0953102	0.00534017
	33.04	2.95708	3	33.04	2.95708	3	≥20℃	0	0.00534017
	33.04	2.95708	3	32.159	2.87823	3	≥20℃	-0.0270266	0.00534017
	33.04	2.95708	3	34.141	3.05562	3	≥20℃	0.0327801	0.00534017
	33.04	2.95708	3	33.7	3.01615	3	≥20℃	0.0197789	0.00534017
	33.04	2.95708	3	46.256	4.13991	3	≥20℃	0.336472	0.00534017
	33.04	2.95708	3	29.736	2.66137	3	≥20℃	-0.105361	0.00534017
	33.04	2.95708	3	35.022	3.13447	3	≥20℃	0.0582575	0.00534017
	33.04	2.95708	3	34.361	3.07531	3	≥20℃	0.0392033	0.00534017
	33.04	2.95708	3	36.564	3.27248	3	≥20℃	0.101345	0.00534017
	40.622	3.63567	3	40.578	3.63173	3	≥20℃	-0.00108374	0.00534017
	40.622	3.63567	3	44.928	4.02106	3	≥20℃	0.100751	0.00534017
	40.622	3.63567	3	40.788	3.65053	3	≥20℃	0.00407813	0.00534017
	40.622	3.63567	3	37.241	3.33307	3	≥20℃	-0.0868995	0.00534017
	40.622	3.63567	3	41.874	3.74772	3	≥20℃	0.0303553	0.00534017
	40.622	3.63567	3	43.004	3.84886	3	≥20℃	0.0569833	0.00534017

## Sheet: Proteobacteria-MAP
	XC	SEC	NC	XE	SEE	ME	MAP	lnR	Var(lnR)		CATEGORICAL RESULTS
	32.466	2.90571	3	35.2	3.1504	3	≤1000mm	0.0808527	0.00534017
	32.466	2.90571	3	35.245	3.15443	3	≤1000mm	0.0821303	0.00534017		--Heterogeneity--
	32.466	2.90571	3	38.217	3.42042	3	≤1000mm	0.163087	0.00534017		Class #Studies PooledVar
	32.466	2.90571	3	36.309	3.24966	3	≤1000mm	0.111872	0.00534017		----------------------------------
	36.511	3.26773	3	37.392	3.34658	3	≤1000mm	0.0238432	0.00534017		≤1000mm 45 0.0389
	36.511	3.26773	3	39.815	3.56344	3	≤1000mm	0.0866301	0.00534017		1000-2000mm 85 0.0327
	36.511	3.26773	3	36.511	3.26773	3	≤1000mm	0	0.00534017		≥2000mm 52 0.0248
	36.511	3.26773	3	35.63	3.18888	3	≤1000mm	-0.0244256	0.00534017
	36.511	3.26773	3	37.612	3.36627	3	≤1000mm	0.0297096	0.00534017		Model df Q Prob(Chi-Square) Prob(Rand)
	36.511	3.26773	3	37.171	3.3268	3	≤1000mm	0.0179153	0.00534017		------------------------------------------------------------
	36.511	3.26773	3	49.727	4.45057	3	≤1000mm	0.308934	0.00534017		Between 2 5.0606 0.07963 0.095
	36.511	3.26773	3	33.207	2.97203	3	≤1000mm	-0.0948529	0.00534017		Within 179 179.0000 0.48594
	36.511	3.26773	3	38.493	3.44512	3	≤1000mm	0.0528628	0.00534017		------------------------------------------------------------
	36.511	3.26773	3	37.832	3.38596	3	≤1000mm	0.0355417	0.00534017		Total 181 184.0606 0.42271
	36.511	3.26773	3	40.035	3.58313	3	≤1000mm	0.0921405	0.00534017
	44.093	3.94632	3	44.049	3.94239	3	≤1000mm	-0.000998389	0.00534017
	44.093	3.94632	3	48.399	4.33171	3	≤1000mm	0.0931781	0.00534017		--Mean Effect Sizes--
	44.093	3.94632	3	44.259	3.96118	3	≤1000mm	0.0037577	0.00534017		Class #Studies E+ df 95% CI Bootstrap CI Bias CI
	44.093	3.94632	3	40.712	3.64372	3	≤1000mm	-0.0797782	0.00534017		---------------------------------------------------------------------------------------------------
	44.093	3.94632	3	45.345	4.05838	3	≤1000mm	0.0279989	0.00534017		≤1000mm 45 -0.1854 44 -0.0865 to -0.2245 -0.1694 to -0.2498 -0.1670 to -2.0482
	44.093	3.94632	3	46.475	4.15951	3	≤1000mm	0.0526135	0.00534017		1000-2000mm 85 -0.1146 84 -0.0476 to -0.1321 -0.0729 to -0.2126 -0.0788 to -0.2109
	50.395	4.51035	3	45.636	4.08442	3	≤1000mm	-0.0991951	0.00534017		≥2000mm 52 -0.0615 51 0.0291 to -0.0728 -0.0265 to -0.0324 -0.0261 to -0.0306
	50.395	4.51035	3	38.882	3.47994	3	≤1000mm	-0.259361	0.00534017
	50.395	4.51035	3	29.532	2.64311	3	≤1000mm	-0.534418	0.00534017		SUMMARY RESULTS
	50.395	4.51035	3	54.429	4.8714	3	≤1000mm	0.0770051	0.00534017
	50.395	4.51035	3	39.575	3.54196	3	≤1000mm	-0.241694	0.00534017		Heterogeneity df Prob(Chi-Square)
	45.539	4.07574	3	40.137	3.59226	3	≤1000mm	-0.12627	0.00534017		------------------------------------------
	45.539	4.07574	3	41.739	3.73564	3	≤1000mm	-0.0871332	0.00534017		Qtotal 184.0606 181 0.42271
	45.539	4.07574	3	38.962	3.4871	3	≤1000mm	-0.155982	0.00534017
	45.539	4.07574	3	50.844	4.55054	3	≤1000mm	0.110193	0.00534017		Mean Effect Size 95% CI Bootstrap CI Bias CI
	45.539	4.07574	3	44.567	3.98875	3	≤1000mm	-0.0215754	0.00534017		-------------------------------------------------------------------------------
	23.967	2.14505	3	19.109	1.71026	3	≤1000mm	-0.226518	0.00534017		E++ -0.1054 -0.0543 to -0.2691 -0.0901 to -0.3361 -0.0891 to -0.3350
	23.967	2.14505	3	17.254	1.54423	3	≤1000mm	-0.328634	0.00534017
	23.967	2.14505	3	17.49	1.56536	3	≤1000mm	-0.315049	0.00534017		Sqrt Pooled Variance = 0.1787
	23.967	2.14505	3	14.013	1.25416	3	≤1000mm	-0.536692	0.00534017		Mean Study Variance = 0.0053 Ratio = 33.4670
	23.967	2.14505	3	20.032	1.79286	3	≤1000mm	-0.179347	0.00534017
	23.967	2.14505	3	15.4	1.3783	3	≤1000mm	-0.44231	0.00534017		-------------------------------------------------------------
	23.967	2.14505	3	15.869	1.42028	3	≤1000mm	-0.41231	0.00534017
	23.967	2.14505	3	14.939	1.33704	3	≤1000mm	-0.472703	0.00534017
	23.967	2.14505	3	19.105	1.7099	3	≤1000mm	-0.226728	0.00534017
	23.967	2.14505	3	18.406	1.64734	3	≤1000mm	-0.264001	0.00534017
	23.967	2.14505	3	16.102	1.44113	3	≤1000mm	-0.397734	0.00534017
	23.967	2.14505	3	17.023	1.52356	3	≤1000mm	-0.342113	0.00534017
	23.967	2.14505	3	15.409	1.37911	3	≤1000mm	-0.441726	0.00534017
	23.967	2.14505	3	26.064	2.33273	3	≤1000mm	0.0838772	0.00534017
	39.345	3.52138	3	38.2751	3.42562	3	1000-2000mm	-0.0275693	0.00534017
	39.345	3.52138	3	32.4793	2.9069	3	1000-2000mm	-0.191766	0.00534017
	39.345	3.52138	3	32.1715	2.87935	3	1000-2000mm	-0.201288	0.00534017
	44.3252	3.96711	3	44.3252	3.96711	3	1000-2000mm	0	0.00534017
	44.3252	3.96711	3	37.5767	3.36311	3	1000-2000mm	-0.165169	0.00534017
	44.3252	3.96711	3	38.3436	3.43175	3	1000-2000mm	-0.144966	0.00534017
	33.582	3.00559	3	29.328	2.62486	3	1000-2000mm	-0.135448	0.00534017
	33.582	3.00559	3	29.835	2.67023	3	1000-2000mm	-0.118308	0.00534017
	33.582	3.00559	3	45.684	4.08872	3	1000-2000mm	0.307758	0.00534017
	33.582	3.00559	3	38.256	3.42391	3	1000-2000mm	0.13031	0.00534017
	33.582	3.00559	3	35.589	3.18522	3	1000-2000mm	0.0580464	0.00534017
	33.582	3.00559	3	53.821	4.81698	3	1000-2000mm	0.471674	0.00534017
	33.582	3.00559	3	44.274	3.96252	3	1000-2000mm	0.276407	0.00534017
	33.582	3.00559	3	55.627	4.97862	3	1000-2000mm	0.504678	0.00534017
	33.582	3.00559	3	37.086	3.3192	3	1000-2000mm	0.0992493	0.00534017
	33.582	3.00559	3	46.853	4.19334	3	1000-2000mm	0.333025	0.00534017
	33.582	3.00559	3	46.302	4.14403	3	1000-2000mm	0.321195	0.00534017
	33.562	3.0038	3	28.704	2.56901	3	1000-2000mm	-0.156358	0.00534017
	33.562	3.0038	3	26.849	2.40299	3	1000-2000mm	-0.223166	0.00534017
	33.562	3.0038	3	27.085	2.42411	3	1000-2000mm	-0.214414	0.00534017
	33.562	3.0038	3	23.608	2.11292	3	1000-2000mm	-0.351809	0.00534017
	33.562	3.0038	3	29.627	2.65162	3	1000-2000mm	-0.124708	0.00534017
	33.562	3.0038	3	24.995	2.23705	3	1000-2000mm	-0.294719	0.00534017
	33.562	3.0038	3	25.464	2.27903	3	1000-2000mm	-0.276129	0.00534017
	33.562	3.0038	3	24.534	2.19579	3	1000-2000mm	-0.313335	0.00534017
	33.562	3.0038	3	28.7	2.56865	3	1000-2000mm	-0.156497	0.00534017
	33.562	3.0038	3	28.001	2.50609	3	1000-2000mm	-0.181154	0.00534017
	33.562	3.0038	3	25.697	2.29988	3	1000-2000mm	-0.26702	0.00534017
	33.562	3.0038	3	26.618	2.38231	3	1000-2000mm	-0.231807	0.00534017
	33.562	3.0038	3	25.004	2.23786	3	1000-2000mm	-0.294359	0.00534017
	33.562	3.0038	3	35.659	3.19148	3	1000-2000mm	0.0606071	0.00534017
	37.293	3.33772	3	37.255	3.33432	3	1000-2000mm	-0.00101948	0.00534017
	37.293	3.33772	3	34.616	3.09813	3	1000-2000mm	-0.0744896	0.00534017
	37.293	3.33772	3	39.134	3.50249	3	1000-2000mm	0.048186	0.00534017
	37.293	3.33772	3	41.046	3.67362	3	1000-2000mm	0.0958877	0.00534017
	37.293	3.33772	3	35.585	3.18486	3	1000-2000mm	-0.0468814	0.00534017
	37.293	3.33772	3	41.614	3.72445	3	1000-2000mm	0.109631	0.00534017
	37.293	3.33772	3	41.365	3.70217	3	1000-2000mm	0.103629	0.00534017
	37.293	3.33772	3	33.304	2.98071	3	1000-2000mm	-0.113128	0.00534017
	37.293	3.33772	3	38.043	3.40485	3	1000-2000mm	0.0199115	0.00534017
	37.293	3.33772	3	39.53	3.53794	3	1000-2000mm	0.0582542	0.00534017
	37.293	3.33772	3	34.504	3.08811	3	1000-2000mm	-0.0777304	0.00534017
	37.654	3.37003	3	39.469	3.53248	3	1000-2000mm	0.0470764	0.00534017
	37.654	3.37003	3	43.97	3.93532	3	1000-2000mm	0.155068	0.00534017
	37.654	3.37003	3	33.98	3.04121	3	1000-2000mm	-0.102667	0.00534017
	27.698	2.47897	3	27.66	2.47557	3	1000-2000mm	-0.00137288	0.00534017
	27.698	2.47897	3	25.021	2.23938	3	1000-2000mm	-0.101645	0.00534017
	27.698	2.47897	3	29.539	2.64374	3	1000-2000mm	0.0643512	0.00534017
	27.698	2.47897	3	31.451	2.81486	3	1000-2000mm	0.127071	0.00534017
	27.698	2.47897	3	25.99	2.32611	3	1000-2000mm	-0.0636484	0.00534017
	27.698	2.47897	3	32.019	2.8657	3	1000-2000mm	0.144969	0.00534017
	27.698	2.47897	3	31.77	2.84341	3	1000-2000mm	0.137162	0.00534017
	27.698	2.47897	3	23.709	2.12196	3	1000-2000mm	-0.155505	0.00534017
	27.698	2.47897	3	28.448	2.5461	3	1000-2000mm	0.0267177	0.00534017
	27.698	2.47897	3	29.935	2.67918	3	1000-2000mm	0.0776682	0.00534017
	27.698	2.47897	3	24.909	2.22936	3	1000-2000mm	-0.106131	0.00534017
	26.916	2.40898	3	27.797	2.48783	3	1000-2000mm	0.0322072	0.00534017
	26.916	2.40898	3	30.22	2.70469	3	1000-2000mm	0.115783	0.00534017
	26.916	2.40898	3	26.916	2.40898	3	1000-2000mm	0	0.00534017
	26.916	2.40898	3	26.035	2.33013	3	1000-2000mm	-0.0332791	0.00534017
	26.916	2.40898	3	28.017	2.50752	3	1000-2000mm	0.0400906	0.00534017
	26.916	2.40898	3	27.576	2.46805	3	1000-2000mm	0.0242249	0.00534017
	26.916	2.40898	3	40.132	3.59181	3	1000-2000mm	0.399453	0.00534017
	26.916	2.40898	3	23.612	2.11327	3	1000-2000mm	-0.130966	0.00534017
	26.916	2.40898	3	28.898	2.58637	3	1000-2000mm	0.0710515	0.00534017
	26.916	2.40898	3	28.237	2.52721	3	1000-2000mm	0.0479123	0.00534017
	26.916	2.40898	3	30.44	2.72438	3	1000-2000mm	0.123037	0.00534017
	34.498	3.08757	3	34.454	3.08363	3	1000-2000mm	-0.00127625	0.00534017
	34.498	3.08757	3	38.804	3.47296	3	1000-2000mm	0.117622	0.00534017
	34.498	3.08757	3	34.664	3.10243	3	1000-2000mm	0.00480033	0.00534017
	34.498	3.08757	3	31.117	2.78497	3	1000-2000mm	-0.103147	0.00534017
	34.498	3.08757	3	35.75	3.19963	3	1000-2000mm	0.0356489	0.00534017
	34.498	3.08757	3	36.88	3.30076	3	1000-2000mm	0.066768	0.00534017
	40.8	3.6516	3	36.041	3.22567	3	1000-2000mm	-0.124025	0.00534017
	40.8	3.6516	3	29.287	2.62119	3	1000-2000mm	-0.331538	0.00534017
	40.8	3.6516	3	19.937	1.78436	3	1000-2000mm	-0.716105	0.00534017
	40.8	3.6516	3	44.834	4.01264	3	1000-2000mm	0.0942847	0.00534017
	40.8	3.6516	3	29.98	2.68321	3	1000-2000mm	-0.308152	0.00534017
	35.944	3.21699	3	30.542	2.73351	3	1000-2000mm	-0.162859	0.00534017
	35.944	3.21699	3	32.144	2.87689	3	1000-2000mm	-0.111736	0.00534017
	35.944	3.21699	3	29.367	2.62835	3	1000-2000mm	-0.202091	0.00534017
	35.944	3.21699	3	41.249	3.69179	3	1000-2000mm	0.137665	0.00534017
	35.944	3.21699	3	34.972	3.12999	3	1000-2000mm	-0.0274144	0.00534017
	27.438	2.4557	3	22.58	2.02091	3	1000-2000mm	-0.194864	0.00534017
	27.438	2.4557	3	20.725	1.85489	3	1000-2000mm	-0.280588	0.00534017
	30.091	2.69314	3	25.233	2.25835	3	≥2000mm	-0.176073	0.00534017
	30.091	2.69314	3	23.378	2.09233	3	≥2000mm	-0.252431	0.00534017
	30.091	2.69314	3	23.614	2.11345	3	≥2000mm	-0.242386	0.00534017
	30.091	2.69314	3	20.137	1.80226	3	≥2000mm	-0.401667	0.00534017
	30.091	2.69314	3	26.156	2.34096	3	≥2000mm	-0.140148	0.00534017
	30.091	2.69314	3	21.524	1.9264	3	≥2000mm	-0.335058	0.00534017
	30.091	2.69314	3	21.993	1.96837	3	≥2000mm	-0.313502	0.00534017
	30.091	2.69314	3	21.063	1.88514	3	≥2000mm	-0.356708	0.00534017
	30.091	2.69314	3	25.229	2.258	3	≥2000mm	-0.176232	0.00534017
	30.091	2.69314	3	24.53	2.19543	3	≥2000mm	-0.204329	0.00534017
	30.091	2.69314	3	22.226	1.98923	3	≥2000mm	-0.302963	0.00534017
	30.091	2.69314	3	23.147	2.07166	3	≥2000mm	-0.262361	0.00534017
	30.091	2.69314	3	21.533	1.9272	3	≥2000mm	-0.334639	0.00534017
	30.091	2.69314	3	32.188	2.88083	3	≥2000mm	0.0673676	0.00534017
	33.822	3.02707	3	33.784	3.02367	3	≥2000mm	-0.00112416	0.00534017
	33.822	3.02707	3	31.145	2.78748	3	≥2000mm	-0.0824578	0.00534017
	33.822	3.02707	3	35.663	3.19184	3	≥2000mm	0.0530023	0.00534017
	33.822	3.02707	3	37.575	3.36296	3	≥2000mm	0.105227	0.00534017
	33.822	3.02707	3	32.114	2.8742	3	≥2000mm	-0.0518194	0.00534017
	33.822	3.02707	3	38.143	3.4138	3	≥2000mm	0.120231	0.00534017
	33.822	3.02707	3	37.894	3.39151	3	≥2000mm	0.113681	0.00534017
	33.822	3.02707	3	29.833	2.67005	3	≥2000mm	-0.125496	0.00534017
	33.822	3.02707	3	34.572	3.09419	3	≥2000mm	0.0219326	0.00534017
	33.822	3.02707	3	36.059	3.22728	3	≥2000mm	0.064045	0.00534017
	33.822	3.02707	3	31.033	2.77745	3	≥2000mm	-0.0860603	0.00534017
	33.04	2.95708	3	33.921	3.03593	3	≥2000mm	0.0263153	0.00534017
	33.04	2.95708	3	36.344	3.25279	3	≥2000mm	0.0953102	0.00534017
	33.04	2.95708	3	33.04	2.95708	3	≥2000mm	0	0.00534017
	33.04	2.95708	3	32.159	2.87823	3	≥2000mm	-0.0270266	0.00534017
	33.04	2.95708	3	34.141	3.05562	3	≥2000mm	0.0327801	0.00534017
	33.04	2.95708	3	33.7	3.01615	3	≥2000mm	0.0197789	0.00534017
	33.04	2.95708	3	46.256	4.13991	3	≥2000mm	0.336472	0.00534017
	33.04	2.95708	3	29.736	2.66137	3	≥2000mm	-0.105361	0.00534017
	33.04	2.95708	3	35.022	3.13447	3	≥2000mm	0.0582575	0.00534017
	33.04	2.95708	3	34.361	3.07531	3	≥2000mm	0.0392033	0.00534017
	33.04	2.95708	3	36.564	3.27248	3	≥2000mm	0.101345	0.00534017
	40.622	3.63567	3	40.578	3.63173	3	≥2000mm	-0.00108374	0.00534017
	40.622	3.63567	3	44.928	4.02106	3	≥2000mm	0.100751	0.00534017
	40.622	3.63567	3	40.788	3.65053	3	≥2000mm	0.00407813	0.00534017
	40.622	3.63567	3	37.241	3.33307	3	≥2000mm	-0.0868995	0.00534017
	40.622	3.63567	3	41.874	3.74772	3	≥2000mm	0.0303553	0.00534017
	40.622	3.63567	3	43.004	3.84886	3	≥2000mm	0.0569833	0.00534017
	46.924	4.1997	3	42.165	3.77377	3	≥2000mm	-0.106939	0.00534017
	46.924	4.1997	3	35.411	3.16928	3	≥2000mm	-0.281507	0.00534017
	46.924	4.1997	3	26.061	2.33246	3	≥2000mm	-0.588089	0.00534017
	46.924	4.1997	3	50.958	4.56074	3	≥2000mm	0.0824725	0.00534017
	46.924	4.1997	3	36.104	3.23131	3	≥2000mm	-0.262126	0.00534017
	42.068	3.76509	3	36.666	3.28161	3	≥2000mm	-0.137437	0.00534017
	42.068	3.76509	3	38.268	3.42499	3	≥2000mm	-0.0946733	0.00534017
	42.068	3.76509	3	35.491	3.17644	3	≥2000mm	-0.170008	0.00534017
	42.068	3.76509	3	47.373	4.23988	3	≥2000mm	0.118765	0.00534017
	42.068	3.76509	3	41.096	3.67809	3	≥2000mm	-0.0233766	0.00534017
