# Supplementary material for: Effects of Long-Term Application of Nitrogen Fertilizer on Soil Acidification and Biological Properties in China: A Meta-Analysis
Source: Microorganisms. 2024 Aug 15;12(8):1683. doi: 10.3390/microorganisms12081683 (PMC11356719; doi:10.3390/microorganisms12081683)
Supplement: Supplementary file 1 [file microorganisms-12-01683-s001.zip › Literature statistics(n=115) and original data/11.Acidobacteriota+original data+data analysis.xlsx]

## Sheet: Acidobacteriota-MAT
	XC	SEC	NC	XE	SEE	NE	MAT	lnR	Var(lnR)
	23.905	2.1395	3	22.439	2.00829	3	≤10℃	-0.0632871	0.00534017		CATEGORICAL RESULTS
	23.905	2.1395	3	23.171	2.0738	3	≤10℃	-0.0311861	0.00534017
	23.905	2.1395	3	22.441	2.00847	3	≤10℃	-0.063198	0.00534017		--Heterogeneity--
	23.905	2.1395	3	25.12	2.24824	3	≤10℃	0.0495767	0.00534017		Class #Studies PooledVar
	5.026	0.449827	3	9.261	0.828859	3	≤10℃	0.611188	0.00534017		------------------------------
	5.026	0.449827	3	13.491	1.20744	3	≤10℃	0.987398	0.00534017		≤10℃ 48 0.5383
	5.026	0.449827	3	2.91	0.260445	3	≤10℃	-0.546471	0.00534017		10-20℃ 97 0.0882
	5.026	0.449827	3	7.143	0.639298	3	≤10℃	0.351508	0.00534017		≥20℃ 61 0.1652
	5.026	0.449827	3	4.497	0.402481	3	≤10℃	-0.111214	0.00534017
	5.026	0.449827	3	3.438	0.307701	3	≤10℃	-0.379735	0.00534017		Model df Q Prob(Chi-Square) Prob(Rand)
	5.026	0.449827	3	6.35	0.568325	3	≤10℃	0.23383	0.00534017		------------------------------------------------------------
	5.026	0.449827	3	3.439	0.30779	3	≤10℃	-0.379444	0.00534017		Between 2 1.3026 0.52137 0.548
	5.026	0.449827	3	6.615	0.592042	3	≤10℃	0.274715	0.00534017		Within 203 203.0000 0.48680
	5.026	0.449827	3	2.909	0.260356	3	≤10℃	-0.546815	0.00534017		------------------------------------------------------------
	5.026	0.449827	3	3.969	0.355226	3	≤10℃	-0.23611	0.00534017		Total 205 204.3026 0.50061
	5.386	0.482047	3	3.218	0.288011	3	≤10℃	-0.515043	0.00534017
	5.386	0.482047	3	4.085	0.365607	3	≤10℃	-0.276481	0.00534017
	5.386	0.482047	3	3.652	0.326854	3	≤10℃	-0.388528	0.00534017		--Mean Effect Sizes--
	5.386	0.482047	3	1.266	0.113307	3	≤10℃	-1.44794	0.00534017		Class #Studies E+ df 95% CI Bootstrap CI Bias CI
	5.386	0.482047	3	1.266	0.113307	3	≤10℃	-1.44794	0.00534017		------------------------------------------------------------------------------------------------
	5.386	0.482047	3	3.865	0.345917	3	≤10℃	-0.331841	0.00534017		≤10℃ 48 -0.1147 47 -0.0925 to 01889 -0.1233 to -0.2108 -0.1259 to -0.2090
	5.386	0.482047	3	1.698	0.151971	3	≤10℃	-1.15435	0.00534017		10-20℃ 97 -0.0724 96 -0.0363 to -0.1091 -0.1047 to -0.1125 -0.1099 to -0.1093
	5.386	0.482047	3	2.567	0.229746	3	≤10℃	-0.741065	0.00534017		≥20℃ 61 -0.0325 60 -0.0417 to -0.0928 -0.0896 to -0.1099 -0.0894 to -0.1103
	5.386	0.482047	3	1.267	0.113396	3	≤10℃	-1.44715	0.00534017
	5.386	0.482047	3	2.787	0.249437	3	≤10℃	-0.658837	0.00534017		SUMMARY RESULTS
	5.386	0.482047	3	1.7	0.15215	3	≤10℃	-1.15317	0.00534017
	1.749	0.156535	3	3.731	0.333925	3	≤10℃	0.757632	0.00534017		Heterogeneity df Prob(Chi-Square)
	1.749	0.156535	3	3.07	0.274765	3	≤10℃	0.562633	0.00534017		------------------------------------------
	1.749	0.156535	3	3.071	0.274855	3	≤10℃	0.562959	0.00534017		Qtotal 204.3026 205 0.50061
	1.749	0.156535	3	2.851	0.255165	3	≤10℃	0.488626	0.00534017
	1.749	0.156535	3	1.088	0.097376	3	≤10℃	-0.474703	0.00534017		Mean Effect Size 95% CI Bootstrap CI Bias CI
	1.749	0.156535	3	1.529	0.136846	3	≤10℃	-0.13443	0.00534017		----------------------------------------------------------------------------
	1.749	0.156535	3	1.529	0.136846	3	≤10℃	-0.13443	0.00534017		E++ -0.0967 -0.0328 to -0.1245 -0.0845 to -0.1217 -0.1052 to -0.10215
	1.749	0.156535	3	2.63	0.235385	3	≤10℃	0.40794	0.00534017
	1.749	0.156535	3	2.85	0.255075	3	≤10℃	0.488275	0.00534017		Sqrt Pooled Variance = 0.4639
	1.749	0.156535	3	3.951	0.353614	3	≤10℃	0.814925	0.00534017		Mean Study Variance = 0.0053 Ratio = 86.8616
	1.749	0.156535	3	3.512	0.314324	3	≤10℃	0.697141	0.00534017
	9.269	0.829576	3	9.852	0.881754	3	≤10℃	0.060999	0.00534017		-------------------------------------------------------------
	9.269	0.829576	3	9.551	0.854814	3	≤10℃	0.0299704	0.00534017
	9.269	0.829576	3	8.97	0.802815	3	≤10℃	-0.0327898	0.00534017
	9.269	0.829576	3	10.143	0.907798	3	≤10℃	0.0901083	0.00534017
	9.269	0.829576	3	8.677	0.776591	3	≤10℃	-0.0659997	0.00534017
	9.269	0.829576	3	8.384	0.750368	3	≤10℃	-0.10035	0.00534017
	4.562	0.408299	3	14.196	1.27054	3	≤10℃	1.1352	0.00534017
	4.562	0.408299	3	12.207	1.09253	3	≤10℃	0.984248	0.00534017
	4.562	0.408299	3	16.64	1.48928	3	≤10℃	1.29405	0.00534017
	4.562	0.408299	3	0.434	0.038843	3	≤10℃	-2.35247	0.00534017
	4.562	0.408299	3	5.631	0.503975	3	≤10℃	0.210526	0.00534017
	9.2706	0.829719	3	9.5726	0.856748	3	10-20℃	0.0320567	0.00534017
	9.2706	0.829719	3	7.1302	0.638153	3	10-20℃	-0.262509	0.00534017
	9.2706	0.829719	3	8.6521	0.774363	3	10-20℃	-0.069046	0.00534017
	13.4969	1.20797	3	13.1902	1.18052	3	10-20℃	-0.0229859	0.00534017
	13.4969	1.20797	3	10.5828	0.947161	3	10-20℃	-0.24323	0.00534017
	13.4969	1.20797	3	11.3497	1.0158	3	10-20℃	-0.173269	0.00534017
	12.22	1.09369	3	12.12	1.08474	3	10-20℃	-0.00821697	0.00534017
	12.22	1.09369	3	11.89	1.06415	3	10-20℃	-0.0273762	0.00534017
	12.22	1.09369	3	11.78	1.05431	3	10-20℃	-0.0366708	0.00534017
	12.22	1.09369	3	11.56	1.03462	3	10-20℃	-0.0555231	0.00534017
	12.22	1.09369	3	11.43	1.02299	3	10-20℃	-0.0668325	0.00534017
	12.22	1.09369	3	10.35	0.926325	3	10-20℃	-0.166087	0.00534017
	12.22	1.09369	3	10.22	0.91469	3	10-20℃	-0.178727	0.00534017
	36.394	3.25726	3	40.373	3.61338	3	10-20℃	0.103757	0.00534017
	36.394	3.25726	3	32.543	2.9126	3	10-20℃	-0.111842	0.00534017
	36.394	3.25726	3	36.291	3.24804	3	10-20℃	-0.00283415	0.00534017
	36.394	3.25726	3	39.35	3.52183	3	10-20℃	0.078092	0.00534017
	36.394	3.25726	3	41.496	3.71389	3	10-20℃	0.131193	0.00534017
	36.394	3.25726	3	40.15	3.59342	3	10-20℃	0.0982185	0.00534017
	36.394	3.25726	3	37.417	3.34882	3	10-20℃	0.0277212	0.00534017
	36.394	3.25726	3	36.765	3.29047	3	10-20℃	0.0101424	0.00534017
	36.394	3.25726	3	42.828	3.83311	3	10-20℃	0.162788	0.00534017
	36.394	3.25726	3	40.805	3.65205	3	10-20℃	0.114401	0.00534017
	36.394	3.25726	3	37.612	3.36627	3	10-20℃	0.0329192	0.00534017
	36.394	3.25726	3	39.737	3.55646	3	10-20℃	0.0878788	0.00534017
	36.394	3.25726	3	47.651	4.26476	3	10-20℃	0.2695	0.00534017
	36.394	3.25726	3	49.084	4.39302	3	10-20℃	0.299129	0.00534017
	9.286	0.831097	3	7.118	0.637061	3	10-20℃	-0.265881	0.00534017
	9.286	0.831097	3	7.985	0.714657	3	10-20℃	-0.150943	0.00534017
	9.286	0.831097	3	7.552	0.675904	3	10-20℃	-0.206695	0.00534017
	9.286	0.831097	3	5.166	0.462357	3	10-20℃	-0.586409	0.00534017
	9.286	0.831097	3	5.166	0.462357	3	10-20℃	-0.586409	0.00534017
	9.286	0.831097	3	7.765	0.694967	3	10-20℃	-0.178881	0.00534017
	9.286	0.831097	3	5.598	0.501021	3	10-20℃	-0.506098	0.00534017
	9.286	0.831097	3	6.467	0.578797	3	10-20℃	-0.361796	0.00534017
	9.286	0.831097	3	5.167	0.462446	3	10-20℃	-0.586216	0.00534017
	9.286	0.831097	3	6.687	0.598487	3	10-20℃	-0.328343	0.00534017
	9.286	0.831097	3	5.6	0.5012	3	10-20℃	-0.505741	0.00534017
	5.649	0.505586	3	7.631	0.682975	3	10-20℃	0.30074	0.00534017
	5.649	0.505586	3	6.97	0.623815	3	10-20℃	0.210137	0.00534017
	5.649	0.505586	3	6.971	0.623905	3	10-20℃	0.21028	0.00534017
	5.649	0.505586	3	6.751	0.604215	3	10-20℃	0.178212	0.00534017
	5.649	0.505586	3	4.988	0.446426	3	10-20℃	-0.124444	0.00534017
	5.649	0.505586	3	5.429	0.485895	3	10-20℃	-0.0397236	0.00534017
	5.649	0.505586	3	5.429	0.485895	3	10-20℃	-0.0397236	0.00534017
	5.649	0.505586	3	6.53	0.584435	3	10-20℃	0.144928	0.00534017
	5.649	0.505586	3	6.75	0.604125	3	10-20℃	0.178064	0.00534017
	5.649	0.505586	3	7.851	0.702665	3	10-20℃	0.329162	0.00534017
	5.649	0.505586	3	7.412	0.663374	3	10-20℃	0.271622	0.00534017
	13.664	1.22293	3	11.383	1.01878	3	10-20℃	-0.182644	0.00534017
	13.664	1.22293	3	10.763	0.963288	3	10-20℃	-0.23865	0.00534017
	13.664	1.22293	3	15.113	1.35261	3	10-20℃	0.100791	0.00534017
	47.3	4.23335	3	46.2	4.1349	3	10-20℃	-0.0235305	0.00534017
	47.3	4.23335	3	44.5	3.98275	3	10-20℃	-0.0610211	0.00534017
	47.3	4.23335	3	42.03	3.76168	3	10-20℃	-0.118127	0.00534017
	13.169	1.17863	3	13.752	1.2308	3	10-20℃	0.0433187	0.00534017
	13.169	1.17863	3	13.451	1.20386	3	10-20℃	0.0211879	0.00534017
	13.169	1.17863	3	12.87	1.15186	3	10-20℃	-0.0229666	0.00534017
	13.169	1.17863	3	14.043	1.25685	3	10-20℃	0.0642585	0.00534017
	13.169	1.17863	3	12.577	1.12564	3	10-20℃	-0.0459958	0.00534017
	13.169	1.17863	3	12.284	1.09942	3	10-20℃	-0.069568	0.00534017
	8.462	0.757349	3	18.096	1.61959	3	10-20℃	0.760105	0.00534017
	8.462	0.757349	3	16.107	1.44158	3	10-20℃	0.643668	0.00534017
	8.462	0.757349	3	20.54	1.83833	3	10-20℃	0.886789	0.00534017
	8.462	0.757349	3	4.334	0.387893	3	10-20℃	-0.669095	0.00534017
	8.462	0.757349	3	9.531	0.853025	3	10-20℃	0.118964	0.00534017
	34.839	3.11809	3	38.818	3.47421	3	10-20℃	0.108147	0.00534017
	34.839	3.11809	3	30.988	2.77343	3	10-20℃	-0.117137	0.00534017
	34.839	3.11809	3	34.736	3.10887	3	10-20℃	-0.00296084	0.00534017
	34.839	3.11809	3	37.795	3.38265	3	10-20℃	0.0814394	0.00534017
	34.839	3.11809	3	39.941	3.57472	3	10-20℃	0.136666	0.00534017
	34.839	3.11809	3	38.595	3.45425	3	10-20℃	0.102385	0.00534017
	34.839	3.11809	3	35.862	3.20965	3	10-20℃	0.0289408	0.00534017
	34.839	3.11809	3	35.21	3.1513	3	10-20℃	0.0105927	0.00534017
	34.839	3.11809	3	41.273	3.69393	3	10-20℃	0.169471	0.00534017
	34.839	3.11809	3	39.25	3.51288	3	10-20℃	0.119214	0.00534017
	34.839	3.11809	3	36.057	3.2271	3	10-20℃	0.0343636	0.00534017
	34.839	3.11809	3	38.182	3.41729	3	10-20℃	0.0916268	0.00534017
	34.839	3.11809	3	46.096	4.12559	3	10-20℃	0.279989	0.00534017
	34.839	3.11809	3	47.529	4.25385	3	10-20℃	0.310603	0.00534017
	7.731	0.691925	3	5.563	0.497889	3	10-20℃	-0.329101	0.00534017
	7.731	0.691925	3	6.43	0.575485	3	10-20℃	-0.184264	0.00534017
	7.731	0.691925	3	5.997	0.536731	3	10-20℃	-0.253979	0.00534017
	7.731	0.691925	3	3.611	0.323184	3	10-20℃	-0.761253	0.00534017
	7.731	0.691925	3	3.611	0.323184	3	10-20℃	-0.761253	0.00534017
	7.731	0.691925	3	6.21	0.555795	3	10-20℃	-0.219077	0.00534017
	7.731	0.691925	3	4.043	0.361849	3	10-20℃	-0.648251	0.00534017
	7.731	0.691925	3	4.912	0.439624	3	10-20℃	-0.453557	0.00534017
	7.731	0.691925	3	3.612	0.323274	3	10-20℃	-0.760977	0.00534017
	7.731	0.691925	3	5.132	0.459314	3	10-20℃	-0.409743	0.00534017
	7.731	0.691925	3	4.045	0.362028	3	10-20℃	-0.647757	0.00534017
	4.094	0.366413	3	6.076	0.543802	3	10-20℃	0.394824	0.00534017
	4.094	0.366413	3	5.415	0.484642	3	10-20℃	0.27965	0.00534017
	4.094	0.366413	3	5.416	0.484732	3	10-20℃	0.279835	0.00534017
	4.094	0.366413	3	5.196	0.465042	3	10-20℃	0.238367	0.00534017
	4.094	0.366413	3	3.433	0.307254	3	10-20℃	-0.176088	0.00534017
	4.094	0.366413	3	3.874	0.346723	3	10-20℃	-0.0552349	0.00534017
	34.049	3.04739	3	38.028	3.40351	3	≥20℃	0.110522	0.00534017
	34.049	3.04739	3	30.198	2.70272	3	≥20℃	-0.120025	0.00534017
	34.049	3.04739	3	33.946	3.03817	3	≥20℃	-0.00302964	0.00534017
	34.049	3.04739	3	37.005	3.31195	3	≥20℃	0.0832524	0.00534017
	34.049	3.04739	3	39.151	3.50401	3	≥20℃	0.139625	0.00534017
	34.049	3.04739	3	37.805	3.38355	3	≥20℃	0.104641	0.00534017
	34.049	3.04739	3	35.072	3.13894	3	≥20℃	0.0296024	0.00534017
	34.049	3.04739	3	34.42	3.08059	3	≥20℃	0.0108371	0.00534017
	34.049	3.04739	3	40.483	3.62323	3	≥20℃	0.173081	0.00534017
	34.049	3.04739	3	38.46	3.44217	3	≥20℃	0.121818	0.00534017
	34.049	3.04739	3	35.267	3.1564	3	≥20℃	0.035147	0.00534017
	34.049	3.04739	3	37.392	3.34658	3	≥20℃	0.0936561	0.00534017
	34.049	3.04739	3	45.306	4.05489	3	≥20℃	0.285639	0.00534017
	34.049	3.04739	3	46.739	4.18314	3	≥20℃	0.316778	0.00534017
	6.941	0.62122	3	4.773	0.427184	3	≥20℃	-0.374471	0.00534017
	6.941	0.62122	3	5.64	0.50478	3	≥20℃	-0.207562	0.00534017
	6.941	0.62122	3	5.207	0.466026	3	≥20℃	-0.287442	0.00534017
	6.941	0.62122	3	2.821	0.25248	3	≥20℃	-0.900354	0.00534017
	6.941	0.62122	3	2.821	0.25248	3	≥20℃	-0.900354	0.00534017
	6.941	0.62122	3	5.42	0.48509	3	≥20℃	-0.24735	0.00534017
	6.941	0.62122	3	3.253	0.291143	3	≥20℃	-0.757868	0.00534017
	6.941	0.62122	3	4.122	0.368919	3	≥20℃	-0.521107	0.00534017
	6.941	0.62122	3	2.822	0.252569	3	≥20℃	-0.9	0.00534017
	6.941	0.62122	3	4.342	0.388609	3	≥20℃	-0.469111	0.00534017
	6.941	0.62122	3	3.255	0.291323	3	≥20℃	-0.757254	0.00534017
	3.304	0.295708	3	5.286	0.473097	3	≥20℃	0.469928	0.00534017
	3.304	0.295708	3	4.625	0.413938	3	≥20℃	0.336343	0.00534017
	3.304	0.295708	3	4.626	0.414027	3	≥20℃	0.336559	0.00534017
	3.304	0.295708	3	4.406	0.394337	3	≥20℃	0.287833	0.00534017
	3.304	0.295708	3	2.643	0.236548	3	≥20℃	-0.223219	0.00534017
	3.304	0.295708	3	3.084	0.276018	3	≥20℃	-0.0689064	0.00534017
	3.304	0.295708	3	3.084	0.276018	3	≥20℃	-0.0689064	0.00534017
	3.304	0.295708	3	4.185	0.374557	3	≥20℃	0.236373	0.00534017
	3.304	0.295708	3	4.405	0.394247	3	≥20℃	0.287606	0.00534017
	3.304	0.295708	3	5.506	0.492787	3	≥20℃	0.510705	0.00534017
	3.304	0.295708	3	5.067	0.453497	3	≥20℃	0.427615	0.00534017
	10.824	0.968748	3	11.407	1.02093	3	≥20℃	0.0524613	0.00534017
	10.824	0.968748	3	11.106	0.993987	3	≥20℃	0.0257196	0.00534017
	10.824	0.968748	3	10.525	0.941987	3	≥20℃	-0.0280125	0.00534017
	10.824	0.968748	3	11.698	1.04697	3	≥20℃	0.077652	0.00534017
	10.824	0.968748	3	10.232	0.915764	3	≥20℃	-0.0562458	0.00534017
	10.824	0.968748	3	9.939	0.88954	3	≥20℃	-0.0852995	0.00534017
	6.117	0.547471	3	15.751	1.40971	3	≥20℃	0.945832	0.00534017
	6.117	0.547471	3	13.762	1.2317	3	≥20℃	0.810839	0.00534017
	6.117	0.547471	3	18.195	1.62845	3	≥20℃	1.09008	0.00534017
	6.117	0.547471	3	1.989	0.178015	3	≥20℃	-1.12344	0.00534017
	6.117	0.547471	3	7.186	0.643147	3	≥20℃	0.161063	0.00534017
	32.494	2.90821	3	36.473	3.26433	3	≥20℃	0.115517	0.00534017
	32.494	2.90821	3	28.643	2.56355	3	≥20℃	-0.126146	0.00534017
	32.494	2.90821	3	32.391	2.89899	3	≥20℃	-0.00317485	0.00534017
	32.494	2.90821	3	35.45	3.17278	3	≥20℃	0.0870678	0.00534017
	32.494	2.90821	3	37.596	3.36484	3	≥20℃	0.145842	0.00534017
	32.494	2.90821	3	36.25	3.24437	3	≥20℃	0.109384	0.00534017
	32.494	2.90821	3	33.517	2.99977	3	≥20℃	0.0309973	0.00534017
	32.494	2.90821	3	32.865	2.94142	3	≥20℃	0.0113528	0.00534017
	32.494	2.90821	3	38.928	3.48406	3	≥20℃	0.180658	0.00534017
	32.494	2.90821	3	36.905	3.303	3	≥20℃	0.127292	0.00534017
	32.494	2.90821	3	33.712	3.01722	3	≥20℃	0.0367984	0.00534017
	32.494	2.90821	3	35.837	3.20741	3	≥20℃	0.0979254	0.00534017
	32.494	2.90821	3	43.751	3.91571	3	≥20℃	0.297459	0.00534017
	32.494	2.90821	3	45.184	4.04397	3	≥20℃	0.329688	0.00534017

## Sheet: Acidobacteriota-MAP
	XC	SEC	NC	XE	SEE	NE	MAP	lnR	Var(lnR)		CATEGORICAL RESULTS
	23.905	2.1395	3	22.439	2.00829	3	≤1000mm	-0.0632871	0.00534017
	23.905	2.1395	3	23.171	2.0738	3	≤1000mm	-0.0311861	0.00534017		--Heterogeneity--
	23.905	2.1395	3	22.441	2.00847	3	≤1000mm	-0.063198	0.00534017		Class #Studies PooledVar
	23.905	2.1395	3	25.12	2.24824	3	≤1000mm	0.0495767	0.00534017		----------------------------------
	5.026	0.449827	3	9.261	0.828859	3	≤1000mm	0.611188	0.00534017		≤1000mm 29 0.0950
	5.026	0.449827	3	13.491	1.20744	3	≤1000mm	0.987398	0.00534017		1000-2000mm 120 0.2621
	5.026	0.449827	3	2.91	0.260445	3	≤1000mm	-0.546471	0.00534017		≥2000mm 47 0.2102
	5.026	0.449827	3	7.143	0.639298	3	≤1000mm	0.351508	0.00534017
	5.026	0.449827	3	4.497	0.402481	3	≤1000mm	-0.111214	0.00534017		Model df Q Prob(Chi-Square) Prob(Rand)
	5.026	0.449827	3	3.438	0.307701	3	≤1000mm	-0.379735	0.00534017		------------------------------------------------------------
	5.026	0.449827	3	6.35	0.568325	3	≤1000mm	0.23383	0.00534017		Between 2 1.6328 0.44202 0.430
	5.026	0.449827	3	3.439	0.30779	3	≤1000mm	-0.379444	0.00534017		Within 193 193.0000 0.48646
	5.026	0.449827	3	6.615	0.592042	3	≤1000mm	0.274715	0.00534017		------------------------------------------------------------
	5.026	0.449827	3	2.909	0.260356	3	≤1000mm	-0.546815	0.00534017		Total 195 194.6328 0.49395
	5.026	0.449827	3	3.969	0.355226	3	≤1000mm	-0.23611	0.00534017
	32.494	2.90821	3	36.473	3.26433	3	≤1000mm	0.115517	0.00534017
	32.494	2.90821	3	28.643	2.56355	3	≤1000mm	-0.126146	0.00534017		--Mean Effect Sizes--
	32.494	2.90821	3	32.391	2.89899	3	≤1000mm	-0.00317485	0.00534017		Class #Studies E+ df 95% CI Bootstrap CI Bias CI
	32.494	2.90821	3	35.45	3.17278	3	≤1000mm	0.0870678	0.00534017		------------------------------------------------------------------------------------------------
	32.494	2.90821	3	37.596	3.36484	3	≤1000mm	0.145842	0.00534017		≤1000mm 29 -0.0945 28 -0.0621 to -0.1116 -0.0634 to -0.1601 -0.0641 to -0.1617
	32.494	2.90821	3	36.25	3.24437	3	≤1000mm	0.109384	0.00534017		1000-2000mm 120 -0.1416 119 -0.0881 to -0.1815 -0.0903 to -0.2228 -0.0944 to -0.1269
	32.494	2.90821	3	33.517	2.99977	3	≤1000mm	0.0309973	0.00534017		≥2000mm 47 -0.1045 46 -0.0524 to -0.1355 -0.1414 to -0.2220 -0.1425 to -0.2214
	32.494	2.90821	3	32.865	2.94142	3	≤1000mm	0.0113528	0.00534017
	32.494	2.90821	3	38.928	3.48406	3	≤1000mm	0.180658	0.00534017		SUMMARY RESULTS
	32.494	2.90821	3	36.905	3.303	3	≤1000mm	0.127292	0.00534017
	32.494	2.90821	3	33.712	3.01722	3	≤1000mm	0.0367984	0.00534017		Heterogeneity df Prob(Chi-Square)
	32.494	2.90821	3	35.837	3.20741	3	≤1000mm	0.0979254	0.00534017		------------------------------------------
	32.494	2.90821	3	43.751	3.91571	3	≤1000mm	0.297459	0.00534017		Qtotal 194.6328 195 0.49395
	32.494	2.90821	3	45.184	4.04397	3	≤1000mm	0.329688	0.00534017
	9.2706	0.829719	3	9.5726	0.856748	3	1000-2000mm	0.0320567	0.00534017		Mean Effect Size 95% CI Bootstrap CI Bias CI
	9.2706	0.829719	3	7.1302	0.638153	3	1000-2000mm	-0.262509	0.00534017		----------------------------------------------------------------------------
	9.2706	0.829719	3	8.6521	0.774363	3	1000-2000mm	-0.069046	0.00534017		E++ -0.0967 -0.0328 to -0.1245 -0.0845 to -0.1217 -0.1052 to -0.10215
	13.4969	1.20797	3	13.1902	1.18052	3	1000-2000mm	-0.0229859	0.00534017
	13.4969	1.20797	3	10.5828	0.947161	3	1000-2000mm	-0.24323	0.00534017		Sqrt Pooled Variance = 0.4749
	13.4969	1.20797	3	11.3497	1.0158	3	1000-2000mm	-0.173269	0.00534017		Mean Study Variance = 0.0053 Ratio = 88.9236
	36.394	3.25726	3	40.373	3.61338	3	1000-2000mm	0.103757	0.00534017
	36.394	3.25726	3	32.543	2.9126	3	1000-2000mm	-0.111842	0.00534017		-------------------------------------------------------------
	36.394	3.25726	3	36.291	3.24804	3	1000-2000mm	-0.00283415	0.00534017
	36.394	3.25726	3	39.35	3.52183	3	1000-2000mm	0.078092	0.00534017
	36.394	3.25726	3	41.496	3.71389	3	1000-2000mm	0.131193	0.00534017
	36.394	3.25726	3	40.15	3.59342	3	1000-2000mm	0.0982185	0.00534017
	36.394	3.25726	3	37.417	3.34882	3	1000-2000mm	0.0277212	0.00534017
	36.394	3.25726	3	36.765	3.29047	3	1000-2000mm	0.0101424	0.00534017
	36.394	3.25726	3	42.828	3.83311	3	1000-2000mm	0.162788	0.00534017
	36.394	3.25726	3	40.805	3.65205	3	1000-2000mm	0.114401	0.00534017
	36.394	3.25726	3	37.612	3.36627	3	1000-2000mm	0.0329192	0.00534017
	36.394	3.25726	3	39.737	3.55646	3	1000-2000mm	0.0878788	0.00534017
	36.394	3.25726	3	47.651	4.26476	3	1000-2000mm	0.2695	0.00534017
	36.394	3.25726	3	49.084	4.39302	3	1000-2000mm	0.299129	0.00534017
	9.286	0.831097	3	7.118	0.637061	3	1000-2000mm	-0.265881	0.00534017
	9.286	0.831097	3	7.985	0.714657	3	1000-2000mm	-0.150943	0.00534017
	9.286	0.831097	3	7.552	0.675904	3	1000-2000mm	-0.206695	0.00534017
	9.286	0.831097	3	5.166	0.462357	3	1000-2000mm	-0.586409	0.00534017
	9.286	0.831097	3	5.166	0.462357	3	1000-2000mm	-0.586409	0.00534017
	9.286	0.831097	3	7.765	0.694967	3	1000-2000mm	-0.178881	0.00534017
	9.286	0.831097	3	5.598	0.501021	3	1000-2000mm	-0.506098	0.00534017
	9.286	0.831097	3	6.467	0.578797	3	1000-2000mm	-0.361796	0.00534017
	9.286	0.831097	3	5.167	0.462446	3	1000-2000mm	-0.586216	0.00534017
	9.286	0.831097	3	6.687	0.598487	3	1000-2000mm	-0.328343	0.00534017
	9.286	0.831097	3	5.6	0.5012	3	1000-2000mm	-0.505741	0.00534017
	5.649	0.505586	3	7.631	0.682975	3	1000-2000mm	0.30074	0.00534017
	5.649	0.505586	3	6.97	0.623815	3	1000-2000mm	0.210137	0.00534017
	5.649	0.505586	3	6.971	0.623905	3	1000-2000mm	0.21028	0.00534017
	5.649	0.505586	3	6.751	0.604215	3	1000-2000mm	0.178212	0.00534017
	5.649	0.505586	3	4.988	0.446426	3	1000-2000mm	-0.124444	0.00534017
	5.649	0.505586	3	5.429	0.485895	3	1000-2000mm	-0.0397236	0.00534017
	5.649	0.505586	3	5.429	0.485895	3	1000-2000mm	-0.0397236	0.00534017
	5.649	0.505586	3	6.53	0.584435	3	1000-2000mm	0.144928	0.00534017
	5.649	0.505586	3	6.75	0.604125	3	1000-2000mm	0.178064	0.00534017
	5.649	0.505586	3	7.851	0.702665	3	1000-2000mm	0.329162	0.00534017
	5.649	0.505586	3	7.412	0.663374	3	1000-2000mm	0.271622	0.00534017
	13.169	1.17863	3	13.752	1.2308	3	1000-2000mm	0.0433187	0.00534017
	13.169	1.17863	3	13.451	1.20386	3	1000-2000mm	0.0211879	0.00534017
	13.169	1.17863	3	12.87	1.15186	3	1000-2000mm	-0.0229666	0.00534017
	13.169	1.17863	3	14.043	1.25685	3	1000-2000mm	0.0642585	0.00534017
	13.169	1.17863	3	12.577	1.12564	3	1000-2000mm	-0.0459958	0.00534017
	13.169	1.17863	3	12.284	1.09942	3	1000-2000mm	-0.069568	0.00534017
	8.462	0.757349	3	18.096	1.61959	3	1000-2000mm	0.760105	0.00534017
	8.462	0.757349	3	16.107	1.44158	3	1000-2000mm	0.643668	0.00534017
	8.462	0.757349	3	20.54	1.83833	3	1000-2000mm	0.886789	0.00534017
	8.462	0.757349	3	4.334	0.387893	3	1000-2000mm	-0.669095	0.00534017
	8.462	0.757349	3	9.531	0.853025	3	1000-2000mm	0.118964	0.00534017
	47.3	4.23335	3	46.2	4.1349	3	1000-2000mm	-0.0235305	0.00534017
	47.3	4.23335	3	44.5	3.98275	3	1000-2000mm	-0.0610211	0.00534017
	47.3	4.23335	3	42.03	3.76168	3	1000-2000mm	-0.118127	0.00534017
	34.839	3.11809	3	38.818	3.47421	3	1000-2000mm	0.108147	0.00534017
	34.839	3.11809	3	30.988	2.77343	3	1000-2000mm	-0.117137	0.00534017
	34.839	3.11809	3	34.736	3.10887	3	1000-2000mm	-0.00296084	0.00534017
	34.839	3.11809	3	37.795	3.38265	3	1000-2000mm	0.0814394	0.00534017
	34.839	3.11809	3	39.941	3.57472	3	1000-2000mm	0.136666	0.00534017
	34.839	3.11809	3	38.595	3.45425	3	1000-2000mm	0.102385	0.00534017
	34.839	3.11809	3	35.862	3.20965	3	1000-2000mm	0.0289408	0.00534017
	34.839	3.11809	3	35.21	3.1513	3	1000-2000mm	0.0105927	0.00534017
	34.839	3.11809	3	41.273	3.69393	3	1000-2000mm	0.169471	0.00534017
	34.839	3.11809	3	39.25	3.51288	3	1000-2000mm	0.119214	0.00534017
	34.839	3.11809	3	36.057	3.2271	3	1000-2000mm	0.0343636	0.00534017
	34.839	3.11809	3	38.182	3.41729	3	1000-2000mm	0.0916268	0.00534017
	34.839	3.11809	3	46.096	4.12559	3	1000-2000mm	0.279989	0.00534017
	34.839	3.11809	3	47.529	4.25385	3	1000-2000mm	0.310603	0.00534017
	7.731	0.691925	3	5.563	0.497889	3	1000-2000mm	-0.329101	0.00534017
	7.731	0.691925	3	6.43	0.575485	3	1000-2000mm	-0.184264	0.00534017
	7.731	0.691925	3	5.997	0.536731	3	1000-2000mm	-0.253979	0.00534017
	7.731	0.691925	3	3.611	0.323184	3	1000-2000mm	-0.761253	0.00534017
	7.731	0.691925	3	3.611	0.323184	3	1000-2000mm	-0.761253	0.00534017
	7.731	0.691925	3	6.21	0.555795	3	1000-2000mm	-0.219077	0.00534017
	7.731	0.691925	3	4.043	0.361849	3	1000-2000mm	-0.648251	0.00534017
	7.731	0.691925	3	4.912	0.439624	3	1000-2000mm	-0.453557	0.00534017
	7.731	0.691925	3	3.612	0.323274	3	1000-2000mm	-0.760977	0.00534017
	7.731	0.691925	3	5.132	0.459314	3	1000-2000mm	-0.409743	0.00534017
	7.731	0.691925	3	4.045	0.362028	3	1000-2000mm	-0.647757	0.00534017
	4.094	0.366413	3	6.076	0.543802	3	1000-2000mm	0.394824	0.00534017
	4.094	0.366413	3	5.415	0.484642	3	1000-2000mm	0.27965	0.00534017
	4.094	0.366413	3	5.416	0.484732	3	1000-2000mm	0.279835	0.00534017
	4.094	0.366413	3	5.196	0.465042	3	1000-2000mm	0.238367	0.00534017
	4.094	0.366413	3	3.433	0.307254	3	1000-2000mm	-0.176088	0.00534017
	4.094	0.366413	3	3.874	0.346723	3	1000-2000mm	-0.0552349	0.00534017
	5.386	0.482047	3	3.218	0.288011	3	1000-2000mm	-0.515043	0.00534017
	5.386	0.482047	3	4.085	0.365607	3	1000-2000mm	-0.276481	0.00534017
	5.386	0.482047	3	3.652	0.326854	3	1000-2000mm	-0.388528	0.00534017
	5.386	0.482047	3	1.266	0.113307	3	1000-2000mm	-1.44794	0.00534017
	5.386	0.482047	3	1.266	0.113307	3	1000-2000mm	-1.44794	0.00534017
	5.386	0.482047	3	3.865	0.345917	3	1000-2000mm	-0.331841	0.00534017
	5.386	0.482047	3	1.698	0.151971	3	1000-2000mm	-1.15435	0.00534017
	5.386	0.482047	3	2.567	0.229746	3	1000-2000mm	-0.741065	0.00534017
	5.386	0.482047	3	1.267	0.113396	3	1000-2000mm	-1.44715	0.00534017
	5.386	0.482047	3	2.787	0.249437	3	1000-2000mm	-0.658837	0.00534017
	5.386	0.482047	3	1.7	0.15215	3	1000-2000mm	-1.15317	0.00534017
	1.749	0.156535	3	3.731	0.333925	3	1000-2000mm	0.757632	0.00534017
	1.749	0.156535	3	3.07	0.274765	3	1000-2000mm	0.562633	0.00534017
	1.749	0.156535	3	3.071	0.274855	3	1000-2000mm	0.562959	0.00534017
	1.749	0.156535	3	2.851	0.255165	3	1000-2000mm	0.488626	0.00534017
	1.749	0.156535	3	1.088	0.097376	3	1000-2000mm	-0.474703	0.00534017
	1.749	0.156535	3	1.529	0.136846	3	1000-2000mm	-0.13443	0.00534017
	1.749	0.156535	3	1.529	0.136846	3	1000-2000mm	-0.13443	0.00534017
	1.749	0.156535	3	2.63	0.235385	3	1000-2000mm	0.40794	0.00534017
	1.749	0.156535	3	2.85	0.255075	3	1000-2000mm	0.488275	0.00534017
	1.749	0.156535	3	3.951	0.353614	3	1000-2000mm	0.814925	0.00534017
	1.749	0.156535	3	3.512	0.314324	3	1000-2000mm	0.697141	0.00534017
	9.269	0.829576	3	9.852	0.881754	3	1000-2000mm	0.060999	0.00534017
	9.269	0.829576	3	9.551	0.854814	3	1000-2000mm	0.0299704	0.00534017
	9.269	0.829576	3	8.97	0.802815	3	1000-2000mm	-0.0327898	0.00534017
	9.269	0.829576	3	10.143	0.907798	3	1000-2000mm	0.0901083	0.00534017
	9.269	0.829576	3	8.677	0.776591	3	1000-2000mm	-0.0659997	0.00534017
	9.269	0.829576	3	8.384	0.750368	3	1000-2000mm	-0.10035	0.00534017
	4.562	0.408299	3	14.196	1.27054	3	1000-2000mm	1.1352	0.00534017
	4.562	0.408299	3	12.207	1.09253	3	1000-2000mm	0.984248	0.00534017
	4.562	0.408299	3	16.64	1.48928	3	1000-2000mm	1.29405	0.00534017
	4.562	0.408299	3	0.434	0.038843	3	1000-2000mm	-2.35247	0.00534017
	4.562	0.408299	3	5.631	0.503975	3	1000-2000mm	0.210526	0.00534017
	34.049	3.04739	3	38.028	3.40351	3	≥2000mm	0.110522	0.00534017
	34.049	3.04739	3	30.198	2.70272	3	≥2000mm	-0.120025	0.00534017
	34.049	3.04739	3	33.946	3.03817	3	≥2000mm	-0.00302964	0.00534017
	34.049	3.04739	3	37.005	3.31195	3	≥2000mm	0.0832524	0.00534017
	34.049	3.04739	3	39.151	3.50401	3	≥2000mm	0.139625	0.00534017
	34.049	3.04739	3	37.805	3.38355	3	≥2000mm	0.104641	0.00534017
	34.049	3.04739	3	35.072	3.13894	3	≥2000mm	0.0296024	0.00534017
	34.049	3.04739	3	34.42	3.08059	3	≥2000mm	0.0108371	0.00534017
	34.049	3.04739	3	40.483	3.62323	3	≥2000mm	0.173081	0.00534017
	34.049	3.04739	3	38.46	3.44217	3	≥2000mm	0.121818	0.00534017
	34.049	3.04739	3	35.267	3.1564	3	≥2000mm	0.035147	0.00534017
	34.049	3.04739	3	37.392	3.34658	3	≥2000mm	0.0936561	0.00534017
	34.049	3.04739	3	45.306	4.05489	3	≥2000mm	0.285639	0.00534017
	34.049	3.04739	3	46.739	4.18314	3	≥2000mm	0.316778	0.00534017
	6.941	0.62122	3	4.773	0.427184	3	≥2000mm	-0.374471	0.00534017
	6.941	0.62122	3	5.64	0.50478	3	≥2000mm	-0.207562	0.00534017
	6.941	0.62122	3	5.207	0.466026	3	≥2000mm	-0.287442	0.00534017
	6.941	0.62122	3	2.821	0.25248	3	≥2000mm	-0.900354	0.00534017
	6.941	0.62122	3	2.821	0.25248	3	≥2000mm	-0.900354	0.00534017
	6.941	0.62122	3	5.42	0.48509	3	≥2000mm	-0.24735	0.00534017
	6.941	0.62122	3	3.253	0.291143	3	≥2000mm	-0.757868	0.00534017
	6.941	0.62122	3	4.122	0.368919	3	≥2000mm	-0.521107	0.00534017
	6.941	0.62122	3	2.822	0.252569	3	≥2000mm	-0.9	0.00534017
	6.941	0.62122	3	4.342	0.388609	3	≥2000mm	-0.469111	0.00534017
	6.941	0.62122	3	3.255	0.291323	3	≥2000mm	-0.757254	0.00534017
	3.304	0.295708	3	5.286	0.473097	3	≥2000mm	0.469928	0.00534017
	3.304	0.295708	3	4.625	0.413938	3	≥2000mm	0.336343	0.00534017
	3.304	0.295708	3	4.626	0.414027	3	≥2000mm	0.336559	0.00534017
	3.304	0.295708	3	4.406	0.394337	3	≥2000mm	0.287833	0.00534017
	3.304	0.295708	3	2.643	0.236548	3	≥2000mm	-0.223219	0.00534017
	3.304	0.295708	3	3.084	0.276018	3	≥2000mm	-0.0689064	0.00534017
	3.304	0.295708	3	3.084	0.276018	3	≥2000mm	-0.0689064	0.00534017
	3.304	0.295708	3	4.185	0.374557	3	≥2000mm	0.236373	0.00534017
	3.304	0.295708	3	4.405	0.394247	3	≥2000mm	0.287606	0.00534017
	3.304	0.295708	3	5.506	0.492787	3	≥2000mm	0.510705	0.00534017
	3.304	0.295708	3	5.067	0.453497	3	≥2000mm	0.427615	0.00534017
	10.824	0.968748	3	11.407	1.02093	3	≥2000mm	0.0524613	0.00534017
	10.824	0.968748	3	11.106	0.993987	3	≥2000mm	0.0257196	0.00534017
	10.824	0.968748	3	10.525	0.941987	3	≥2000mm	-0.0280125	0.00534017
	10.824	0.968748	3	11.698	1.04697	3	≥2000mm	0.077652	0.00534017
	10.824	0.968748	3	10.232	0.915764	3	≥2000mm	-0.0562458	0.00534017
	10.824	0.968748	3	9.939	0.88954	3	≥2000mm	-0.0852995	0.00534017
	6.117	0.547471	3	15.751	1.40971	3	≥2000mm	0.945832	0.00534017
	6.117	0.547471	3	13.762	1.2317	3	≥2000mm	0.810839	0.00534017
	6.117	0.547471	3	18.195	1.62845	3	≥2000mm	1.09008	0.00534017
	6.117	0.547471	3	1.989	0.178015	3	≥2000mm	-1.12344	0.00534017
	6.117	0.547471	3	7.186	0.643147	3	≥2000mm	0.161063	0.00534017
