# Supplementary material for: Effects of Long-Term Application of Nitrogen Fertilizer on Soil Acidification and Biological Properties in China: A Meta-Analysis
Source: Microorganisms. 2024 Aug 15;12(8):1683. doi: 10.3390/microorganisms12081683 (PMC11356719; doi:10.3390/microorganisms12081683)
Supplement: Supplementary file 1 [file microorganisms-12-01683-s001.zip › Literature statistics(n=115) and original data/12.Actinobacteriota+original data+data analysis.xlsx]

## Sheet: Actinobacteriota-MAT
	XC	SEC	NC	XE	SEE	NE	MAT	lnR	Var(lnR)		CATEGORICAL RESULTS
	25.692	2.29943	3	28.934	2.58959	3	≤10℃	0.118838	0.00534017
	25.692	2.29943	3	29.863	2.67274	3	≤10℃	0.150441	0.00534017		--Heterogeneity--
	25.692	2.29943	3	30.562	2.7353	3	≤10℃	0.173578	0.00534017		Class #Studies PooledVar
	25.692	2.29943	3	28.706	2.56919	3	≤10℃	0.110927	0.00534017		------------------------------
	25.692	2.29943	3	24.997	2.23723	3	≤10℃	-0.0274238	0.00534017		≤10℃ 61 0.1558
	25.692	2.29943	3	29.631	2.65197	3	≤10℃	0.142641	0.00534017		10-20℃ 73 0.4070
	25.692	2.29943	3	28.701	2.56874	3	≤10℃	0.110752	0.00534017		≥20℃ 62 0.4292
	25.692	2.29943	3	31.944	2.85899	3	≤10℃	0.217805	0.00534017
	25.692	2.29943	3	19.447	1.74051	3	≤10℃	-0.278487	0.00534017		Model df Q Prob(Chi-Square) Prob(Rand)
	25.692	2.29943	3	25.698	2.29997	3	≤10℃	0.000233508	0.00534017		------------------------------------------------------------
	25.692	2.29943	3	29.857	2.6722	3	≤10℃	0.15024	0.00534017		Between 2 0.7827 0.67613 0.687
	25.692	2.29943	3	24.081	2.15525	3	≤10℃	-0.0647565	0.00534017		Within 193 193.0000 0.48646
	25.692	2.29943	3	22.452	2.00945	3	≤10℃	-0.1348	0.00534017		------------------------------------------------------------
	25.692	2.29943	3	12.263	1.09754	3	≤10℃	-0.739593	0.00534017		Total 195 193.7827 0.51116
	13.451	1.20386	3	16.703	1.49492	3	≤10℃	0.216535	0.00534017
	13.451	1.20386	3	13.019	1.1652	3	≤10℃	-0.0326436	0.00534017
	13.451	1.20386	3	13.666	1.22311	3	≤10℃	0.0158575	0.00534017		--Mean Effect Sizes--
	13.451	1.20386	3	10.628	0.951206	3	≤10℃	-0.235561	0.00534017		Class #Studies E+ df 95% CI Bootstrap CI Bias CI
	13.451	1.20386	3	13.014	1.16475	3	≤10℃	-0.0330278	0.00534017		-----------------------------------------------------------------------------------------------
	13.451	1.20386	3	4.772	0.427094	3	≤10℃	-1.03629	0.00534017		≤10℃ 61 -0.2483 60 -0.1367 to -0.2809 -0.3062 to 0.3867 -0.3056 to 0.3876
	13.451	1.20386	3	17.14	1.53403	3	≤10℃	0.242361	0.00534017		10-20℃ 73 -0.1654 72 -0.0777 to -0.1890 -0.1123 to -0.2848 -0.1168 to -0.2814
	13.451	1.20386	3	11.934	1.06809	3	≤10℃	-0.119662	0.00534017		≥20℃ 62 -0.1544 61 -0.0929 to -0.1925 -0.1250 to -0.2004 -0.1294 to -0.1952
	13.451	1.20386	3	12.369	1.10703	3	≤10℃	-0.0838601	0.00534017
	13.451	1.20386	3	12.367	1.10685	3	≤10℃	-0.0840218	0.00534017		SUMMARY RESULTS
	13.451	1.20386	3	10.846	0.970717	3	≤10℃	-0.215257	0.00534017
	9.912	0.887124	3	10.573	0.946284	3	≤10℃	0.0645574	0.00534017		Heterogeneity df Prob(Chi-Square)
	9.912	0.887124	3	15.198	1.36022	3	≤10℃	0.427418	0.00534017		------------------------------------------
	9.912	0.887124	3	12.114	1.0842	3	≤10℃	0.200616	0.00534017		Qtotal 193.7827 195 0.51116
	9.912	0.887124	3	15.199	1.36031	3	≤10℃	0.427483	0.00534017
	9.912	0.887124	3	14.317	1.28137	3	≤10℃	0.367701	0.00534017		Mean Effect Size 95% CI Bootstrap CI Bias CI
	9.912	0.887124	3	11.233	1.00535	3	≤10℃	0.12511	0.00534017		-------------------------------------------------------------------------
	9.912	0.887124	3	13.216	1.18283	3	≤10℃	0.287682	0.00534017		E++ -0.2938 -0.1893 to -0.3482 -0.2099 to -0.3642 -0.2088 to -0.3640
	9.912	0.887124	3	12.335	1.10398	3	≤10℃	0.218695	0.00534017
	9.912	0.887124	3	12.114	1.0842	3	≤10℃	0.200616	0.00534017		Sqrt Pooled Variance = 0.5796
	9.912	0.887124	3	9.251	0.827964	3	≤10℃	-0.0690145	0.00534017		Mean Study Variance = 0.0053 Ratio = 108.5359
	9.912	0.887124	3	15.639	1.39969	3	≤10℃	0.456022	0.00534017
	12.867	1.1516	3	14.032	1.25586	3	≤10℃	0.0866745	0.00534017		-------------------------------------------------------------
	12.867	1.1516	3	12.283	1.09933	3	≤10℃	-0.0464497	0.00534017
	12.867	1.1516	3	9.944	0.889988	3	≤10℃	-0.257697	0.00534017
	12.867	1.1516	3	12.568	1.12484	3	≤10℃	-0.023512	0.00534017
	12.867	1.1516	3	11.696	1.04679	3	≤10℃	-0.095419	0.00534017
	12.867	1.1516	3	11.695	1.0467	3	≤10℃	-0.0955045	0.00534017
	6.555	0.586673	3	24.72	2.21244	3	≤10℃	1.32738	0.00534017
	6.555	0.586673	3	21.225	1.89964	3	≤10℃	1.17495	0.00534017
	6.555	0.586673	3	29.102	2.60463	3	≤10℃	1.49058	0.00534017
	6.555	0.586673	3	10.288	0.920776	3	≤10℃	0.45075	0.00534017
	6.555	0.586673	3	9.628	0.861706	3	≤10℃	0.384447	0.00534017
	22.038	1.9724	3	25.28	2.26256	3	≤10℃	0.137245	0.00534017
	22.038	1.9724	3	26.209	2.34571	3	≤10℃	0.173335	0.00534017
	22.038	1.9724	3	26.908	2.40827	3	≤10℃	0.199655	0.00534017
	22.038	1.9724	3	25.052	2.24215	3	≤10℃	0.128185	0.00534017
	22.038	1.9724	3	21.343	1.9102	3	≤10℃	-0.0320444	0.00534017
	22.038	1.9724	3	25.977	2.32494	3	≤10℃	0.164443	0.00534017
	22.038	1.9724	3	25.047	2.24171	3	≤10℃	0.127986	0.00534017
	22.038	1.9724	3	28.29	2.53195	3	≤10℃	0.24974	0.00534017
	22.038	1.9724	3	15.793	1.41347	3	≤10℃	-0.333201	0.00534017
	22.038	1.9724	3	22.044	1.97294	3	≤10℃	0.00027222	0.00534017
	22.038	1.9724	3	26.203	2.34517	3	≤10℃	0.173106	0.00534017
	22.038	1.9724	3	20.427	1.82822	3	≤10℃	-0.0759107	0.00534017
	22.038	1.9724	3	18.798	1.68242	3	≤10℃	-0.159018	0.00534017
	22.038	1.9724	3	8.609	0.770505	3	≤10℃	-0.93996	0.00534017
	14.9324	1.33645	3	14.1671	1.26796	3	10-20℃	-0.052611	0.00534017
	14.9324	1.33645	3	12.945	1.15858	3	10-20℃	-0.142824	0.00534017
	14.9324	1.33645	3	12.1799	1.0901	3	10-20℃	-0.203746	0.00534017
	7.9755	0.713807	3	7.8221	0.700078	3	10-20℃	-0.0194213	0.00534017
	7.9755	0.713807	3	6.5951	0.590261	3	10-20℃	-0.190047	0.00534017
	7.9755	0.713807	3	6.7485	0.603991	3	10-20℃	-0.167054	0.00534017
	6.098	0.545771	3	6.732	0.602514	3	10-20℃	0.0989114	0.00534017
	6.098	0.545771	3	11.357	1.01645	3	10-20℃	0.621873	0.00534017
	6.098	0.545771	3	8.273	0.740433	3	10-20℃	0.305036	0.00534017
	6.098	0.545771	3	11.358	1.01654	3	10-20℃	0.621961	0.00534017
	6.098	0.545771	3	10.476	0.937602	3	10-20℃	0.541126	0.00534017
	6.098	0.545771	3	7.392	0.661584	3	10-20℃	0.192437	0.00534017
	6.098	0.545771	3	9.375	0.839063	3	10-20℃	0.430086	0.00534017
	6.098	0.545771	3	8.494	0.760213	3	10-20℃	0.331399	0.00534017
	6.098	0.545771	3	8.273	0.740433	3	10-20℃	0.305036	0.00534017
	6.098	0.545771	3	5.41	0.484195	3	10-20℃	-0.119712	0.00534017
	6.098	0.545771	3	11.798	1.05592	3	10-20℃	0.659969	0.00534017
	9.053	0.810244	3	10.191	0.912095	3	10-20℃	0.118409	0.00534017
	9.053	0.810244	3	8.442	0.755559	3	10-20℃	-0.0698769	0.00534017
	9.053	0.810244	3	6.103	0.546219	3	10-20℃	-0.394316	0.00534017
	9.053	0.810244	3	8.727	0.781066	3	10-20℃	-0.0366745	0.00534017
	9.053	0.810244	3	7.855	0.703023	3	10-20℃	-0.141946	0.00534017
	9.053	0.810244	3	7.854	0.702933	3	10-20℃	-0.142073	0.00534017
	2.741	0.245319	3	20.879	1.86867	3	10-20℃	2.03042	0.00534017
	2.741	0.245319	3	17.384	1.55587	3	10-20℃	1.84723	0.00534017
	2.741	0.245319	3	25.261	2.26086	3	10-20℃	2.22094	0.00534017
	2.741	0.245319	3	6.447	0.577006	3	10-20℃	0.855292	0.00534017
	2.741	0.245319	3	5.787	0.517937	3	10-20℃	0.747291	0.00534017
	9.637	0.862511	3	12.862	1.15115	3	10-20℃	0.288667	0.00534017
	9.637	0.862511	3	9.178	0.821431	3	10-20℃	-0.0488005	0.00534017
	9.637	0.862511	3	9.825	0.879337	3	10-20℃	0.0193203	0.00534017
	9.637	0.862511	3	6.787	0.607437	3	10-20℃	-0.350601	0.00534017
	9.637	0.862511	3	9.173	0.820983	3	10-20℃	-0.0493455	0.00534017
	9.637	0.862511	3	0.931	0.0833245	3	10-20℃	-2.33711	0.00534017
	9.637	0.862511	3	13.299	1.19026	3	10-20℃	0.322079	0.00534017
	9.637	0.862511	3	8.093	0.724324	3	10-20℃	-0.17461	0.00534017
	9.637	0.862511	3	8.528	0.763256	3	10-20℃	-0.122255	0.00534017
	9.637	0.862511	3	8.526	0.763077	3	10-20℃	-0.12249	0.00534017
	9.637	0.862511	3	7.005	0.626947	3	10-20℃	-0.318986	0.00534017
	13.664	1.22293	3	11.383	1.01878	3	10-20℃	-0.182644	0.00534017
	13.664	1.22293	3	10.763	0.963288	3	10-20℃	-0.23865	0.00534017
	13.664	1.22293	3	15.113	1.35261	3	10-20℃	0.100791	0.00534017
	18.224	1.63105	3	21.439	1.91879	3	10-20℃	0.162472	0.00534017
	18.224	1.63105	3	22.368	2.00194	3	10-20℃	0.204892	0.00534017
	18.224	1.63105	3	23.067	2.0645	3	10-20℃	0.235664	0.00534017
	18.224	1.63105	3	21.211	1.89838	3	10-20℃	0.151781	0.00534017
	18.224	1.63105	3	17.502	1.56643	3	10-20℃	-0.0404242	0.00534017
	18.224	1.63105	3	22.136	1.98117	3	10-20℃	0.194466	0.00534017
	18.224	1.63105	3	21.206	1.89794	3	10-20℃	0.151545	0.00534017
	18.224	1.63105	3	24.449	2.18819	3	10-20℃	0.29385	0.00534017
	18.224	1.63105	3	11.952	1.0697	3	10-20℃	-0.421841	0.00534017
	18.224	1.63105	3	18.203	1.62917	3	10-20℃	-0.00115299	0.00534017
	18.224	1.63105	3	22.362	2.0014	3	10-20℃	0.204624	0.00534017
	18.224	1.63105	3	16.586	1.48445	3	10-20℃	-0.0941804	0.00534017
	18.224	1.63105	3	14.957	1.33865	3	10-20℃	-0.19756	0.00534017
	18.224	1.63105	3	4.768	0.426736	3	10-20℃	-1.34081	0.00534017
	5.983	0.535478	3	9.208	0.824116	3	10-20℃	0.431151	0.00534017
	5.983	0.535478	3	5.524	0.494398	3	10-20℃	-0.0798199	0.00534017
	5.983	0.535478	3	6.171	0.552304	3	10-20℃	0.0309388	0.00534017
	5.983	0.535478	3	3.133	0.280404	3	10-20℃	-0.646931	0.00534017
	5.983	0.535478	3	5.519	0.493951	3	10-20℃	-0.0807254	0.00534017
	5.983	0.535478	3	2.723	0.243708	3	10-20℃	-0.787188	0.00534017
	5.983	0.535478	3	9.645	0.863228	3	10-20℃	0.477518	0.00534017
	5.983	0.535478	3	4.439	0.39729	3	10-20℃	-0.298493	0.00534017
	5.983	0.535478	3	4.874	0.436223	3	10-20℃	-0.205007	0.00534017
	5.983	0.535478	3	4.872	0.436044	3	10-20℃	-0.205418	0.00534017
	5.983	0.535478	3	3.351	0.299914	3	10-20℃	-0.579663	0.00534017
	2.444	0.218738	3	3.078	0.275481	3	10-20℃	0.230644	0.00534017
	2.444	0.218738	3	7.703	0.689418	3	10-20℃	1.14797	0.00534017
	2.444	0.218738	3	4.619	0.413401	3	10-20℃	0.636542	0.00534017
	2.444	0.218738	3	7.704	0.689508	3	10-20℃	1.1481	0.00534017
	2.444	0.218738	3	6.822	0.610569	3	10-20℃	1.02652	0.00534017
	2.444	0.218738	3	3.738	0.334551	3	10-20℃	0.424915	0.00534017
	16.095	1.4405	3	14.876	1.3314	3	≥20℃	-0.0787595	0.00534017
	16.095	1.4405	3	15.363	1.37499	3	≥20℃	-0.0465466	0.00534017
	16.095	1.4405	3	13.659	1.22248	3	≥20℃	-0.16411	0.00534017
	16.095	1.4405	3	12.688	1.13558	3	≥20℃	-0.237852	0.00534017
	17.462	1.56285	3	24.868	2.22569	3	≥20℃	0.353555	0.00534017
	17.462	1.56285	3	17.99	1.6101	3	≥20℃	0.029789	0.00534017
	17.462	1.56285	3	16.138	1.44435	3	≥20℃	-0.0788504	0.00534017
	17.462	1.56285	3	13.491	1.20744	3	≥20℃	-0.258004	0.00534017
	17.462	1.56285	3	17.196	1.53904	3	≥20℃	-0.0153503	0.00534017
	17.462	1.56285	3	5.82	0.52089	3	≥20℃	-1.09873	0.00534017
	17.462	1.56285	3	10.052	0.899654	3	≥20℃	-0.552255	0.00534017
	17.462	1.56285	3	7.144	0.639388	3	≥20℃	-0.893754	0.00534017
	17.462	1.56285	3	7.144	0.639388	3	≥20℃	-0.893754	0.00534017
	17.462	1.56285	3	8.201	0.733989	3	≥20℃	-0.755771	0.00534017
	17.462	1.56285	3	6.878	0.615581	3	≥20℃	-0.931699	0.00534017
	9.797	0.876831	3	13.049	1.16789	3	≥20℃	0.286635	0.00534017
	9.797	0.876831	3	9.365	0.838168	3	≥20℃	-0.0450969	0.00534017
	9.797	0.876831	3	10.012	0.896074	3	≥20℃	0.0217082	0.00534017
	9.797	0.876831	3	6.974	0.624173	3	≥20℃	-0.339887	0.00534017
	9.797	0.876831	3	9.36	0.83772	3	≥20℃	-0.0456309	0.00534017
	9.797	0.876831	3	1.118	0.100061	3	≥20℃	-2.17053	0.00534017
	9.797	0.876831	3	13.486	1.207	3	≥20℃	0.319576	0.00534017
	9.797	0.876831	3	8.28	0.74106	3	≥20℃	-0.168233	0.00534017
	9.797	0.876831	3	8.715	0.779992	3	≥20℃	-0.117031	0.00534017
	9.797	0.876831	3	8.713	0.779814	3	≥20℃	-0.11726	0.00534017
	9.797	0.876831	3	7.192	0.643684	3	≥20℃	-0.309107	0.00534017
	6.258	0.560091	3	6.919	0.619251	3	≥20℃	0.100411	0.00534017
	6.258	0.560091	3	11.544	1.03319	3	≥20℃	0.612305	0.00534017
	6.258	0.560091	3	8.46	0.75717	3	≥20℃	0.301489	0.00534017
	6.258	0.560091	3	11.545	1.03328	3	≥20℃	0.612392	0.00534017
	6.258	0.560091	3	10.663	0.954338	3	≥20℃	0.532919	0.00534017
	6.258	0.560091	3	7.579	0.67832	3	≥20℃	0.191521	0.00534017
	6.258	0.560091	3	9.562	0.855799	3	≥20℃	0.423936	0.00534017
	6.258	0.560091	3	8.681	0.776949	3	≥20℃	0.327276	0.00534017
	6.258	0.560091	3	8.46	0.75717	3	≥20℃	0.301489	0.00534017
	6.258	0.560091	3	5.597	0.500931	3	≥20℃	-0.11163	0.00534017
	6.258	0.560091	3	11.985	1.07266	3	≥20℃	0.649795	0.00534017
	9.213	0.824564	3	10.378	0.928831	3	≥20℃	0.119073	0.00534017
	9.213	0.824564	3	8.629	0.772296	3	≥20℃	-0.0654869	0.00534017
	9.213	0.824564	3	6.29	0.562955	3	≥20℃	-0.381654	0.00534017
	9.213	0.824564	3	8.914	0.797803	3	≥20℃	-0.0329925	0.00534017
	9.213	0.824564	3	8.042	0.719759	3	≥20℃	-0.135938	0.00534017
	9.213	0.824564	3	8.041	0.71967	3	≥20℃	-0.136062	0.00534017
	2.901	0.25964	3	21.066	1.88541	3	≥20℃	1.9826	0.00534017
	2.901	0.25964	3	17.571	1.5726	3	≥20℃	1.80119	0.00534017
	2.901	0.25964	3	25.448	2.2776	3	≥20℃	2.17158	0.00534017
	2.901	0.25964	3	6.634	0.593743	3	≥20℃	0.827152	0.00534017
	2.901	0.25964	3	5.974	0.534673	3	≥20℃	0.722361	0.00534017
	21.878	1.95808	3	25.093	2.24582	3	≥20℃	0.137107	0.00534017
	21.878	1.95808	3	26.022	2.32897	3	≥20℃	0.173461	0.00534017
	21.878	1.95808	3	26.721	2.39153	3	≥20℃	0.199968	0.00534017
	21.878	1.95808	3	24.865	2.22542	3	≥20℃	0.12798	0.00534017
	21.878	1.95808	3	21.156	1.89346	3	≥20℃	-0.033558	0.00534017
	21.878	1.95808	3	25.79	2.30821	3	≥20℃	0.164505	0.00534017
	21.878	1.95808	3	24.86	2.22497	3	≥20℃	0.127779	0.00534017
	21.878	1.95808	3	28.103	2.51522	3	≥20℃	0.250395	0.00534017
	21.878	1.95808	3	15.606	1.39674	3	≥20℃	-0.337826	0.00534017
	21.878	1.95808	3	21.857	1.9562	3	≥20℃	-0.000960329	0.00534017
	21.878	1.95808	3	26.016	2.32843	3	≥20℃	0.17323	0.00534017
	21.878	1.95808	3	20.24	1.81148	3	≥20℃	-0.0778207	0.00534017
	21.878	1.95808	3	18.611	1.66568	3	≥20℃	-0.161729	0.00534017
	21.878	1.95808	3	8.422	0.753769	3	≥20℃	-0.954634	0.00534017

## Sheet: Actinobacteriota-MAP
	XC	SEC	NC	XE	SEE	NE	MAP	lnR	Var(lnR)		CATEGORICAL RESULTS
	16.095	1.4405	3	14.876	1.3314	3	≤1000mm	-0.0787595	0.00534017
	16.095	1.4405	3	15.363	1.37499	3	≤1000mm	-0.0465466	0.00534017		--Heterogeneity--
	16.095	1.4405	3	13.659	1.22248	3	≤1000mm	-0.16411	0.00534017		Class #Studies PooledVar
	16.095	1.4405	3	12.688	1.13558	3	≤1000mm	-0.237852	0.00534017		----------------------------------
	17.462	1.56285	3	24.868	2.22569	3	≤1000mm	0.353555	0.00534017		≤1000mm 46 0.2890
	17.462	1.56285	3	17.99	1.6101	3	≤1000mm	0.029789	0.00534017		1000-2000mm 93 0.3933
	17.462	1.56285	3	16.138	1.44435	3	≤1000mm	-0.0788504	0.00534017		≥2000mm 69 0.2204
	17.462	1.56285	3	13.491	1.20744	3	≤1000mm	-0.258004	0.00534017
	17.462	1.56285	3	17.196	1.53904	3	≤1000mm	-0.0153503	0.00534017		Model df Q Prob(Chi-Square) Prob(Rand)
	17.462	1.56285	3	5.82	0.52089	3	≤1000mm	-1.09873	0.00534017		------------------------------------------------------------
	17.462	1.56285	3	10.052	0.899654	3	≤1000mm	-0.552255	0.00534017		Between 2 4.7155 0.09463 0.115
	17.462	1.56285	3	7.144	0.639388	3	≤1000mm	-0.893754	0.00534017		Within 205 205.0000 0.48686
	17.462	1.56285	3	7.144	0.639388	3	≤1000mm	-0.893754	0.00534017		------------------------------------------------------------
	17.462	1.56285	3	8.201	0.733989	3	≤1000mm	-0.755771	0.00534017		Total 207 209.7155 0.43423
	17.462	1.56285	3	6.878	0.615581	3	≤1000mm	-0.931699	0.00534017
	18.224	1.63105	3	21.439	1.91879	3	≤1000mm	0.162472	0.00534017
	18.224	1.63105	3	22.368	2.00194	3	≤1000mm	0.204892	0.00534017		--Mean Effect Sizes--
	18.224	1.63105	3	23.067	2.0645	3	≤1000mm	0.235664	0.00534017		Class #Studies E+ df 95% CI Bootstrap CI Bias CI
	18.224	1.63105	3	21.211	1.89838	3	≤1000mm	0.151781	0.00534017		------------------------------------------------------------------------------------------------
	18.224	1.63105	3	17.502	1.56643	3	≤1000mm	-0.0404242	0.00534017		≤1000mm 46 -0.1425 45 -0.1117 to -0.1928 -0.1323 to -0.2787 -0.1316 to -0.2809
	18.224	1.63105	3	22.136	1.98117	3	≤1000mm	0.194466	0.00534017		1000-2000mm 93 -0.1815 92 -0.1546 to -0.2271 -0.2201 to -0.2673 -0.2223 to -0.2709
	18.224	1.63105	3	21.206	1.89794	3	≤1000mm	0.151545	0.00534017		≥2000mm 69 -0.1555 68 -0.1324 to -0.1986 -0.1073 to -0.2025 -0.1094 to -0.1988
	18.224	1.63105	3	24.449	2.18819	3	≤1000mm	0.29385	0.00534017
	18.224	1.63105	3	11.952	1.0697	3	≤1000mm	-0.421841	0.00534017		SUMMARY RESULTS
	18.224	1.63105	3	18.203	1.62917	3	≤1000mm	-0.00115299	0.00534017
	18.224	1.63105	3	22.362	2.0014	3	≤1000mm	0.204624	0.00534017		Heterogeneity df Prob(Chi-Square)
	18.224	1.63105	3	16.586	1.48445	3	≤1000mm	-0.0941804	0.00534017		------------------------------------------
	18.224	1.63105	3	14.957	1.33865	3	≤1000mm	-0.19756	0.00534017		Qtotal 209.7155 207 0.43423
	18.224	1.63105	3	4.768	0.426736	3	≤1000mm	-1.34081	0.00534017
	5.983	0.535478	3	9.208	0.824116	3	≤1000mm	0.431151	0.00534017		Mean Effect Size 95% CI Bootstrap CI Bias CI
	5.983	0.535478	3	5.524	0.494398	3	≤1000mm	-0.0798199	0.00534017		-------------------------------------------------------------------------
	5.983	0.535478	3	6.171	0.552304	3	≤1000mm	0.0309388	0.00534017		E++ -0.2938 -0.1893 to -0.3482 -0.2099 to -0.3642 -0.2088 to -0.3640
	5.983	0.535478	3	3.133	0.280404	3	≤1000mm	-0.646931	0.00534017
	5.983	0.535478	3	5.519	0.493951	3	≤1000mm	-0.0807254	0.00534017		Sqrt Pooled Variance = 0.5595
	5.983	0.535478	3	2.723	0.243708	3	≤1000mm	-0.787188	0.00534017		Mean Study Variance = 0.0053 Ratio = 104.7787
	5.983	0.535478	3	9.645	0.863228	3	≤1000mm	0.477518	0.00534017
	5.983	0.535478	3	4.439	0.39729	3	≤1000mm	-0.298493	0.00534017		-------------------------------------------------------------
	5.983	0.535478	3	4.874	0.436223	3	≤1000mm	-0.205007	0.00534017
	5.983	0.535478	3	4.872	0.436044	3	≤1000mm	-0.205418	0.00534017
	5.983	0.535478	3	3.351	0.299914	3	≤1000mm	-0.579663	0.00534017
	2.444	0.218738	3	3.078	0.275481	3	≤1000mm	0.230644	0.00534017
	2.444	0.218738	3	7.703	0.689418	3	≤1000mm	1.14797	0.00534017
	2.444	0.218738	3	4.619	0.413401	3	≤1000mm	0.636542	0.00534017
	2.444	0.218738	3	7.704	0.689508	3	≤1000mm	1.1481	0.00534017
	2.444	0.218738	3	6.822	0.610569	3	≤1000mm	1.02652	0.00534017
	2.444	0.218738	3	3.738	0.334551	3	≤1000mm	0.424915	0.00534017
	14.9324	1.33645	3	14.1671	1.26796	3	1000-2000mm	-0.052611	0.00534017
	14.9324	1.33645	3	12.945	1.15858	3	1000-2000mm	-0.142824	0.00534017
	14.9324	1.33645	3	12.1799	1.0901	3	1000-2000mm	-0.203746	0.00534017
	7.9755	0.713807	3	7.8221	0.700078	3	1000-2000mm	-0.0194213	0.00534017
	7.9755	0.713807	3	6.5951	0.590261	3	1000-2000mm	-0.190047	0.00534017
	7.9755	0.713807	3	6.7485	0.603991	3	1000-2000mm	-0.167054	0.00534017
	14.9324	1.33645	3	14.1671	1.26796	3	1000-2000mm	-0.052611	0.00534017
	14.9324	1.33645	3	12.945	1.15858	3	1000-2000mm	-0.142824	0.00534017
	14.9324	1.33645	3	12.1799	1.0901	3	1000-2000mm	-0.203746	0.00534017
	7.9755	0.713807	3	7.8221	0.700078	3	1000-2000mm	-0.0194213	0.00534017
	7.9755	0.713807	3	6.5951	0.590261	3	1000-2000mm	-0.190047	0.00534017
	7.9755	0.713807	3	6.7485	0.603991	3	1000-2000mm	-0.167054	0.00534017
	13.664	1.22293	3	11.383	1.01878	3	1000-2000mm	-0.182644	0.00534017
	13.664	1.22293	3	10.763	0.963288	3	1000-2000mm	-0.23865	0.00534017
	13.664	1.22293	3	15.113	1.35261	3	1000-2000mm	0.100791	0.00534017
	6.098	0.545771	3	6.732	0.602514	3	1000-2000mm	0.0989114	0.00534017
	6.098	0.545771	3	11.357	1.01645	3	1000-2000mm	0.621873	0.00534017
	6.098	0.545771	3	8.273	0.740433	3	1000-2000mm	0.305036	0.00534017
	6.098	0.545771	3	11.358	1.01654	3	1000-2000mm	0.621961	0.00534017
	6.098	0.545771	3	10.476	0.937602	3	1000-2000mm	0.541126	0.00534017
	6.098	0.545771	3	7.392	0.661584	3	1000-2000mm	0.192437	0.00534017
	6.098	0.545771	3	9.375	0.839063	3	1000-2000mm	0.430086	0.00534017
	6.098	0.545771	3	8.494	0.760213	3	1000-2000mm	0.331399	0.00534017
	6.098	0.545771	3	8.273	0.740433	3	1000-2000mm	0.305036	0.00534017
	6.098	0.545771	3	5.41	0.484195	3	1000-2000mm	-0.119712	0.00534017
	6.098	0.545771	3	11.798	1.05592	3	1000-2000mm	0.659969	0.00534017
	9.053	0.810244	3	10.191	0.912095	3	1000-2000mm	0.118409	0.00534017
	9.053	0.810244	3	8.442	0.755559	3	1000-2000mm	-0.0698769	0.00534017
	9.053	0.810244	3	6.103	0.546219	3	1000-2000mm	-0.394316	0.00534017
	9.053	0.810244	3	8.727	0.781066	3	1000-2000mm	-0.0366745	0.00534017
	9.053	0.810244	3	7.855	0.703023	3	1000-2000mm	-0.141946	0.00534017
	9.053	0.810244	3	7.854	0.702933	3	1000-2000mm	-0.142073	0.00534017
	2.741	0.245319	3	20.879	1.86867	3	1000-2000mm	2.03042	0.00534017
	2.741	0.245319	3	17.384	1.55587	3	1000-2000mm	1.84723	0.00534017
	2.741	0.245319	3	25.261	2.26086	3	1000-2000mm	2.22094	0.00534017
	2.741	0.245319	3	6.447	0.577006	3	1000-2000mm	0.855292	0.00534017
	2.741	0.245319	3	5.787	0.517937	3	1000-2000mm	0.747291	0.00534017
	9.213	0.824564	3	10.378	0.928831	3	1000-2000mm	0.119073	0.00534017
	9.213	0.824564	3	8.629	0.772296	3	1000-2000mm	-0.0654869	0.00534017
	9.213	0.824564	3	6.29	0.562955	3	1000-2000mm	-0.381654	0.00534017
	9.213	0.824564	3	8.914	0.797803	3	1000-2000mm	-0.0329925	0.00534017
	9.213	0.824564	3	8.042	0.719759	3	1000-2000mm	-0.135938	0.00534017
	9.213	0.824564	3	8.041	0.71967	3	1000-2000mm	-0.136062	0.00534017
	2.901	0.25964	3	21.066	1.88541	3	1000-2000mm	1.9826	0.00534017
	2.901	0.25964	3	17.571	1.5726	3	1000-2000mm	1.80119	0.00534017
	2.901	0.25964	3	25.448	2.2776	3	1000-2000mm	2.17158	0.00534017
	2.901	0.25964	3	6.634	0.593743	3	1000-2000mm	0.827152	0.00534017
	2.901	0.25964	3	5.974	0.534673	3	1000-2000mm	0.722361	0.00534017
	13.664	1.22293	3	11.383	1.01878	3	1000-2000mm	-0.182644	0.00534017
	13.664	1.22293	3	10.763	0.963288	3	1000-2000mm	-0.23865	0.00534017
	13.664	1.22293	3	15.113	1.35261	3	1000-2000mm	0.100791	0.00534017
	34.44	3.08238	3	43.19	3.86551	3	1000-2000mm	0.22639	0.00534017
	34.44	3.08238	3	53.82	4.81689	3	1000-2000mm	0.446426	0.00534017
	34.44	3.08238	3	42.57	3.81001	3	1000-2000mm	0.211931	0.00534017
	21.878	1.95808	3	25.093	2.24582	3	1000-2000mm	0.137107	0.00534017
	21.878	1.95808	3	26.022	2.32897	3	1000-2000mm	0.173461	0.00534017
	21.878	1.95808	3	26.721	2.39153	3	1000-2000mm	0.199968	0.00534017
	21.878	1.95808	3	24.865	2.22542	3	1000-2000mm	0.12798	0.00534017
	21.878	1.95808	3	21.156	1.89346	3	1000-2000mm	-0.033558	0.00534017
	21.878	1.95808	3	25.79	2.30821	3	1000-2000mm	0.164505	0.00534017
	21.878	1.95808	3	24.86	2.22497	3	1000-2000mm	0.127779	0.00534017
	21.878	1.95808	3	28.103	2.51522	3	1000-2000mm	0.250395	0.00534017
	21.878	1.95808	3	15.606	1.39674	3	1000-2000mm	-0.337826	0.00534017
	21.878	1.95808	3	21.857	1.9562	3	1000-2000mm	-0.000960329	0.00534017
	21.878	1.95808	3	26.016	2.32843	3	1000-2000mm	0.17323	0.00534017
	21.878	1.95808	3	20.24	1.81148	3	1000-2000mm	-0.0778207	0.00534017
	21.878	1.95808	3	18.611	1.66568	3	1000-2000mm	-0.161729	0.00534017
	21.878	1.95808	3	8.422	0.753769	3	1000-2000mm	-0.954634	0.00534017
	9.637	0.862511	3	12.862	1.15115	3	1000-2000mm	0.288667	0.00534017
	9.637	0.862511	3	9.178	0.821431	3	1000-2000mm	-0.0488005	0.00534017
	9.637	0.862511	3	9.825	0.879337	3	1000-2000mm	0.0193203	0.00534017
	9.637	0.862511	3	6.787	0.607437	3	1000-2000mm	-0.350601	0.00534017
	9.637	0.862511	3	9.173	0.820983	3	1000-2000mm	-0.0493455	0.00534017
	9.637	0.862511	3	0.931	0.0833245	3	1000-2000mm	-2.33711	0.00534017
	9.637	0.862511	3	13.299	1.19026	3	1000-2000mm	0.322079	0.00534017
	9.637	0.862511	3	8.093	0.724324	3	1000-2000mm	-0.17461	0.00534017
	9.637	0.862511	3	8.528	0.763256	3	1000-2000mm	-0.122255	0.00534017
	9.637	0.862511	3	8.526	0.763077	3	1000-2000mm	-0.12249	0.00534017
	9.637	0.862511	3	7.005	0.626947	3	1000-2000mm	-0.318986	0.00534017
	22.038	1.9724	3	25.28	2.26256	3	1000-2000mm	0.137245	0.00534017
	22.038	1.9724	3	26.209	2.34571	3	1000-2000mm	0.173335	0.00534017
	22.038	1.9724	3	26.908	2.40827	3	1000-2000mm	0.199655	0.00534017
	22.038	1.9724	3	25.052	2.24215	3	1000-2000mm	0.128185	0.00534017
	22.038	1.9724	3	21.343	1.9102	3	1000-2000mm	-0.0320444	0.00534017
	22.038	1.9724	3	25.977	2.32494	3	1000-2000mm	0.164443	0.00534017
	22.038	1.9724	3	25.047	2.24171	3	1000-2000mm	0.127986	0.00534017
	22.038	1.9724	3	28.29	2.53195	3	1000-2000mm	0.24974	0.00534017
	22.038	1.9724	3	15.793	1.41347	3	1000-2000mm	-0.333201	0.00534017
	22.038	1.9724	3	22.044	1.97294	3	1000-2000mm	0.00027222	0.00534017
	22.038	1.9724	3	26.203	2.34517	3	1000-2000mm	0.173106	0.00534017
	22.038	1.9724	3	20.427	1.82822	3	1000-2000mm	-0.0759107	0.00534017
	22.038	1.9724	3	18.798	1.68242	3	1000-2000mm	-0.159018	0.00534017
	22.038	1.9724	3	8.609	0.770505	3	1000-2000mm	-0.93996	0.00534017
	25.692	2.29943	3	28.934	2.58959	3	≥2000mm	0.118838	0.00534017
	25.692	2.29943	3	29.863	2.67274	3	≥2000mm	0.150441	0.00534017
	25.692	2.29943	3	30.562	2.7353	3	≥2000mm	0.173578	0.00534017
	25.692	2.29943	3	28.706	2.56919	3	≥2000mm	0.110927	0.00534017
	25.692	2.29943	3	24.997	2.23723	3	≥2000mm	-0.0274238	0.00534017
	25.692	2.29943	3	29.631	2.65197	3	≥2000mm	0.142641	0.00534017
	25.692	2.29943	3	28.701	2.56874	3	≥2000mm	0.110752	0.00534017
	25.692	2.29943	3	31.944	2.85899	3	≥2000mm	0.217805	0.00534017
	25.692	2.29943	3	19.447	1.74051	3	≥2000mm	-0.278487	0.00534017
	25.692	2.29943	3	25.698	2.29997	3	≥2000mm	0.000233508	0.00534017
	25.692	2.29943	3	29.857	2.6722	3	≥2000mm	0.15024	0.00534017
	25.692	2.29943	3	24.081	2.15525	3	≥2000mm	-0.0647565	0.00534017
	25.692	2.29943	3	22.452	2.00945	3	≥2000mm	-0.1348	0.00534017
	25.692	2.29943	3	12.263	1.09754	3	≥2000mm	-0.739593	0.00534017
	13.451	1.20386	3	16.703	1.49492	3	≥2000mm	0.216535	0.00534017
	13.451	1.20386	3	13.019	1.1652	3	≥2000mm	-0.0326436	0.00534017
	13.451	1.20386	3	13.666	1.22311	3	≥2000mm	0.0158575	0.00534017
	13.451	1.20386	3	10.628	0.951206	3	≥2000mm	-0.235561	0.00534017
	13.451	1.20386	3	13.014	1.16475	3	≥2000mm	-0.0330278	0.00534017
	13.451	1.20386	3	4.772	0.427094	3	≥2000mm	-1.03629	0.00534017
	13.451	1.20386	3	17.14	1.53403	3	≥2000mm	0.242361	0.00534017
	13.451	1.20386	3	11.934	1.06809	3	≥2000mm	-0.119662	0.00534017
	13.451	1.20386	3	12.369	1.10703	3	≥2000mm	-0.0838601	0.00534017
	13.451	1.20386	3	12.367	1.10685	3	≥2000mm	-0.0840218	0.00534017
	13.451	1.20386	3	10.846	0.970717	3	≥2000mm	-0.215257	0.00534017
	9.912	0.887124	3	10.573	0.946284	3	≥2000mm	0.0645574	0.00534017
	9.912	0.887124	3	15.198	1.36022	3	≥2000mm	0.427418	0.00534017
	9.912	0.887124	3	12.114	1.0842	3	≥2000mm	0.200616	0.00534017
	9.912	0.887124	3	15.199	1.36031	3	≥2000mm	0.427483	0.00534017
	9.912	0.887124	3	14.317	1.28137	3	≥2000mm	0.367701	0.00534017
	9.912	0.887124	3	11.233	1.00535	3	≥2000mm	0.12511	0.00534017
	9.912	0.887124	3	13.216	1.18283	3	≥2000mm	0.287682	0.00534017
	9.912	0.887124	3	12.335	1.10398	3	≥2000mm	0.218695	0.00534017
	9.912	0.887124	3	12.114	1.0842	3	≥2000mm	0.200616	0.00534017
	9.912	0.887124	3	9.251	0.827964	3	≥2000mm	-0.0690145	0.00534017
	9.912	0.887124	3	15.639	1.39969	3	≥2000mm	0.456022	0.00534017
	12.867	1.1516	3	14.032	1.25586	3	≥2000mm	0.0866745	0.00534017
	12.867	1.1516	3	12.283	1.09933	3	≥2000mm	-0.0464497	0.00534017
	12.867	1.1516	3	9.944	0.889988	3	≥2000mm	-0.257697	0.00534017
	12.867	1.1516	3	12.568	1.12484	3	≥2000mm	-0.023512	0.00534017
	12.867	1.1516	3	11.696	1.04679	3	≥2000mm	-0.095419	0.00534017
	12.867	1.1516	3	11.695	1.0467	3	≥2000mm	-0.0955045	0.00534017
	6.555	0.586673	3	24.72	2.21244	3	≥2000mm	1.32738	0.00534017
	6.555	0.586673	3	21.225	1.89964	3	≥2000mm	1.17495	0.00534017
	6.555	0.586673	3	29.102	2.60463	3	≥2000mm	1.49058	0.00534017
	6.555	0.586673	3	10.288	0.920776	3	≥2000mm	0.45075	0.00534017
	6.555	0.586673	3	9.628	0.861706	3	≥2000mm	0.384447	0.00534017
	9.797	0.876831	3	13.049	1.16789	3	≥2000mm	0.286635	0.00534017
	9.797	0.876831	3	9.365	0.838168	3	≥2000mm	-0.0450969	0.00534017
	9.797	0.876831	3	10.012	0.896074	3	≥2000mm	0.0217082	0.00534017
	9.797	0.876831	3	6.974	0.624173	3	≥2000mm	-0.339887	0.00534017
	9.797	0.876831	3	9.36	0.83772	3	≥2000mm	-0.0456309	0.00534017
	9.797	0.876831	3	1.118	0.100061	3	≥2000mm	-2.17053	0.00534017
	9.797	0.876831	3	13.486	1.207	3	≥2000mm	0.319576	0.00534017
	9.797	0.876831	3	8.28	0.74106	3	≥2000mm	-0.168233	0.00534017
	9.797	0.876831	3	8.715	0.779992	3	≥2000mm	-0.117031	0.00534017
	9.797	0.876831	3	8.713	0.779814	3	≥2000mm	-0.11726	0.00534017
	9.797	0.876831	3	7.192	0.643684	3	≥2000mm	-0.309107	0.00534017
	6.258	0.560091	3	6.919	0.619251	3	≥2000mm	0.100411	0.00534017
	6.258	0.560091	3	11.544	1.03319	3	≥2000mm	0.612305	0.00534017
	6.258	0.560091	3	8.46	0.75717	3	≥2000mm	0.301489	0.00534017
	6.258	0.560091	3	11.545	1.03328	3	≥2000mm	0.612392	0.00534017
	6.258	0.560091	3	10.663	0.954338	3	≥2000mm	0.532919	0.00534017
	6.258	0.560091	3	7.579	0.67832	3	≥2000mm	0.191521	0.00534017
	6.258	0.560091	3	9.562	0.855799	3	≥2000mm	0.423936	0.00534017
	6.258	0.560091	3	8.681	0.776949	3	≥2000mm	0.327276	0.00534017
	6.258	0.560091	3	8.46	0.75717	3	≥2000mm	0.301489	0.00534017
	6.258	0.560091	3	5.597	0.500931	3	≥2000mm	-0.11163	0.00534017
	6.258	0.560091	3	11.985	1.07266	3	≥2000mm	0.649795	0.00534017
