# Supplementary material for: Effects of Long-Term Application of Nitrogen Fertilizer on Soil Acidification and Biological Properties in China: A Meta-Analysis
Source: Microorganisms. 2024 Aug 15;12(8):1683. doi: 10.3390/microorganisms12081683 (PMC11356719; doi:10.3390/microorganisms12081683)
Supplement: Supplementary file 1 [file microorganisms-12-01683-s001.zip › Literature statistics(n=115) and original data/13.Gemmatimonadetes+original data+data analysis.xlsx]

## Sheet: Gemmatimonadetes-MAT
	XC	SEC	NC	XE	SEE	NE	MAT	lnR	Var(lnR)		CATEGORICAL RESULTS
	4.23	0.378585	3	5.74	0.51373	3	≤10℃	0.305257	0.00534017
	4.23	0.378585	3	4.77	0.426915	3	≤10℃	0.120144	0.00534017		--Heterogeneity--
	4.23	0.378585	3	1.59	0.142305	3	≤10℃	-0.978468	0.00534017		Class #Studies PooledVar
	4.23	0.378585	3	2.91	0.260445	3	≤10℃	-0.374049	0.00534017		------------------------------
	4.23	0.378585	3	4.23	0.378585	3	≤10℃	0	0.00534017		≤10℃ 43 0.4537
	4.23	0.378585	3	2.38	0.21301	3	≤10℃	-0.575102	0.00534017		10-20℃ 88 0.1018
	4.23	0.378585	3	3.71	0.332045	3	≤10℃	-0.13117	0.00534017		≥20℃ 53 0.0596
	4.23	0.378585	3	1.85	0.165575	3	≤10℃	-0.827016	0.00534017
	4.23	0.378585	3	0.81	0.072495	3	≤10℃	-1.65292	0.00534017		Model df Q Prob(Chi-Square) Prob(Rand)
	4.23	0.378585	3	1.11	0.099345	3	≤10℃	-1.33784	0.00534017		------------------------------------------------------------
	4.23	0.378585	3	1.42	0.12709	3	≤10℃	-1.09155	0.00534017		Between 2 0.1941 0.90752 0.932
	7.77	0.695415	3	9.76	0.87352	3	≤10℃	0.228022	0.00534017		Within 181 181.0000 0.48602
	7.77	0.695415	3	14.2	1.2709	3	≤10℃	0.602972	0.00534017		------------------------------------------------------------
	7.77	0.695415	3	10.51	0.940645	3	≤10℃	0.302057	0.00534017		Total 183 181.1941 0.52385
	3.512	0.314324	3	2.35	0.210325	3	≤10℃	-0.40177	0.00534017
	3.512	0.314324	3	4.671	0.418054	3	≤10℃	0.285188	0.00534017
	3.512	0.314324	3	5.124	0.458598	3	≤10℃	0.37775	0.00534017		--Mean Effect Sizes--
	3.512	0.314324	3	5.589	0.500216	3	≤10℃	0.464615	0.00534017		Class #Studies E+ df 95% CI Bootstrap CI Bias CI
	3.512	0.314324	3	4.437	0.397112	3	≤10℃	0.233793	0.00534017		------------------------------------------------------------------------------------------------
	3.512	0.314324	3	4.664	0.417428	3	≤10℃	0.283688	0.00534017		≤10℃ 43 -0.2993 42 -0.1829 to -0.3585 -0.2142 to -0.3842 -0.2352 to -0.3751
	3.512	0.314324	3	7.442	0.666059	3	≤10℃	0.750954	0.00534017		10-20℃ 88 -0.2024 87 -0.1016 to -0.2427 -0.1388 to -0.2886 -0.1428 to -0.2873
	3.512	0.314324	3	4.441	0.397469	3	≤10℃	0.234694	0.00534017		≥20℃ 53 -0.1745 52 -0.0994 to -0.2121 -0.0812 to -0.2587 -0.0685 to -0.2667
	3.512	0.314324	3	0.267	0.0238965	3	≤10℃	-2.57669	0.00534017
	3.512	0.314324	3	6.056	0.542012	3	≤10℃	0.544864	0.00534017		SUMMARY RESULTS
	3.512	0.314324	3	6.054	0.541833	3	≤10℃	0.544534	0.00534017
	3.512	0.314324	3	7.443	0.666149	3	≤10℃	0.751088	0.00534017		Heterogeneity df Prob(Chi-Square)
	3.512	0.314324	3	3.97	0.355315	3	≤10℃	0.12258	0.00534017		------------------------------------------
	3.512	0.314324	3	2.804	0.250958	3	≤10℃	-0.225139	0.00534017		Qtotal 181.1941 183 0.52385
	4.55	0.407225	3	6.55	0.586225	3	≤10℃	0.364338	0.00534017
	4.55	0.407225	3	4.98	0.44571	3	≤10℃	0.0903027	0.00534017		Mean Effect Size 95% CI Bootstrap CI Bias CI
	4.55	0.407225	3	5.48	0.49046	3	≤10℃	0.185978	0.00534017		----------------------------------------------------------------------------
	17.81	1.594	3	27.36	2.44872	3	≤10℃	0.429322	0.00534017		E++ -0.2537 -0.1053 to -0.2973 -0.1501 to -0.2710 -0.1626 to -0.2659
	17.81	1.594	3	28.06	2.51137	3	≤10℃	0.454585	0.00534017
	17.81	1.594	3	26.22	2.34669	3	≤10℃	0.386762	0.00534017		Sqrt Pooled Variance = 0.4139
	17.81	1.594	3	22.49	2.01286	3	≤10℃	0.233311	0.00534017		Mean Study Variance = 0.0053 Ratio = 77.5119
	17.81	1.594	3	27.13	2.42814	3	≤10℃	0.42088	0.00534017
	17.81	1.594	3	26.28	2.35206	3	≤10℃	0.389048	0.00534017		-------------------------------------------------------------
	17.81	1.594	3	29.44	2.63488	3	≤10℃	0.502594	0.00534017
	18.35	1.64233	3	16.94	1.51613	3	≤10℃	-0.0799519	0.00534017
	18.35	1.64233	3	23.19	2.07551	3	≤10℃	0.234092	0.00534017
	18.35	1.64233	3	27.35	2.44782	3	≤10℃	0.399087	0.00534017
	18.35	1.64233	3	21.58	1.93141	3	≤10℃	0.162137	0.00534017
	18.35	1.64233	3	19.95	1.78553	3	≤10℃	0.0835996	0.00534017
	2.6718	0.239126	3	2.5169	0.225263	3	10-20℃	-0.0597244	0.00534017
	2.6718	0.239126	3	4.6477	0.415969	3	10-20℃	0.55362	0.00534017
	2.6718	0.239126	3	3.7304	0.333871	3	10-20℃	0.333763	0.00534017
	2.6074	0.233362	3	2.6074	0.233362	3	10-20℃	0	0.00534017
	2.6074	0.233362	3	4.1411	0.370628	3	10-20℃	0.462608	0.00534017
	2.6074	0.233362	3	3.8344	0.343179	3	10-20℃	0.385659	0.00534017
	26.703	2.38992	3	14.671	1.31305	3	10-20℃	-0.598903	0.00534017
	26.703	2.38992	3	17.501	1.56634	3	10-20℃	-0.422518	0.00534017
	26.703	2.38992	3	13.995	1.25255	3	10-20℃	-0.646076	0.00534017
	26.703	2.38992	3	17.504	1.56661	3	10-20℃	-0.422346	0.00534017
	26.703	2.38992	3	20.567	1.84075	3	10-20℃	-0.261088	0.00534017
	25.25	2.25988	3	24.36	2.18022	3	10-20℃	-0.0358837	0.00534017
	25.25	2.25988	3	25.36	2.26972	3	10-20℃	0.00434697	0.00534017
	25.25	2.25988	3	23.84	2.13368	3	10-20℃	-0.0574613	0.00534017
	25.25	2.25988	3	19.35	1.73182	3	10-20℃	-0.266134	0.00534017
	25.25	2.25988	3	18.66	1.67007	3	10-20℃	-0.302444	0.00534017
	25.25	2.25988	3	18.98	1.69871	3	10-20℃	-0.28544	0.00534017
	25.25	2.25988	3	20.12	1.80074	3	10-20℃	-0.227112	0.00534017
	25.25	2.25988	3	16.32	1.46064	3	10-20℃	-0.436435	0.00534017
	16.34	1.46243	3	17.25	1.54388	3	10-20℃	0.0541961	0.00534017
	16.34	1.46243	3	17.98	1.60921	3	10-20℃	0.0956439	0.00534017
	16.34	1.46243	3	20.55	1.83923	3	10-20℃	0.229245	0.00534017
	16.34	1.46243	3	18.91	1.69244	3	10-20℃	0.146075	0.00534017
	16.34	1.46243	3	17.46	1.56267	3	10-20℃	0.0662965	0.00534017
	16.34	1.46243	3	21.33	1.90904	3	10-20℃	0.266498	0.00534017
	16.34	1.46243	3	16.39	1.4669	3	10-20℃	0.0030553	0.00534017
	16.34	1.46243	3	20.38	1.82401	3	10-20℃	0.220938	0.00534017
	5.95	0.532525	3	7.49	0.670355	3	10-20℃	0.230178	0.00534017
	5.95	0.532525	3	7.58	0.67841	3	10-20℃	0.242122	0.00534017
	5.95	0.532525	3	6.32	0.56564	3	10-20℃	0.060328	0.00534017
	5.95	0.532525	3	6.89	0.616655	3	10-20℃	0.14668	0.00534017
	5.95	0.532525	3	4.99	0.446605	3	10-20℃	-0.175955	0.00534017
	5.95	0.532525	3	5.28	0.47256	3	10-20℃	-0.119465	0.00534017
	5.95	0.532525	3	6.77	0.605915	3	10-20℃	0.12911	0.00534017
	5.95	0.532525	3	6.15	0.550425	3	10-20℃	0.0330609	0.00534017
	5.95	0.532525	3	4.87	0.435865	3	10-20℃	-0.200297	0.00534017
	5.95	0.532525	3	5.11	0.457345	3	10-20℃	-0.152192	0.00534017
	5.95	0.532525	3	4.99	0.446605	3	10-20℃	-0.175955	0.00534017
	5.95	0.532525	3	7.89	0.706155	3	10-20℃	0.282205	0.00534017
	9.51	0.851145	3	11.21	1.0033	3	10-20℃	0.164462	0.00534017
	9.51	0.851145	3	12.85	1.15007	3	10-20℃	0.301	0.00534017
	9.51	0.851145	3	12.33	1.10353	3	10-20℃	0.259691	0.00534017
	9.51	0.851145	3	18.64	1.66828	3	10-20℃	0.672966	0.00534017
	9.51	0.851145	3	13.48	1.20646	3	10-20℃	0.348863	0.00534017
	9.51	0.851145	3	15.84	1.41768	3	10-20℃	0.510195	0.00534017
	9.51	0.851145	3	15.21	1.36129	3	10-20℃	0.469609	0.00534017
	4.171	0.373304	3	3.009	0.269305	3	10-20℃	-0.326548	0.00534017
	4.171	0.373304	3	5.33	0.477035	3	10-20℃	0.245195	0.00534017
	4.171	0.373304	3	5.783	0.517579	3	10-20℃	0.326767	0.00534017
	4.171	0.373304	3	6.248	0.559196	3	10-20℃	0.404106	0.00534017
	4.171	0.373304	3	5.096	0.456092	3	10-20℃	0.2003	0.00534017
	4.171	0.373304	3	5.323	0.476409	3	10-20℃	0.243881	0.00534017
	4.171	0.373304	3	8.101	0.725039	3	10-20℃	0.663832	0.00534017
	4.171	0.373304	3	5.1	0.45645	3	10-20℃	0.201085	0.00534017
	4.171	0.373304	3	0.926	0.082877	3	10-20℃	-1.50504	0.00534017
	4.171	0.373304	3	6.715	0.600993	3	10-20℃	0.476188	0.00534017
	4.171	0.373304	3	6.713	0.600814	3	10-20℃	0.47589	0.00534017
	4.171	0.373304	3	8.102	0.725129	3	10-20℃	0.663955	0.00534017
	4.171	0.373304	3	4.629	0.414295	3	10-20℃	0.104185	0.00534017
	4.171	0.373304	3	3.463	0.309939	3	10-20℃	-0.186021	0.00534017
	16.701	1.49474	3	15.834	1.41714	3	10-20℃	-0.0533091	0.00534017
	16.701	1.49474	3	18.216	1.63033	3	10-20℃	0.0868317	0.00534017
	16.701	1.49474	3	17.569	1.57243	3	10-20℃	0.0506674	0.00534017
	16.701	1.49474	3	15.185	1.35906	3	10-20℃	-0.0951605	0.00534017
	16.701	1.49474	3	18.439	1.65029	3	10-20℃	0.0989994	0.00534017
	16.701	1.49474	3	11.283	1.00983	3	10-20℃	-0.392171	0.00534017
	16.701	1.49474	3	11.711	1.04813	3	10-20℃	-0.35494	0.00534017
	16.701	1.49474	3	16.92	1.51434	3	10-20℃	0.0130278	0.00534017
	16.701	1.49474	3	17.354	1.55318	3	10-20℃	0.0383544	0.00534017
	16.701	1.49474	3	13.014	1.16475	3	10-20℃	-0.249443	0.00534017
	16.701	1.49474	3	21.261	1.90286	3	10-20℃	0.241406	0.00534017
	16.519	1.47845	3	16.299	1.45876	3	10-20℃	-0.0134075	0.00534017
	16.519	1.47845	3	15.859	1.41938	3	10-20℃	-0.0407741	0.00534017
	16.519	1.47845	3	18.502	1.65593	3	10-20℃	0.113368	0.00534017
	16.519	1.47845	3	17.4	1.5573	3	10-20℃	0.051959	0.00534017
	16.519	1.47845	3	16.74	1.49823	3	10-20℃	0.0132898	0.00534017
	16.519	1.47845	3	13.657	1.2223	3	10-20℃	-0.190259	0.00534017
	16.519	1.47845	3	11.894	1.06451	3	10-20℃	-0.328477	0.00534017
	16.519	1.47845	3	19.823	1.77416	3	10-20℃	0.182332	0.00534017
	16.519	1.47845	3	18.062	1.61655	3	10-20℃	0.0892991	0.00534017
	16.519	1.47845	3	17.842	1.59686	3	10-20℃	0.077044	0.00534017
	16.519	1.47845	3	14.978	1.34053	3	10-20℃	-0.0979288	0.00534017
	23.975	2.14576	3	21.643	1.93705	3	10-20℃	-0.10233	0.00534017
	23.975	2.14576	3	18.126	1.62228	3	10-20℃	-0.279664	0.00534017
	23.975	2.14576	3	18.129	1.62255	3	10-20℃	-0.279499	0.00534017
	23.975	2.14576	3	25.146	2.25057	3	10-20℃	0.0476872	0.00534017
	23.975	2.14576	3	22.226	1.98923	3	10-20℃	-0.0757488	0.00534017
	23.975	2.14576	3	20.18	1.80611	3	10-20℃	-0.17232	0.00534017
	16.042	1.43576	3	15.175	1.35816	3	≥20℃	-0.0555609	0.00534017
	16.042	1.43576	3	17.557	1.57135	3	≥20℃	0.0902424	0.00534017
	16.042	1.43576	3	16.91	1.51344	3	≥20℃	0.0526949	0.00534017
	16.042	1.43576	3	14.526	1.30008	3	≥20℃	-0.0992701	0.00534017
	16.042	1.43576	3	17.78	1.59131	3	≥20℃	0.102864	0.00534017
	16.042	1.43576	3	10.624	0.950848	3	≥20℃	-0.412095	0.00534017
	16.042	1.43576	3	11.052	0.989154	3	≥20℃	-0.372599	0.00534017
	16.042	1.43576	3	16.261	1.45536	3	≥20℃	0.0135593	0.00534017
	16.042	1.43576	3	16.695	1.4942	3	≥20℃	0.039899	0.00534017
	16.042	1.43576	3	12.355	1.10577	3	≥20℃	-0.261149	0.00534017
	16.042	1.43576	3	20.602	1.84388	3	≥20℃	0.250178	0.00534017
	15.86	1.41947	3	15.64	1.39978	3	≥20℃	-0.0139685	0.00534017
	15.86	1.41947	3	15.2	1.3604	3	≥20℃	-0.0425048	0.00534017
	15.86	1.41947	3	17.843	1.59695	3	≥20℃	0.117811	0.00534017
	15.86	1.41947	3	16.741	1.49832	3	≥20℃	0.0540606	0.00534017
	15.86	1.41947	3	16.081	1.43925	3	≥20℃	0.0138382	0.00534017
	15.86	1.41947	3	12.998	1.16332	3	≥20℃	-0.199005	0.00534017
	15.86	1.41947	3	11.235	1.00553	3	≥20℃	-0.344766	0.00534017
	15.86	1.41947	3	19.164	1.71518	3	≥20℃	0.189233	0.00534017
	15.86	1.41947	3	17.403	1.55757	3	≥20℃	0.0928424	0.00534017
	15.86	1.41947	3	17.183	1.53788	3	≥20℃	0.0801203	0.00534017
	15.86	1.41947	3	14.319	1.28155	3	≥20℃	-0.102213	0.00534017
	23.316	2.08678	3	20.984	1.87807	3	≥20℃	-0.10538	0.00534017
	23.316	2.08678	3	17.467	1.5633	3	≥20℃	-0.288826	0.00534017
	23.316	2.08678	3	17.47	1.56357	3	≥20℃	-0.288655	0.00534017
	23.316	2.08678	3	24.487	2.19159	3	≥20℃	0.0490025	0.00534017
	23.316	2.08678	3	21.567	1.93025	3	≥20℃	-0.0779755	0.00534017
	23.316	2.08678	3	19.521	1.74713	3	≥20℃	-0.177649	0.00534017
	26.044	2.33094	3	14.012	1.25407	3	≥20℃	-0.619873	0.00534017
	26.044	2.33094	3	16.842	1.50736	3	≥20℃	-0.435912	0.00534017
	26.044	2.33094	3	13.336	1.19357	3	≥20℃	-0.66932	0.00534017
	26.044	2.33094	3	16.845	1.50763	3	≥20℃	-0.435734	0.00534017
	26.044	2.33094	3	19.908	1.78177	3	≥20℃	-0.268666	0.00534017
	18.22	1.63069	3	20.21	1.80879	3	≥20℃	0.103658	0.00534017
	18.22	1.63069	3	21.66	1.93857	3	≥20℃	0.172947	0.00534017
	18.22	1.63069	3	23.91	2.13994	3	≥20℃	0.271777	0.00534017
	18.22	1.63069	3	22.57	2.02001	3	≥20℃	0.214102	0.00534017
	18.22	1.63069	3	26.58	2.37891	3	≥20℃	0.377639	0.00534017
	18.22	1.63069	3	24.17	2.16322	3	≥20℃	0.282592	0.00534017
	18.22	1.63069	3	24.68	2.20886	3	≥20℃	0.303473	0.00534017
	18.22	1.63069	3	19.99	1.7891	3	≥20℃	0.0927123	0.00534017
	18.22	1.63069	3	18.92	1.69334	3	≥20℃	0.0376997	0.00534017
	18.22	1.63069	3	17.49	1.56536	3	≥20℃	-0.0408906	0.00534017
	18.22	1.63069	3	16.22	1.45169	3	≥20℃	-0.116275	0.00534017
	18.22	1.63069	3	18.49	1.65485	3	≥20℃	0.0147102	0.00534017
	20.68	1.85086	3	25.49	2.28136	3	≥20℃	0.209119	0.00534017
	20.68	1.85086	3	25.98	2.32521	3	≥20℃	0.22816	0.00534017
	20.68	1.85086	3	20.03	1.79269	3	≥20℃	-0.0319359	0.00534017
	20.68	1.85086	3	29.68	2.65636	3	≥20℃	0.361306	0.00534017
	20.68	1.85086	3	27.18	2.43261	3	≥20℃	0.273314	0.00534017
	20.68	1.85086	3	28.77	2.57491	3	≥20℃	0.330166	0.00534017
	20.68	1.85086	3	30.07	2.69127	3	≥20℃	0.374361	0.00534017
	20.68	1.85086	3	28.76	2.57402	3	≥20℃	0.329818	0.00534017

## Sheet: Gemmatimonadetes-MAP
	XC	SEC	NC	XE	SEE	NE	MAP	lnR	Var(lnR)		CATEGORICAL RESULTS
	4.23	0.378585	3	5.74	0.51373	3	≤1000mm	0.305257	0.00534038
	4.23	0.378585	3	4.77	0.426915	3	≤1000mm	0.120144	0.00534038		--Heterogeneity--
	4.23	0.378585	3	1.59	0.142305	3	≤1000mm	-0.978468	0.00534038		Class #Studies PooledVar
	4.23	0.378585	3	2.91	0.260445	3	≤1000mm	-0.374049	0.00534038		----------------------------------
	4.23	0.378585	3	4.23	0.378585	3	≤1000mm	0	0.00534038		≤1000mm 50 0.2135
	4.23	0.378585	3	2.38	0.21301	3	≤1000mm	-0.575102	0.00534038		1000-2000mm 79 0.1763
	4.23	0.378585	3	3.71	0.332045	3	≤1000mm	-0.13117	0.00534038		≥2000mm 55 0.1061
	4.23	0.378585	3	1.85	0.165575	3	≤1000mm	-0.827016	0.00534038
	4.23	0.378585	3	0.81	0.072495	3	≤1000mm	-1.65292	0.00534038		Model df Q Prob(Chi-Square) Prob(Rand)
	4.23	0.378585	3	1.11	0.099345	3	≤1000mm	-1.33784	0.00534038		------------------------------------------------------------
	4.23	0.378585	3	1.42	0.12709	3	≤1000mm	-1.09155	0.00534038		Between 2 3.4816 0.17538 0.210
	5.95	0.532525	3	7.49	0.670355	3	≤1000mm	0.230178	0.00533992		Within 181 186.6622 0.37089
	5.95	0.532525	3	7.58	0.67841	3	≤1000mm	0.242122	0.00533992		------------------------------------------------------------
	5.95	0.532525	3	6.32	0.56564	3	≤1000mm	0.060328	0.00533992		Total 183 190.1437 0.34333
	5.95	0.532525	3	6.89	0.616655	3	≤1000mm	0.14668	0.00533992
	5.95	0.532525	3	4.99	0.446605	3	≤1000mm	-0.175955	0.00533992
	5.95	0.532525	3	5.28	0.47256	3	≤1000mm	-0.119465	0.00533992		--Mean Effect Sizes--
	5.95	0.532525	3	6.77	0.605915	3	≤1000mm	0.12911	0.00533992		Class #Studies E+ df 95% CI Bootstrap CI Bias CI
	5.95	0.532525	3	6.15	0.550425	3	≤1000mm	0.0330609	0.00533992		------------------------------------------------------------------------------------------------
	5.95	0.532525	3	4.87	0.435865	3	≤1000mm	-0.200297	0.00533992		≤1000mm 50 -0.1455 49 -0.1172 to -0.1858 -0.1262 to -0.2151 -0.1279 to -0.2138
	5.95	0.532525	3	5.11	0.457345	3	≤1000mm	-0.152192	0.00533992		1000-2000mm 79 -0.2239 78 -0.1714 to -0.2715 -0.1254 to -0.1528 -0.1314 to -0.1517
	5.95	0.532525	3	4.99	0.446605	3	≤1000mm	-0.175955	0.00533992		≥2000mm 55 -0.1625 54 -0.1490 to -0.1988 -0.1579 to -0.2220 -0.1630 to -0.2192
	5.95	0.532525	3	7.89	0.706155	3	≤1000mm	0.282205	0.00533992
	9.51	0.851145	3	11.21	1.0033	3	≤1000mm	0.164462	0.00533988		SUMMARY RESULTS
	9.51	0.851145	3	12.85	1.15007	3	≤1000mm	0.301	0.00533988
	9.51	0.851145	3	12.33	1.10353	3	≤1000mm	0.259691	0.00533988		Heterogeneity df Prob(Chi-Square)
	9.51	0.851145	3	18.64	1.66828	3	≤1000mm	0.672966	0.00533988		------------------------------------------
	9.51	0.851145	3	13.48	1.20646	3	≤1000mm	0.348863	0.00533988		Qtotal 190.1437 183 0.34333
	9.51	0.851145	3	15.84	1.41768	3	≤1000mm	0.510195	0.00533988
	9.51	0.851145	3	15.21	1.36129	3	≤1000mm	0.469609	0.00533988		Mean Effect Size 95% CI Bootstrap CI Bias CI
	18.22	1.63069	3	20.21	1.80879	3	≤1000mm	0.103658	0.0053402		----------------------------------------------------------------------------
	18.22	1.63069	3	21.66	1.93857	3	≤1000mm	0.172947	0.0053402		E++ -0.2537 -0.1053 to -0.2973 -0.1501 to -0.2710 -0.1626 to -0.2659
	18.22	1.63069	3	23.91	2.13994	3	≤1000mm	0.271777	0.0053402
	18.22	1.63069	3	22.57	2.02001	3	≤1000mm	0.214102	0.0053402		Sqrt Pooled Variance = 0.4038
	18.22	1.63069	3	26.58	2.37891	3	≤1000mm	0.377639	0.0053402		Mean Study Variance = 0.0052 Ratio = 77.2824
	18.22	1.63069	3	24.17	2.16322	3	≤1000mm	0.282592	0.0053402
	18.22	1.63069	3	24.68	2.20886	3	≤1000mm	0.303473	0.0053402		-------------------------------------------------------------
	18.22	1.63069	3	19.99	1.7891	3	≤1000mm	0.0927123	0.0053402
	18.22	1.63069	3	18.92	1.69334	3	≤1000mm	0.0376997	0.0053402
	18.22	1.63069	3	17.49	1.56536	3	≤1000mm	-0.0408906	0.0053402
	18.22	1.63069	3	16.22	1.45169	3	≤1000mm	-0.116275	0.0053402
	18.22	1.63069	3	18.49	1.65485	3	≤1000mm	0.0147102	0.0053402
	20.68	1.85086	3	25.49	2.28136	3	≤1000mm	0.209119	0.00534028
	20.68	1.85086	3	25.98	2.32521	3	≤1000mm	0.22816	0.00534028
	20.68	1.85086	3	20.03	1.79269	3	≤1000mm	-0.0319359	0.00534028
	20.68	1.85086	3	29.68	2.65636	3	≤1000mm	0.361306	0.00534028
	20.68	1.85086	3	27.18	2.43261	3	≤1000mm	0.273314	0.00534028
	20.68	1.85086	3	28.77	2.57491	3	≤1000mm	0.330166	0.00534028
	20.68	1.85086	3	30.07	2.69127	3	≤1000mm	0.374361	0.00534028
	20.68	1.85086	3	28.76	2.57402	3	≤1000mm	0.329818	0.00534028
	2.6718	0.239126	3	2.5169	0.225263	3	1000-2000mm	-0.0597244	0.00533958
	2.6718	0.239126	3	4.6477	0.415969	3	1000-2000mm	0.55362	0.00533958
	2.6718	0.239126	3	3.7304	0.333871	3	1000-2000mm	0.333763	0.00533958
	2.6074	0.233362	3	2.6074	0.233362	3	1000-2000mm	0	0.00534103
	2.6074	0.233362	3	4.1411	0.370628	3	1000-2000mm	0.462608	0.00534103
	2.6074	0.233362	3	3.8344	0.343179	3	1000-2000mm	0.385659	0.00534103
	17.81	1.594	3	28.06	2.51137	3	1000-2000mm	0.454585	0.00534018
	17.81	1.594	3	26.22	2.34669	3	1000-2000mm	0.386762	0.00534018
	17.81	1.594	3	22.49	2.01286	3	1000-2000mm	0.233311	0.00534018
	17.81	1.594	3	27.13	2.42814	3	1000-2000mm	0.42088	0.00534018
	17.81	1.594	3	26.28	2.35206	3	1000-2000mm	0.389048	0.00534018
	17.81	1.594	3	29.44	2.63488	3	1000-2000mm	0.502594	0.00534018
	18.35	1.64233	3	16.94	1.51613	3	1000-2000mm	-0.0799519	0.00534009
	18.35	1.64233	3	23.19	2.07551	3	1000-2000mm	0.234092	0.00534009
	18.35	1.64233	3	27.35	2.44782	3	1000-2000mm	0.399087	0.00534009
	18.35	1.64233	3	21.58	1.93141	3	1000-2000mm	0.162137	0.00534009
	18.35	1.64233	3	19.95	1.78553	3	1000-2000mm	0.0835996	0.00534009
	7.77	0.695415	3	9.76	0.87352	3	1000-2000mm	0.228022	0.00534005
	7.77	0.695415	3	14.2	1.2709	3	1000-2000mm	0.602972	0.00534005
	7.77	0.695415	3	10.51	0.940645	3	1000-2000mm	0.302057	0.00534005
	3.512	0.314324	3	2.35	0.210325	3	1000-2000mm	-0.40177	0.00533976
	3.512	0.314324	3	4.671	0.418054	3	1000-2000mm	0.285188	0.00533976
	3.512	0.314324	3	5.124	0.458598	3	1000-2000mm	0.37775	0.00533976
	3.512	0.314324	3	5.589	0.500216	3	1000-2000mm	0.464615	0.00533976
	3.512	0.314324	3	4.437	0.397112	3	1000-2000mm	0.233793	0.00533976
	3.512	0.314324	3	4.664	0.417428	3	1000-2000mm	0.283688	0.00533976
	3.512	0.314324	3	7.442	0.666059	3	1000-2000mm	0.750954	0.00533976
	3.512	0.314324	3	4.441	0.397469	3	1000-2000mm	0.234694	0.00533976
	3.512	0.314324	3	0.267	0.0238965	3	1000-2000mm	-2.57669	0.00533976
	3.512	0.314324	3	6.056	0.542012	3	1000-2000mm	0.544864	0.00533976
	3.512	0.314324	3	6.054	0.541833	3	1000-2000mm	0.544534	0.00533976
	3.512	0.314324	3	7.443	0.666149	3	1000-2000mm	0.751088	0.00533976
	3.512	0.314324	3	3.97	0.355315	3	1000-2000mm	0.12258	0.00533976
	3.512	0.314324	3	2.804	0.250958	3	1000-2000mm	-0.225139	0.00533976
	16.042	1.43576	3	15.175	1.35816	3	1000-2000mm	-0.0555609	0.00534032
	16.042	1.43576	3	17.557	1.57135	3	1000-2000mm	0.0902424	0.00534032
	16.042	1.43576	3	16.91	1.51344	3	1000-2000mm	0.0526949	0.00534032
	16.042	1.43576	3	14.526	1.30008	3	1000-2000mm	-0.0992701	0.00534032
	16.042	1.43576	3	17.78	1.59131	3	1000-2000mm	0.102864	0.00534032
	16.042	1.43576	3	10.624	0.950848	3	1000-2000mm	-0.412095	0.00534032
	16.042	1.43576	3	11.052	0.989154	3	1000-2000mm	-0.372599	0.00534032
	16.042	1.43576	3	16.261	1.45536	3	1000-2000mm	0.0135593	0.00534032
	16.042	1.43576	3	16.695	1.4942	3	1000-2000mm	0.039899	0.00534032
	16.042	1.43576	3	12.355	1.10577	3	1000-2000mm	-0.261149	0.00534032
	16.042	1.43576	3	20.602	1.84388	3	1000-2000mm	0.250178	0.00534032
	15.86	1.41947	3	15.64	1.39978	3	1000-2000mm	-0.0139685	0.00534028
	15.86	1.41947	3	15.2	1.3604	3	1000-2000mm	-0.0425048	0.00534028
	15.86	1.41947	3	17.843	1.59695	3	1000-2000mm	0.117811	0.00534028
	15.86	1.41947	3	16.741	1.49832	3	1000-2000mm	0.0540606	0.00534028
	15.86	1.41947	3	16.081	1.43925	3	1000-2000mm	0.0138382	0.00534028
	15.86	1.41947	3	12.998	1.16332	3	1000-2000mm	-0.199005	0.00534028
	15.86	1.41947	3	11.235	1.00553	3	1000-2000mm	-0.344766	0.00534028
	15.86	1.41947	3	19.164	1.71518	3	1000-2000mm	0.189233	0.00534028
	15.86	1.41947	3	17.403	1.55757	3	1000-2000mm	0.0928424	0.00534028
	15.86	1.41947	3	17.183	1.53788	3	1000-2000mm	0.0801203	0.00534028
	15.86	1.41947	3	14.319	1.28155	3	1000-2000mm	-0.102213	0.00534028
	23.316	2.08678	3	20.984	1.87807	3	1000-2000mm	-0.10538	0.00534021
	23.316	2.08678	3	17.467	1.5633	3	1000-2000mm	-0.288826	0.00534021
	23.316	2.08678	3	17.47	1.56357	3	1000-2000mm	-0.288655	0.00534021
	23.316	2.08678	3	24.487	2.19159	3	1000-2000mm	0.0490025	0.00534021
	23.316	2.08678	3	21.567	1.93025	3	1000-2000mm	-0.0779755	0.00534021
	23.316	2.08678	3	19.521	1.74713	3	1000-2000mm	-0.177649	0.00534021
	26.044	2.33094	3	14.012	1.25407	3	1000-2000mm	-0.619873	0.00534008
	26.044	2.33094	3	16.842	1.50736	3	1000-2000mm	-0.435912	0.00534008
	26.044	2.33094	3	13.336	1.19357	3	1000-2000mm	-0.66932	0.00534008
	26.044	2.33094	3	16.845	1.50763	3	1000-2000mm	-0.435734	0.00534008
	26.044	2.33094	3	19.908	1.78177	3	1000-2000mm	-0.268666	0.00534008
	4.55	0.407225	3	6.55	0.586225	3	1000-2000mm	0.364338	0.00533984
	4.55	0.407225	3	4.98	0.44571	3	1000-2000mm	0.0903027	0.00533984
	4.55	0.407225	3	5.48	0.49046	3	1000-2000mm	0.185978	0.00533984
	17.81	1.594	3	27.36	2.44872	3	1000-2000mm	0.429322	0.00534018
	16.34	1.46243	3	17.25	1.54388	3	1000-2000mm	0.0541961	0.00534006
	16.34	1.46243	3	17.98	1.60921	3	1000-2000mm	0.0956439	0.00534006
	16.34	1.46243	3	20.55	1.83923	3	1000-2000mm	0.229245	0.00534006
	16.34	1.46243	3	18.91	1.69244	3	1000-2000mm	0.146075	0.00534006
	16.34	1.46243	3	17.46	1.56267	3	1000-2000mm	0.0662965	0.00534006
	16.34	1.46243	3	21.33	1.90904	3	1000-2000mm	0.266498	0.00534006
	16.34	1.46243	3	16.39	1.4669	3	1000-2000mm	0.0030553	0.00534006
	16.34	1.46243	3	20.38	1.82401	3	1000-2000mm	0.220938	0.00534006
	4.171	0.373304	3	3.009	0.269305	3	≥2000mm	-0.326548	0.0053401
	4.171	0.373304	3	5.33	0.477035	3	≥2000mm	0.245195	0.0053401
	4.171	0.373304	3	5.783	0.517579	3	≥2000mm	0.326767	0.0053401
	4.171	0.373304	3	6.248	0.559196	3	≥2000mm	0.404106	0.0053401
	4.171	0.373304	3	5.096	0.456092	3	≥2000mm	0.2003	0.0053401
	4.171	0.373304	3	5.323	0.476409	3	≥2000mm	0.243881	0.0053401
	4.171	0.373304	3	8.101	0.725039	3	≥2000mm	0.663832	0.0053401
	4.171	0.373304	3	5.1	0.45645	3	≥2000mm	0.201085	0.0053401
	4.171	0.373304	3	0.926	0.082877	3	≥2000mm	-1.50504	0.0053401
	4.171	0.373304	3	6.715	0.600993	3	≥2000mm	0.476188	0.0053401
	4.171	0.373304	3	6.713	0.600814	3	≥2000mm	0.47589	0.0053401
	4.171	0.373304	3	8.102	0.725129	3	≥2000mm	0.663955	0.0053401
	4.171	0.373304	3	4.629	0.414295	3	≥2000mm	0.104185	0.0053401
	4.171	0.373304	3	3.463	0.309939	3	≥2000mm	-0.186021	0.0053401
	16.701	1.49474	3	15.834	1.41714	3	≥2000mm	-0.0533091	0.00534003
	16.701	1.49474	3	18.216	1.63033	3	≥2000mm	0.0868317	0.00534003
	16.701	1.49474	3	17.569	1.57243	3	≥2000mm	0.0506674	0.00534003
	16.701	1.49474	3	15.185	1.35906	3	≥2000mm	-0.0951605	0.00534003
	16.701	1.49474	3	18.439	1.65029	3	≥2000mm	0.0989994	0.00534003
	16.701	1.49474	3	11.283	1.00983	3	≥2000mm	-0.392171	0.00534003
	16.701	1.49474	3	11.711	1.04813	3	≥2000mm	-0.35494	0.00534003
	16.701	1.49474	3	16.92	1.51434	3	≥2000mm	0.0130278	0.00534003
	16.701	1.49474	3	17.354	1.55318	3	≥2000mm	0.0383544	0.00534003
	16.701	1.49474	3	13.014	1.16475	3	≥2000mm	-0.249443	0.00534003
	16.701	1.49474	3	21.261	1.90286	3	≥2000mm	0.241406	0.00534003
	16.519	1.47845	3	16.299	1.45876	3	≥2000mm	-0.0134075	0.00534035
	16.519	1.47845	3	15.859	1.41938	3	≥2000mm	-0.0407741	0.00534035
	16.519	1.47845	3	18.502	1.65593	3	≥2000mm	0.113368	0.00534035
	16.519	1.47845	3	17.4	1.5573	3	≥2000mm	0.051959	0.00534035
	16.519	1.47845	3	16.74	1.49823	3	≥2000mm	0.0132898	0.00534035
	16.519	1.47845	3	13.657	1.2223	3	≥2000mm	-0.190259	0.00534035
	16.519	1.47845	3	11.894	1.06451	3	≥2000mm	-0.328477	0.00534035
	16.519	1.47845	3	19.823	1.77416	3	≥2000mm	0.182332	0.00534035
	16.519	1.47845	3	18.062	1.61655	3	≥2000mm	0.0892991	0.00534035
	16.519	1.47845	3	17.842	1.59686	3	≥2000mm	0.077044	0.00534035
	16.519	1.47845	3	14.978	1.34053	3	≥2000mm	-0.0979288	0.00534035
	23.975	2.14576	3	21.643	1.93705	3	≥2000mm	-0.10233	0.00534026
	23.975	2.14576	3	18.126	1.62228	3	≥2000mm	-0.279664	0.00534026
	23.975	2.14576	3	18.129	1.62255	3	≥2000mm	-0.279499	0.00534026
	23.975	2.14576	3	25.146	2.25057	3	≥2000mm	0.0476872	0.00534026
	23.975	2.14576	3	22.226	1.98923	3	≥2000mm	-0.0757488	0.00534026
	23.975	2.14576	3	20.18	1.80611	3	≥2000mm	-0.17232	0.00534026
	26.703	2.38992	3	14.671	1.31305	3	≥2000mm	-0.598903	0.00534013
	26.703	2.38992	3	17.501	1.56634	3	≥2000mm	-0.422518	0.00534013
	26.703	2.38992	3	13.995	1.25255	3	≥2000mm	-0.646076	0.00534013
	26.703	2.38992	3	17.504	1.56661	3	≥2000mm	-0.422346	0.00534013
	26.703	2.38992	3	20.567	1.84075	3	≥2000mm	-0.261088	0.00534013
	25.25	0.22	3	24.36	2.18022	3	≥2000mm	-0.0358837	0.00269539
	25.25	0.22	3	25.36	2.26972	3	≥2000mm	0.00434697	0.00269539
	25.25	0.22	3	23.84	2.13368	3	≥2000mm	-0.0574613	0.00269539
	25.25	0.22	3	19.35	1.73182	3	≥2000mm	-0.266134	0.00269539
	25.25	0.22	3	18.66	1.67007	3	≥2000mm	-0.302444	0.00269539
	25.25	0.22	3	18.98	1.69871	3	≥2000mm	-0.28544	0.00269539
	25.25	0.22	3	20.12	1.80074	3	≥2000mm	-0.227112	0.00269539
	25.25	0.22	3	16.32	1.46064	3	≥2000mm	-0.436435	0.00269539
