# Supplementary material for: Effects of Long-Term Application of Nitrogen Fertilizer on Soil Acidification and Biological Properties in China: A Meta-Analysis
Source: Microorganisms. 2024 Aug 15;12(8):1683. doi: 10.3390/microorganisms12081683 (PMC11356719; doi:10.3390/microorganisms12081683)
Supplement: Supplementary file 1 [file microorganisms-12-01683-s001.zip › Literature statistics(n=115) and original data/14.Ascomycota+original data+data analysis.xlsx]

## Sheet: Ascomycota-MAT
	Xc	SEC	nc	XE	SEE	ne	MAT	lnR	Var(lnR)		CATEGORICAL RESULTS
	0.81	0.14	3	1.15	0.22	3	≤10℃	0.350483	0.0221569
	0.81	0.14	3	1.7	0.24	3	≤10℃	0.741349	0.0166014		--Heterogeneity--
	0.81	0.14	3	2.43	0.16	3	≤10℃	1.09861	0.011403		Class #Studies PooledVar
	0.88	0.05	3	1.19	0.14	3	≤10℃	0.301787	0.00568971		------------------------------
	0.88	0.05	3	1.94	0.28	3	≤10℃	0.790521	0.00801981		≤10℃ 149 0.0488
	0.88	0.05	3	2.79	0.07	3	≤10℃	1.15387	0.00128593		10-20℃ 151 0.1823
	1.69765	0.04518	3	1.31273	0.16923	3	≤10℃	-0.257136	0.00577574		≥20℃ 79 0.2297
	1.69765	0.04518	3	1.55416	0.05071	3	≤10℃	-0.0883097	0.000590963
	1.69765	0.04518	3	1.18599	0.0339	3	≤10℃	-0.358667	0.000508431		Model df Q Prob(Chi-Square) Prob(Rand)
	1.69765	0.04518	3	1.02669	0.04529	3	≤10℃	-0.502905	0.00088473		------------------------------------------------------------
	1.69765	0.04518	3	1.22291	0.034	3	≤10℃	-0.328012	0.000493749		Between 2 76.8411 0.00000 0.001
	1.69765	0.04518	3	1.04676	0.01134	3	≤10℃	-0.483545	0.00027521		Within 376 534.7967 0.00000
	1.69765	0.04518	3	1.3332	0.04527	3	≤10℃	-0.241663	0.000620423		------------------------------------------------------------
	1.69765	0.04518	3	1.07807	0.1243	3	≤10℃	-0.454073	0.00466735		Total 378 611.6379 0.00000
	13.69	0.57	3	15.72	0.7	3	≤10℃	0.138268	0.00123881
	12.13	0.42	3	15.11	0.52	3	≤10℃	0.219675	0.000794409
	1.64	0.08	3	1.67	0.09	3	≤10℃	0.0181274	0.0017613		--Mean Effect Sizes--
	1.64	0.08	3	1.69	0.07	3	≤10℃	0.0300323	0.00136505		Class #Studies E+ df 95% CI Bootstrap CI Bias CI
	22.4	1.23	3	24.2	1.33	3	≤10℃	0.0772917	0.00201188		--------------------------------------------------------------------------------------------
	22.4	1.23	3	30.27	1.23	3	≤10℃	0.301096	0.00155544		≤10℃ 149 0.1325 148 0.0644 to 0.1892 0.0926 to 0.2911 0.0932 to 0.2921
	22.4	1.23	3	34.13	0.32	3	≤10℃	0.421116	0.00103436		10-20℃ 151 0.1961 150 0.1399 to 0.2125 0.1399 to 0.2964 0.1405 to 0.2977
	22.4	1.23	3	36.7	1.24	3	≤10℃	0.493716	0.00138559		≥20℃ 79 0.2499 78 0.1825 to 0.2933 0.1552 to 0.3617 0.1601 to 0.3683
	2.4142	0.02921	3	2.64058	0.01336	3	≤10℃	0.0896306	5.73301e-05
	2.4142	0.02921	3	2.58502	0.11239	3	≤10℃	0.0683653	0.000678893		SUMMARY RESULTS
	17.3	0.21	3	22.9	0.69	3	≤10℃	0.28043	0.000351742
	17.3	0.21	3	25.9	0.22	3	≤10℃	0.403536	7.31668e-05		Heterogeneity df Prob(Chi-Square)
	17.3	0.21	3	27.4	0.21	3	≤10℃	0.459837	6.86964e-05		------------------------------------------
	19.5	0.12	3	21.5	0.41	3	≤10℃	0.0976385	0.000133842		Qtotal 611.6379 378 0.00000
	19.5	0.12	3	31.1	0.35	3	≤10℃	0.466793	5.48409e-05
	19.5	0.12	3	32.3	0.34	3	≤10℃	0.504653	4.95577e-05		Mean Effect Size 95% CI Bootstrap CI Bias CI
	18	0.89	3	20.75	0.31	3	≤10℃	0.142174	0.000889316		-------------------------------------------------------------------------
	18	0.89	3	22.05	0.28	3	≤10℃	0.202941	0.000868668		E++ 0.2075 0.1036 to 0.2563 0.0927 to 0.2845 0.0952 to 0.2864
	18	0.89	3	28.7	0.22	3	≤10℃	0.466525	0.000834504
	5.4757	0.52186	3	6.26172	0.15127	3	≤10℃	0.134135	0.0032222		Sqrt Pooled Variance = 0.3610
	5.4757	0.52186	3	7.00621	0.32909	3	≤10℃	0.246477	0.00376309		Mean Study Variance = 0.0162 Ratio = 22.3442
	5.4757	0.52186	3	7.14428	0.53114	3	≤10℃	0.265992	0.00487005
	16.3536	1.027	3	16.9205	0.8123	3	≤10℃	0.0340778	0.00208282		-------------------------------------------------------------
	16.3536	1.027	3	17.3583	0.7705	3	≤10℃	0.0596227	0.00197136
	16.3536	1.027	3	17.842	0.2985	3	≤10℃	0.0871072	0.0014079
	16.3536	1.027	3	18.194	0.7674	3	≤10℃	0.106644	0.00190761
	16.3536	1.027	3	19.4035	0.6396	3	≤10℃	0.171005	0.00167679
	16.3536	1.027	3	18.7699	0.6845	3	≤10℃	0.137806	0.0017579
	16.5659	0.5987	3	17.0485	0.8971	3	≤10℃	0.0287159	0.00135835
	16.5659	0.5987	3	17.3176	0.7664	3	≤10℃	0.044377	0.00108823
	16.5659	0.5987	3	17.9678	0.4716	3	≤10℃	0.0812349	0.000665013
	16.5659	0.5987	3	19.2194	0.4699	3	≤10℃	0.148574	0.000634634
	16.5659	0.5987	3	19.399	1.1561	3	≤10℃	0.157875	0.00161927
	16.5659	0.5987	3	18.3414	0.8569	3	≤10℃	0.101814	0.00116295
	15.6	0.6	3	18.27	0.45	3	≤10℃	0.157989	0.000695318
	15.6	0.6	3	22.8	0.34	3	≤10℃	0.37949	0.000567222
	15.6	0.6	3	26.55	0.48	3	≤10℃	0.531759	0.000602048
	17.29	0.77	3	18.35	0.32	3	≤10℃	0.0595013	0.000762474
	17.29	0.77	3	23.17	0.35	3	≤10℃	0.29273	0.000737166
	17.29	0.77	3	26.22	0.89	3	≤10℃	0.416394	0.00104516
	21.02	0.65	3	22.08	0.5	3	≤10℃	0.0491979	0.000489673
	21.02	0.65	3	23.97	1.57	3	≤10℃	0.131329	0.00174876
	21.02	0.65	3	27.56	0.63	3	≤10℃	0.270891	0.000492924
	17.52	0.78	3	20.73	0.81	3	≤10℃	0.168239	0.00116961
	17.52	0.78	3	24.16	1.67	3	≤10℃	0.321355	0.00225333
	17.52	0.78	3	26.11	2.45	3	≤10℃	0.398975	0.00359562
	15.87	0.55	3	16.96	0.99	3	≤10℃	0.0664271	0.00153615
	15.87	0.55	3	20.17	0.62	3	≤10℃	0.239766	0.000715316
	15.87	0.55	3	21.97	0.2	3	≤10℃	0.325247	0.000427983
	11.42	0.17	3	13.73	0.45	3	≤10℃	0.184217	0.000431932
	8.58	0.32	3	9.56	0.32	3	≤10℃	0.108154	0.000837141
	9.07	0.83	3	12.8	0.5	3	≤10℃	0.344473	0.00330002
	7.22	0.33	3	9.38	0.34	3	≤10℃	0.261725	0.00113431
	22.9458	2.4081	3	25.5612	2.8914	3	≤10℃	0.107941	0.00793645
	22.9458	2.4081	3	30.0069	2.5064	3	≤10℃	0.268292	0.00599692
	22.9458	2.4081	3	30.3101	3.9514	3	≤10℃	0.278346	0.00933639
	22.9458	2.4081	3	35.7205	2.8916	3	≤10℃	0.44259	0.00585565
	22.9458	2.4081	3	29.757	6.2661	3	≤10℃	0.259929	0.018452
	22.9458	2.4081	3	31.795	2.9883	3	≤10℃	0.326174	0.0066158
	16.9733	2.0251	3	22.5785	2.4086	3	≤10℃	0.285357	0.00853834
	16.9733	2.0251	3	26.5417	1.7357	3	≤10℃	0.447076	0.00617054
	16.9733	2.0251	3	27.2309	4.7234	3	≤10℃	0.472711	0.0147742
	16.9733	2.0251	3	32.7379	3.1821	3	≤10℃	0.656892	0.00789426
	16.9733	2.0251	3	28.6072	2.603	3	≤10℃	0.522017	0.00750482
	16.9733	2.0251	3	30.0672	3.3717	3	≤10℃	0.571793	0.00893674
	20.1467	2.2494	3	21.7115	2.7384	3	≤10℃	0.0748016	0.00945797
	20.1467	2.2494	3	26.4059	3.423	3	≤10℃	0.270547	0.00975664
	20.1467	2.2494	3	28.7531	3.8141	3	≤10℃	0.355705	0.0100207
	20.1467	2.2494	3	32.3716	3.1296	3	≤10℃	0.474241	0.00727082
	20.1467	2.2494	3	27.4817	5.4767	3	≤10℃	0.31048	0.0173935
	20.1467	2.2494	3	30.8068	2.1516	3	≤10℃	0.424695	0.00578127
	17.7017	3.3252	3	20.9291	3.5208	3	≤10℃	0.16748	0.0211953
	17.7017	3.3252	3	22.5917	4.3032	3	≤10℃	0.243922	0.0238559
	17.7017	3.3252	3	25.0367	3.5208	3	≤10℃	0.346682	0.0183539
	17.7017	3.3252	3	28.0685	2.4449	3	≤10℃	0.460987	0.0142912
	17.7017	3.3252	3	24.6455	4.1076	3	≤10℃	0.330934	0.0210214
	17.7017	3.3252	3	25.7213	2.934	3	≤10℃	0.373659	0.0160993
	16.8579	0.2812	3	18.8732	0.1407	3	≤10℃	0.112924	0.000111273
	16.8579	0.2812	3	19.4206	0.4185	3	≤10℃	0.141515	0.000247538
	16.8579	0.2812	3	20.2445	0.4212	3	≤10℃	0.183064	0.000237039
	16.8579	0.2812	3	21.2808	0.2795	3	≤10℃	0.232986	0.000150247
	0.126	0.03	3	0.132	0.04	3	≤10℃	0.04652	0.0495056
	0.126	0.03	3	0.218	0.02	3	≤10℃	0.548213	0.021702
	0.126	0.03	3	0.145	0.02	3	≤10℃	0.140452	0.0252381
	0.126	0.03	3	0.225	0.01	3	≤10℃	0.579818	0.0195549
	0.112	0.04	3	0.105	0.03	3	≤10℃	-0.0645385	0.0697279
	0.112	0.04	3	0.245	0.2	3	≤10℃	0.782759	0.264647
	0.112	0.04	3	0.146	0.03	3	≤10℃	0.265108	0.0565909
	0.112	0.04	3	0.242	0.03	3	≤10℃	0.770439	0.0476396
	0.149	0.07	3	0.244	0.02	3	≤10℃	0.493222	0.0758098
	0.149	0.07	3	0.338	0.02	3	≤10℃	0.8191	0.0747374
	0.149	0.07	3	0.042	0.02	3	≤10℃	-1.26628	0.149156
	0.149	0.07	3	0.412	0.04	3	≤10℃	1.01708	0.0767122
	0.113	0.09	3	0.141	0.02	3	≤10℃	0.221372	0.218156
	0.113	0.09	3	0.121	0.01	3	≤10℃	0.0684027	0.213726
	0.113	0.09	3	0.139	0.03	3	≤10℃	0.207086	0.226977
	0.113	0.09	3	0.157	0.2	3	≤10℃	0.328858	0.752378
	0.107	0.07	3	0.176	0.02	3	≤10℃	0.497655	0.146966
	0.107	0.07	3	0.05	0.01	3	≤10℃	-0.760806	0.155995
	0.107	0.07	3	0.138	0.03	3	≤10℃	0.254425	0.158415
	0.107	0.07	3	0.154	0.2	3	≤10℃	0.364124	0.70487
	12.06	0.973	3	12.41	0.654	3	≤10℃	0.0286084	0.00309549
	12.06	0.973	3	12.59	0.639	3	≤10℃	0.0430087	0.00302843
	0.71	0.03	3	1.14	0.11	3	≤10℃	0.473519	0.00369864
	0.71	0.03	3	1.63	0.1	3	≤10℃	0.83107	0.00184971
	0.71	0.03	3	2.86	0.21	3	≤10℃	1.39331	0.00239227
	0.86	0.02	3	1.14	0.06	3	≤10℃	0.281851	0.00110364
	0.86	0.02	3	1.94	0.07	3	≤10℃	0.813511	0.000614259
	0.86	0.02	3	2.77	0.14	3	≤10℃	1.16967	0.00103176
	12.4993	0.2015	3	12.5507	0.2967	3	≤10℃	0.0041038	0.000272913
	12.4993	0.2015	3	12.7453	0.136	3	≤10℃	0.0194899	0.000124582
	12.4993	0.2015	3	14.3367	0.0027	3	≤10℃	0.13715	8.66397e-05
	12.4993	0.2015	3	13.7434	0.1343	3	≤10℃	0.0948861	0.000118458
	11.393	0.3199	3	13.3922	0.048	3	≤10℃	0.161673	0.000267086
	11.393	0.3199	3	12.7953	0.1831	3	≤10℃	0.116079	0.000331062
	11.393	0.3199	3	15.3807	0.162	3	≤10℃	0.300114	0.000299783
	11.393	0.3199	3	14.3081	0.2766	3	≤10℃	0.227827	0.000387375
	12.0575	0.204	3	12.0482	0.2261	3	≤10℃	-0.000771602	0.000212808
	12.0575	0.204	3	11.9677	0.0934	3	≤10℃	-0.00747552	0.000115719
	12.0575	0.204	3	12.2255	0.2091	3	≤10℃	0.0138371	0.000192928
	12.0575	0.204	3	12.1497	0.116	3	≤10℃	0.00761761	0.000125802
	11.3646	0.156	3	11.7534	0.203	3	≤10℃	0.0336393	0.000162245
	11.3646	0.156	3	11.6712	0.2918	3	≤10℃	0.026621	0.000271171
	11.3646	0.156	3	12.8088	0.2005	3	≤10℃	0.119629	0.000144484
	11.3646	0.156	3	11.5272	0.4964	3	≤10℃	0.0142062	0.00068096
	10.9327	0.2948	3	13.1547	0.1557	3	≤10℃	0.185021	0.000289068
	10.9327	0.2948	3	12.6167	0.249	3	≤10℃	0.143263	0.000372203
	10.9327	0.2948	3	13.4849	0.1782	3	≤10℃	0.209812	0.00030058
	10.9327	0.2948	3	11.3666	0.2502	3	≤10℃	0.0389209	0.000403877
	9.1725	0.0903	3	9.1128	0.1568	3	≤10℃	-0.00652986	0.000130994
	9.1725	0.0903	3	12.9583	0.1784	3	≤10℃	0.345527	9.54846e-05
	9.1725	0.0903	3	10.1845	0.0702	3	≤10℃	0.104657	4.81427e-05
	9.1725	0.0903	3	13.0629	0.0658	3	≤10℃	0.353566	4.07634e-05
	4920	8.88	3	7340	257.1	3	≤10℃	0.40003	0.000410055
	5530	147.99	3	8190	160.93	3	≤10℃	0.392726	0.000367424
	12.0287	0.530352	3	11.6917	0.589976	3	10-20℃	-0.0284194	0.00149676
	12.0287	0.530352	3	11.3563	1.18059	3	10-20℃	-0.0575272	0.00425049
	12.0287	0.530352	3	11.5468	0.847148	3	10-20℃	-0.0408939	0.00244222
	9.56292	2.16085	3	14.94	1.9147	3	10-20℃	0.446152	0.0224943
	9.56292	2.16085	3	19.1435	2.99535	3	10-20℃	0.694072	0.0251802
	9.56292	2.16085	3	12.294	2.62293	3	10-20℃	0.251215	0.0321924
	12.6142	1.96255	3	14.1844	2.16926	3	10-20℃	0.117318	0.0158648
	12.6142	1.96255	3	22.1269	0.485344	3	10-20℃	0.561971	0.00822901
	12.6142	1.96255	3	20.6063	4.83842	3	10-20℃	0.490775	0.0264461
	18.9554	2.31316	3	18.6826	0.72326	3	10-20℃	-0.0144979	0.00546344
	18.9554	2.31316	3	19.9254	5.42283	3	10-20℃	0.0499059	0.0296535
	18.9554	2.31316	3	23.4596	2.32829	3	10-20℃	0.213189	0.00824719
	27.8605	3.67128	3	25.484	4.78129	3	10-20℃	-0.0891566	0.0175217
	27.8605	3.67128	3	25.3454	1.13784	3	10-20℃	-0.0946132	0.00645993
	27.8605	3.67128	3	22.3092	1.84776	3	10-20℃	-0.222211	0.0080748
	5.82	0.03	3	13.96	0.24	3	10-20℃	0.874896	0.000107378
	5.82	0.03	3	18.91	0.73	3	10-20℃	1.17839	0.000505611
	5.82	0.03	3	25.52	1.71	3	10-20℃	1.47816	0.00150547
	6.0521	0.3702	3	15.3195	2.054	3	10-20℃	0.928721	0.00723947
	6.0521	0.3702	3	16.9017	0.7804	3	10-20℃	1.02701	0.00195785
	6.0521	0.3702	3	7.4287	0.9039	3	10-20℃	0.204946	0.00618229
	6.0521	0.3702	3	14.1892	1.1505	3	10-20℃	0.852076	0.00343868
	6.0521	0.3702	3	15.4018	1.6027	3	10-20℃	0.934079	0.00485665
	21.59	0.62	3	23.18	0.39	3	10-20℃	0.0710596	0.000369247
	21.59	0.62	3	25.59	0.77	3	10-20℃	0.169971	0.000576689
	21.59	0.62	3	24.71	0.41	3	10-20℃	0.134978	0.000366659
	21.59	0.62	3	22.07	0.28	3	10-20℃	0.021989	0.000328541
	21.59	0.62	3	24.87	0.17	3	10-20℃	0.141432	0.000290464
	21.59	0.62	3	25.96	0.38	3	10-20℃	0.184327	0.000346311
	21.59	0.62	3	29.12	0.64	3	10-20℃	0.299195	0.0004359
	0.45357	0.1114	3	2.46576	0.353	3	10-20℃	1.69311	0.0269393
	0.45357	0.1114	3	2.61108	0.23217	3	10-20℃	1.75037	0.022743
	16.1378	0.4558	3	16.7377	0.5317	3	10-20℃	0.0364993	0.000602285
	16.1378	0.4558	3	17.4894	0.3801	3	10-20℃	0.0804306	0.000423356
	16.1378	0.4558	3	18.127	0.8734	3	10-20℃	0.116238	0.00103976
	16.2324	0.4561	3	16.1101	0.9113	3	10-20℃	-0.00756284	0.00132978
	16.2324	0.4561	3	16.3683	0.6463	3	10-20℃	0.00833729	0.000782853
	16.2324	0.4561	3	14.6879	0.4182	3	10-20℃	-0.0999852	0.000533394
	6.1656	0.2387	3	5.6425	0.5446	3	10-20℃	-0.0886582	0.00360482
	6.1656	0.2387	3	6.7879	0.4813	3	10-20℃	0.0961562	0.00217548
	6.1656	0.2387	3	6.4399	0.4183	3	10-20℃	0.0435276	0.00190597
	6.1656	0.2387	3	5.9066	0.2978	3	10-20℃	-0.0429151	0.00134694
	12.8591	1.1351	3	31.3096	3.8289	3	10-20℃	0.889873	0.0075824
	12.8591	1.1351	3	38.7295	4.5059	3	10-20℃	1.10255	0.00710921
	9.3429	0.4479	3	36.7909	1.5668	3	10-20℃	1.37063	0.00137063
	9.3429	0.4479	3	39.707	2.4871	3	10-20℃	1.44691	0.00207386
	5.3664	1.7959	3	19.9962	1.1107	3	10-20℃	1.31538	0.0383601
	5.3664	1.7959	3	11.2046	1.3581	3	10-20℃	0.736167	0.0422289
	39.58	3.13	3	50.987	0.815	3	10-20℃	0.253247	0.00216973
	39.58	3.13	3	51.508	0.817	3	10-20℃	0.263413	0.00216843
	39.58	3.13	3	54.205	1.769	3	10-20℃	0.314449	0.00243959
	39.58	3.13	3	53.099	0.54	3	10-20℃	0.293834	0.00211904
	39.58	3.13	3	53.347	0.814	3	10-20℃	0.298494	0.00216218
	4.06	0.14	3	6.86	0.2	3	10-20℃	0.524524	0.000679682
	4.06	0.14	3	7.67	0.35	3	10-20℃	0.636134	0.00109046
	8.77	0.37	3	13.37	0.73	3	10-20℃	0.421677	0.00158703
	8.77	0.37	3	12.51	0.83	3	10-20℃	0.355192	0.00206062
	8.31691	0.004118	3	9.71082	0.041992	3	10-20℃	0.15495	6.31476e-06
	8.31691	0.004118	3	9.60747	0.850976	3	10-20℃	0.14425	0.00261522
	8.31691	0.004118	3	9.30761	0.087	3	10-20℃	0.112541	2.92051e-05
	8.31691	0.004118	3	9.05299	0.412264	3	10-20℃	0.0848041	0.000691348
	8.31691	0.004118	3	9.32762	0.041992	3	10-20℃	0.114689	6.83742e-06
	5.52	0.496	3	14.297	0.638	3	10-20℃	0.951672	0.0033551
	5.52	0.496	3	32.89	2.069	3	10-20℃	1.78479	0.00401039
	5.52	0.496	3	35.695	3.978	3	10-20℃	1.86663	0.00683125
	8.356	1.347	3	15.29	3.982	3	10-20℃	0.604219	0.0312702
	8.356	1.347	3	27.559	0.926	3	10-20℃	1.19335	0.00903831
	8.356	1.347	3	28.374	0.635	3	10-20℃	1.22249	0.00882893
	5.872	0.645	3	9.045	0.222	3	10-20℃	0.432017	0.00422265
	5.872	0.645	3	14.908	1.353	3	10-20℃	0.931703	0.00676744
	5.872	0.645	3	20.846	1.212	3	10-20℃	1.26697	0.00514863
	1.2734	0.8641	3	5.7107	1.5553	3	10-20℃	1.50065	0.178213
	1.2734	0.8641	3	8.1688	1.0345	3	10-20℃	1.85863	0.158835
	1.2734	0.8641	3	10.6213	1.2109	3	10-20℃	2.12117	0.157821
	1.2734	0.8641	3	13.6894	1.6354	3	10-20℃	2.37493	0.158246
	1.2734	0.8641	3	16.2241	0.7799	3	10-20℃	2.54481	0.154259
	15.8	0.51	3	16.35	0.15	3	10-20℃	0.034218	0.000375356
	15.8	0.51	3	30.55	0.19	3	10-20℃	0.659355	0.000360193
	15.8	0.51	3	37.67	0.21	3	10-20℃	0.868854	0.000357659
	15.8	0.51	3	16.97	0.03	3	10-20℃	0.0714371	0.000348342
	15.8	0.51	3	26.38	0.88	3	10-20℃	0.512596	0.000718232
	15.8	0.51	3	38.93	0.08	3	10-20℃	0.901755	0.000348708
	15.8	0.51	3	22.65	0.69	3	10-20℃	0.36015	0.000656643
	15.8	0.51	3	32.95	0.22	3	10-20℃	0.734981	0.00036216
	15.8	0.51	3	41.01	0.21	3	10-20℃	0.953806	0.000356041
	15.8	0.51	3	15.03	0.41	3	10-20℃	-0.0499617	0.000595344
	15.8	0.51	3	36.95	0.35	3	10-20℃	0.849556	0.000377208
	15.8	0.51	3	56.91	0.34	3	10-20℃	1.28146	0.000359198
	15.8	0.51	3	21.23	0.31	3	10-20℃	0.295405	0.000418373
	15.8	0.51	3	41.11	0.28	3	10-20℃	0.956241	0.000362763
	15.8	0.51	3	57.76	0.81	3	10-20℃	1.29629	0.000412853
	11.25	0.81	3	15.21	0.47	3	10-20℃	0.301585	0.00204628
	11.25	0.81	3	16.33	0.63	3	10-20℃	0.372636	0.00222412
	11.25	0.81	3	17.03	1.75	3	10-20℃	0.414608	0.00524786
	13.97	0.19	3	35.91	0.03	3	10-20℃	0.944104	6.18912e-05
	13.97	0.19	3	55.86	0.88	3	10-20℃	1.38594	0.000144385
	13.97	0.19	3	15.23	0.69	3	10-20℃	0.086355	0.000745849
	13.97	0.19	3	33.78	0.22	3	10-20℃	0.882957	7.57971e-05
	13.97	0.19	3	56.77	0.41	3	10-20℃	1.4021	7.90449e-05
	13.97	0.19	3	17.56	0.34	3	10-20℃	0.228711	0.000186623
	13.97	0.19	3	41.03	0.28	3	10-20℃	1.07739	7.71821e-05
	13.97	0.19	3	58.92	0.81	3	10-20℃	1.43927	0.000124656
	4.66	0.22	3	4.92	0.02	3	10-20℃	0.0542931	0.000748446
	1.38085	0.04846	3	1.61619	0.15933	3	10-20℃	0.157372	0.00365012
	1.38085	0.04846	3	1.74748	0.11082	3	10-20℃	0.235475	0.00175111
	1.38085	0.04846	3	2.83441	0.09704	3	10-20℃	0.719135	0.000801248
	1.38085	0.04846	3	1.60145	0.03466	3	10-20℃	0.14821	0.000566675
	1.38085	0.04846	3	2.0168	0.0415	3	10-20℃	0.378813	0.000551677
	1.38085	0.04846	3	2.82663	0.04852	3	10-20℃	0.716386	0.000508753
	1.38085	0.04846	3	1.58683	0.04147	3	10-20℃	0.139039	0.000638197
	1.38085	0.04846	3	1.90508	0.09	3	10-20℃	0.321825	0.00115448
	1.38085	0.04846	3	2.87425	0.0693	3	10-20℃	0.733093	0.000604312
	1.38085	0.04846	3	1.53744	0.01384	3	10-20℃	0.107419	0.000437549
	1.38085	0.04846	3	1.89034	0.0208	3	10-20℃	0.314057	0.000450895
	1.38085	0.04846	3	2.72101	0.06246	3	10-20℃	0.678304	0.000586177
	1.38085	0.04846	3	1.48814	0.02767	3	10-20℃	0.0748278	0.000525779
	1.38085	0.04846	3	1.63333	0.02072	3	10-20℃	0.167922	0.00046418
	1.38085	0.04846	3	2.45703	0.04162	3	10-20℃	0.576254	0.000506182
	1.38085	0.04846	3	1.61191	0.06236	3	10-20℃	0.154721	0.000909432
	1.38085	0.04846	3	1.73625	0.0416	3	10-20℃	0.229028	0.000601893
	1.38085	0.04846	3	2.58779	0.08307	3	10-20℃	0.628105	0.000754023
	1.38085	0.04846	3	1.50721	0.04843	3	10-20℃	0.087561	0.000754697
	1.38085	0.04846	3	1.72848	0.04845	3	10-20℃	0.224543	0.000672438
	1.38085	0.04846	3	2.58693	0.15925	3	10-20℃	0.627773	0.00167373
	1.38085	0.04846	3	1.54099	0.05533	3	10-20℃	0.109726	0.000840272
	1.38085	0.04846	3	1.81764	0.02771	3	10-20℃	0.27484	0.000488008
	1.38085	0.04846	3	2.63452	0.02779	3	10-20℃	0.646002	0.000447627
	6.9629	0.1408	3	7.3485	0.161	3	10-20℃	0.0539002	0.000296307
	6.9629	0.1408	3	7.5127	0.2013	3	10-20℃	0.0759989	0.00037562
	6.9629	0.1408	3	8.2805	0.2012	3	10-20℃	0.173307	0.000333101
	5.3945	0.2016	3	6.0217	0.1809	3	10-20℃	0.10999	0.000766368
	5.3945	0.2016	3	5.7234	0.1607	3	10-20℃	0.0591831	0.000728326
	5.3945	0.2016	3	6.5112	0.3218	3	10-20℃	0.188144	0.00127974
	11.14	0.39	3	14.99	0.6	3	10-20℃	0.296841	0.000942588
	11.14	0.39	3	16.98	1.2	3	10-20℃	0.421494	0.00207336
	11.14	0.39	3	21.17	0.81	3	10-20℃	0.642043	0.000896528
	10.04	0.55	3	14	1.82	3	10-20℃	0.33248	0.00663365
	10.04	0.55	3	21.04	0.04	3	10-20℃	0.739848	0.00100152
	10.04	0.55	3	23.89	1.47	3	10-20℃	0.866883	0.00226238
	0.5212	0.0999	3	2.2422	0.1198	3	10-20℃	1.45908	0.0131978
	0.5212	0.0999	3	1.4231	0.1399	3	10-20℃	1.00446	0.0154676
	0.5212	0.0999	3	1.8439	0.0999	3	10-20℃	1.2635	0.0132246
	4.7258	0.2203	3	4.887	0.2001	3	10-20℃	0.0335418	0.00128321
	4.7258	0.2203	3	5.8479	0.2801	3	10-20℃	0.213046	0.00148909
	4.7258	0.2203	3	7.9089	0.4201	3	10-20℃	0.514952	0.00166485
	4.3511	0.1399	3	5.0318	0.24	3	10-20℃	0.145349	0.00110292
	4.3511	0.1399	3	5.2331	0.2996	3	10-20℃	0.184575	0.00143716
	4.3511	0.1399	3	7.5539	0.3202	3	10-20℃	0.551635	0.000943535
	4.2958	0.2005	3	4.8771	0.2599	3	10-20℃	0.126913	0.00167274
	4.2958	0.2005	3	4.2182	0.1797	3	10-20℃	-0.0182293	0.00133109
	4.2958	0.2005	3	4.7586	0.3201	3	10-20℃	0.102316	0.00223445
	9.6744	1.47958	3	13.4224	1.7023	3	≥20℃	0.327439	0.0131582
	9.6744	1.47958	3	15.4703	1.5544	3	≥20℃	0.469441	0.0111618
	9.6744	1.47958	3	15.8166	2.66336	3	≥20℃	0.491577	0.0172484
	9.6744	1.47958	3	19.0472	1.92444	3	≥20℃	0.677437	0.0111994
	9.6744	1.47958	3	16.8049	1.40592	3	≥20℃	0.552188	0.0101297
	9.6744	1.47958	3	17.668	1.55324	3	≥20℃	0.60227	0.0103729
	10.2219	2.07176	3	11.9729	2.21966	3	≥20℃	0.158115	0.0251493
	10.2219	2.07176	3	12.615	2.5897	3	≥20℃	0.210352	0.0277404
	10.2219	2.07176	3	14.6636	1.84904	3	≥20℃	0.360831	0.018993
	10.2219	2.07176	3	16.2661	1.33284	3	≥20℃	0.464549	0.0159309
	10.2219	2.07176	3	14.3927	2.36698	3	≥20℃	0.342187	0.0227082
	10.2219	2.07176	3	14.8863	1.92328	3	≥20℃	0.375906	0.0192569
	2.81085	0.09018	3	3.4762	0.14192	3	≥20℃	0.212453	0.000898695
	2.81085	0.09018	3	3.5035	0.11632	3	≥20℃	0.220276	0.00071054
	3.03	0.431	3	16.2723	1.6695	3	≥20℃	1.6809	0.0102532
	3.03	0.431	3	10.5088	1.1847	3	≥20℃	1.24365	0.0109808
	3.03	0.431	3	14.0073	2.369	3	≥20℃	1.53102	0.016279
	3.03	0.431	3	18.6897	2.0463	3	≥20℃	1.81941	0.0107404
	3.03	0.431	3	19.4957	1.2921	3	≥20℃	1.86163	0.00820865
	0.50831	0.08482	3	0.81236	0.11565	3	≥20℃	0.468852	0.0160372
	0.50831	0.08482	3	1.05025	0.10794	3	≥20℃	0.725692	0.0128024
	0.50831	0.08482	3	1.51958	0.16975	3	≥20℃	1.0951	0.0134411
	0.87	0.01	3	1	0.04	3	≥20℃	0.139262	0.000577373
	0.87	0.01	3	0.87	0.04	3	≥20℃	0	0.000748668
	0.78	0.05	3	0.86	0.02	3	≥20℃	0.0976385	0.00154999
	0.78	0.05	3	0.78	0.02	3	≥20℃	0	0.00158887
	0.71	0.02	3	0.78	0.01	3	≥20℃	0.0940289	0.000319286
	0.71	0.02	3	0.72	0.03	3	≥20℃	0.0139862	0.000843201
	0.87	0.03	3	1.02	0.2	3	≥20℃	0.159065	0.0132119
	0.87	0.03	3	0.88	0.03	3	≥20℃	0.0114287	0.00078375
	0.79	0.02	3	0.88	0.03	3	≥20℃	0.107889	0.000601038
	0.79	0.02	3	0.8	0.02	3	≥20℃	0.0125788	0.000421974
	0.72	0.07	3	0.79	0.02	3	≥20℃	0.0927817	0.00336436
	0.72	0.07	3	0.73	0.02	3	≥20℃	0.0137933	0.00340092
	9.54	0.16	3	10.81	0.47	3	≥20℃	0.124978	0.000723881
	9.54	0.16	3	17.57	1.49	3	≥20℃	0.610699	0.00249098
	9.54	0.16	3	13.13	1.43	3	≥20℃	0.319406	0.00404762
	9.54	0.16	3	17.13	1.93	3	≥20℃	0.585338	0.00432511
	21.276	2.508	3	26.136	1.837	3	≥20℃	0.205734	0.00627856
	21.276	2.508	3	27.583	0.922	3	≥20℃	0.25962	0.00500428
	21.276	2.508	3	36.345	1.595	3	≥20℃	0.535477	0.00527381
	21.276	2.508	3	38.468	0.678	3	≥20℃	0.592247	0.00473539
	21.276	2.508	3	40.605	0.92	3	≥20℃	0.646312	0.00480296
	11.488	0.821	3	18.739	1.505	3	≥20℃	0.489304	0.00385256
	11.488	0.821	3	29.824	0.686	3	≥20℃	0.95401	0.00187882
	11.488	0.821	3	50.769	0.959	3	≥20℃	1.48598	0.00182139
	11.488	0.821	3	14.203	1.233	3	≥20℃	0.21215	0.0042146
	11.488	0.821	3	24.879	0.411	3	≥20℃	0.772721	0.00179343
	11.488	0.821	3	37.608	1.37	3	≥20℃	1.18591	0.0021448
	11.488	0.821	3	17.335	3.15	3	≥20℃	0.411425	0.012709
	11.488	0.821	3	26.232	1.644	3	≥20℃	0.825677	0.0030117
	11.488	0.821	3	39.783	1.096	3	≥20℃	1.24214	0.00195545
	11.488	0.821	3	22.66	1.095	3	≥20℃	0.679298	0.00248083
	11.488	0.821	3	33.747	1.369	3	≥20℃	1.07759	0.00225101
	11.488	0.821	3	42.781	0.135	3	≥20℃	1.31479	0.00170578
	9.758	0.957	3	17.826	0.958	3	≥20℃	0.602571	0.00416885
	9.758	0.957	3	25.216	1.232	3	≥20℃	0.949391	0.00400183
	9.758	0.957	3	47.666	1.095	3	≥20℃	1.58613	0.00338204
	9.758	0.957	3	14.247	3.15	3	≥20℃	0.378459	0.0195011
	9.758	0.957	3	22.048	1.644	3	≥20℃	0.815134	0.00505942
	9.758	0.957	3	33.68	1.646	3	≥20℃	1.23882	0.00400228
	9.758	0.957	3	14.913	1.372	3	≥20℃	0.424146	0.00602748
	9.758	0.957	3	19.977	2.053	3	≥20℃	0.716494	0.00672656
	9.758	0.957	3	37.909	1.369	3	≥20℃	1.3571	0.00364084
	9.758	0.957	3	17.225	2.19	3	≥20℃	0.568274	0.00859439
	9.758	0.957	3	26.669	2.737	3	≥20℃	1.00541	0.006717
	9.758	0.957	3	36.932	2.603	3	≥20℃	1.33099	0.00486198
	9.522	2.192	3	14.717	1.37	3	≥20℃	0.435398	0.0205531
	9.522	2.192	3	26.625	1.096	3	≥20℃	1.02825	0.0182294
	9.522	2.192	3	42.23	1.916	3	≥20℃	1.48953	0.0183508
	9.522	2.192	3	12.236	2.464	3	≥20℃	0.250778	0.0311816
	9.522	2.192	3	20.172	2.193	3	≥20℃	0.750691	0.0216042
	9.522	2.192	3	30.712	1.232	3	≥20℃	1.17105	0.018201
	9.522	2.192	3	16.6	0.682	3	≥20℃	0.555798	0.0182272
	9.522	2.192	3	24.263	2.052	3	≥20℃	0.935348	0.0200488
	9.522	2.192	3	47.124	2.053	3	≥20℃	1.59918	0.0182972
	9.522	2.192	3	12.2	2.738	3	≥20℃	0.247831	0.0344536
	9.522	2.192	3	25.339	1.233	3	≥20℃	0.97874	0.0184539
	9.522	2.192	3	39.301	1.096	3	≥20℃	1.41765	0.0179238

## Sheet: Ascomycota-MAP
	Xc	SEC	nc	XE	SEE	ne	MAP	lnR	Var(lnR)		CATEGORICAL RESULTS
	0.50831	0.08482	3	0.81236	0.11565	3	≤1000mm	0.468852	0.0160372
	0.50831	0.08482	3	1.05025	0.10794	3	≤1000mm	0.725692	0.0128024		--Heterogeneity--
	0.50831	0.08482	3	1.51958	0.16975	3	≤1000mm	1.0951	0.0134411		Class #Studies PooledVar
	0.87	0.01	3	1	0.04	3	≤1000mm	0.139262	0.000577373		----------------------------------
	0.87	0.01	3	0.87	0.04	3	≤1000mm	0	0.000748668		≤1000mm 96 0.0642
	0.78	0.05	3	0.86	0.02	3	≤1000mm	0.0976385	0.00154999		1000-2000mm 243 0.1510
	0.78	0.05	3	0.78	0.02	3	≤1000mm	0	0.00158887		≥2000mm 40 0.0745
	0.71	0.02	3	0.78	0.01	3	≤1000mm	0.0940289	0.000319286
	0.71	0.02	3	0.72	0.03	3	≤1000mm	0.0139862	0.000843201		Model df Q Prob(Chi-Square) Prob(Rand)
	0.87	0.03	3	1.02	0.2	3	≤1000mm	0.159065	0.0132119		------------------------------------------------------------
	0.87	0.03	3	0.88	0.03	3	≤1000mm	0.0114287	0.00078375		Between 2 3.4661 0.17675 0.338
	0.79	0.02	3	0.88	0.03	3	≤1000mm	0.107889	0.000601038		Within 376 612.8214 0.00000
	0.79	0.02	3	0.8	0.02	3	≤1000mm	0.0125788	0.000421974		------------------------------------------------------------
	0.72	0.07	3	0.79	0.02	3	≤1000mm	0.0927817	0.00336436		Total 378 616.2875 0.00000
	0.72	0.07	3	0.73	0.02	3	≤1000mm	0.0137933	0.00340092
	9.54	0.16	3	10.81	0.47	3	≤1000mm	0.124978	0.000723881
	9.54	0.16	3	17.57	1.49	3	≤1000mm	0.610699	0.00249098		--Mean Effect Sizes--
	9.54	0.16	3	13.13	1.43	3	≤1000mm	0.319406	0.00404762		Class #Studies E+ df 95% CI Bootstrap CI Bias CI
	9.54	0.16	3	17.13	1.93	3	≤1000mm	0.585338	0.00432511		--------------------------------------------------------------------------------------------
	21.276	2.508	3	26.136	1.837	3	≤1000mm	0.205734	0.00627856		≤1000mm 96 0.1014 95 0.0825 to 0.1819 0.1088 to 0.1926 0.1080 to 0.1930
	21.276	2.508	3	27.583	0.922	3	≤1000mm	0.25962	0.00500428		1000-2000mm 243 0.1826 242 0.1455 to 0.2018 0.1654 to 0.2708 0.1665 to 0.2749
	21.276	2.508	3	36.345	1.595	3	≤1000mm	0.535477	0.00527381		≥2000mm 40 0.1692 39 0.1305 to 0.1801 0.1578 to 0.2085 0.1525 to 0.2032
	21.276	2.508	3	38.468	0.678	3	≤1000mm	0.592247	0.00473539
	21.276	2.508	3	40.605	0.92	3	≤1000mm	0.646312	0.00480296		SUMMARY RESULTS
	11.488	0.821	3	18.739	1.505	3	≤1000mm	0.489304	0.00385256
	11.488	0.821	3	29.824	0.686	3	≤1000mm	0.95401	0.00187882		Heterogeneity df Prob(Chi-Square)
	11.488	0.821	3	50.769	0.959	3	≤1000mm	1.48598	0.00182139		------------------------------------------
	11.488	0.821	3	14.203	1.233	3	≤1000mm	0.21215	0.0042146		Qtotal 616.2875 378 0.00000
	11.488	0.821	3	24.879	0.411	3	≤1000mm	0.772721	0.00179343
	11.488	0.821	3	37.608	1.37	3	≤1000mm	1.18591	0.0021448		Mean Effect Size 95% CI Bootstrap CI Bias CI
	11.488	0.821	3	17.335	3.15	3	≤1000mm	0.411425	0.012709		-------------------------------------------------------------------------
	11.488	0.821	3	26.232	1.644	3	≤1000mm	0.825677	0.0030117		E++ 0.2075 0.1036 to 0.2563 0.0927 to 0.2845 0.0952 to 0.2864
	11.488	0.821	3	39.783	1.096	3	≤1000mm	1.24214	0.00195545
	11.488	0.821	3	22.66	1.095	3	≤1000mm	0.679298	0.00248083		Sqrt Pooled Variance = 0.3595
	11.488	0.821	3	33.747	1.369	3	≤1000mm	1.07759	0.00225101		Mean Study Variance = 0.0162 Ratio = 22.2505
	11.488	0.821	3	42.781	0.135	3	≤1000mm	1.31479	0.00170578
	9.758	0.957	3	17.826	0.958	3	≤1000mm	0.602571	0.00416885		-------------------------------------------------------------
	9.758	0.957	3	25.216	1.232	3	≤1000mm	0.949391	0.00400183
	9.758	0.957	3	47.666	1.095	3	≤1000mm	1.58613	0.00338204
	9.758	0.957	3	14.247	3.15	3	≤1000mm	0.378459	0.0195011
	9.758	0.957	3	22.048	1.644	3	≤1000mm	0.815134	0.00505942
	9.758	0.957	3	33.68	1.646	3	≤1000mm	1.23882	0.00400228
	9.758	0.957	3	14.913	1.372	3	≤1000mm	0.424146	0.00602748
	9.758	0.957	3	19.977	2.053	3	≤1000mm	0.716494	0.00672656
	9.758	0.957	3	37.909	1.369	3	≤1000mm	1.3571	0.00364084
	9.758	0.957	3	17.225	2.19	3	≤1000mm	0.568274	0.00859439
	9.758	0.957	3	26.669	2.737	3	≤1000mm	1.00541	0.006717
	9.758	0.957	3	36.932	2.603	3	≤1000mm	1.33099	0.00486198
	9.522	2.192	3	14.717	1.37	3	≤1000mm	0.435398	0.0205531
	9.522	2.192	3	26.625	1.096	3	≤1000mm	1.02825	0.0182294
	9.522	2.192	3	42.23	1.916	3	≤1000mm	1.48953	0.0183508
	9.522	2.192	3	12.236	2.464	3	≤1000mm	0.250778	0.0311816
	9.522	2.192	3	20.172	2.193	3	≤1000mm	0.750691	0.0216042
	9.522	2.192	3	30.712	1.232	3	≤1000mm	1.17105	0.018201
	9.522	2.192	3	16.6	0.682	3	≤1000mm	0.555798	0.0182272
	9.522	2.192	3	24.263	2.052	3	≤1000mm	0.935348	0.0200488
	9.522	2.192	3	47.124	2.053	3	≤1000mm	1.59918	0.0182972
	9.522	2.192	3	12.2	2.738	3	≤1000mm	0.247831	0.0344536
	9.522	2.192	3	25.339	1.233	3	≤1000mm	0.97874	0.0184539
	9.522	2.192	3	39.301	1.096	3	≤1000mm	1.41765	0.0179238
	11.42	0.17	3	13.73	0.45	3	≤1000mm	0.184217	0.000431932
	8.58	0.32	3	9.56	0.32	3	≤1000mm	0.108154	0.000837141
	9.07	0.83	3	12.8	0.5	3	≤1000mm	0.344473	0.00330002
	7.22	0.33	3	9.38	0.34	3	≤1000mm	0.261725	0.00113431
	0.71	0.03	3	1.14	0.11	3	≤1000mm	0.473519	0.00369864
	0.71	0.03	3	1.63	0.1	3	≤1000mm	0.83107	0.00184971
	0.71	0.03	3	2.86	0.21	3	≤1000mm	1.39331	0.00239227
	0.86	0.02	3	1.14	0.06	3	≤1000mm	0.281851	0.00110364
	0.86	0.02	3	1.94	0.07	3	≤1000mm	0.813511	0.000614259
	0.86	0.02	3	2.77	0.14	3	≤1000mm	1.16967	0.00103176
	12.4993	0.2015	3	12.5507	0.2967	3	≤1000mm	0.0041038	0.000272913
	12.4993	0.2015	3	12.7453	0.136	3	≤1000mm	0.0194899	0.000124582
	12.4993	0.2015	3	14.3367	0.0027	3	≤1000mm	0.13715	8.66397e-05
	12.4993	0.2015	3	13.7434	0.1343	3	≤1000mm	0.0948861	0.000118458
	11.393	0.3199	3	13.3922	0.048	3	≤1000mm	0.161673	0.000267086
	11.393	0.3199	3	12.7953	0.1831	3	≤1000mm	0.116079	0.000331062
	11.393	0.3199	3	15.3807	0.162	3	≤1000mm	0.300114	0.000299783
	11.393	0.3199	3	14.3081	0.2766	3	≤1000mm	0.227827	0.000387375
	12.0575	0.204	3	12.0482	0.2261	3	≤1000mm	-0.000771602	0.000212808
	12.0575	0.204	3	11.9677	0.0934	3	≤1000mm	-0.00747552	0.000115719
	12.0575	0.204	3	12.2255	0.2091	3	≤1000mm	0.0138371	0.000192928
	12.0575	0.204	3	12.1497	0.116	3	≤1000mm	0.00761761	0.000125802
	11.3646	0.156	3	11.7534	0.203	3	≤1000mm	0.0336393	0.000162245
	11.3646	0.156	3	11.6712	0.2918	3	≤1000mm	0.026621	0.000271171
	11.3646	0.156	3	12.8088	0.2005	3	≤1000mm	0.119629	0.000144484
	11.3646	0.156	3	11.5272	0.4964	3	≤1000mm	0.0142062	0.00068096
	10.9327	0.2948	3	13.1547	0.1557	3	≤1000mm	0.185021	0.000289068
	10.9327	0.2948	3	12.6167	0.249	3	≤1000mm	0.143263	0.000372203
	10.9327	0.2948	3	13.4849	0.1782	3	≤1000mm	0.209812	0.00030058
	10.9327	0.2948	3	11.3666	0.2502	3	≤1000mm	0.0389209	0.000403877
	9.1725	0.0903	3	9.1128	0.1568	3	≤1000mm	-0.00652986	0.000130994
	9.1725	0.0903	3	12.9583	0.1784	3	≤1000mm	0.345527	9.54846e-05
	9.1725	0.0903	3	10.1845	0.0702	3	≤1000mm	0.104657	4.81427e-05
	9.1725	0.0903	3	13.0629	0.0658	3	≤1000mm	0.353566	4.07634e-05
	4920	8.88	3	7340	257.1	3	≤1000mm	0.40003	0.000410055
	5530	147.99	3	8190	160.93	3	≤1000mm	0.392726	0.000367424
	0.81	0.14	3	1.15	0.22	3	1000-2000mm	0.350483	0.0221569
	0.81	0.14	3	1.7	0.24	3	1000-2000mm	0.741349	0.0166014
	0.81	0.14	3	2.43	0.16	3	1000-2000mm	1.09861	0.011403
	0.88	0.05	3	1.19	0.14	3	1000-2000mm	0.301787	0.00568971
	0.88	0.05	3	1.94	0.28	3	1000-2000mm	0.790521	0.00801981
	0.88	0.05	3	2.79	0.07	3	1000-2000mm	1.15387	0.00128593
	9.6744	1.47958	3	13.4224	1.7023	3	1000-2000mm	0.327439	0.0131582
	9.6744	1.47958	3	15.4703	1.5544	3	1000-2000mm	0.469441	0.0111618
	9.6744	1.47958	3	15.8166	2.66336	3	1000-2000mm	0.491577	0.0172484
	9.6744	1.47958	3	19.0472	1.92444	3	1000-2000mm	0.677437	0.0111994
	9.6744	1.47958	3	16.8049	1.40592	3	1000-2000mm	0.552188	0.0101297
	9.6744	1.47958	3	17.668	1.55324	3	1000-2000mm	0.60227	0.0103729
	10.2219	2.07176	3	11.9729	2.21966	3	1000-2000mm	0.158115	0.0251493
	10.2219	2.07176	3	12.615	2.5897	3	1000-2000mm	0.210352	0.0277404
	10.2219	2.07176	3	14.6636	1.84904	3	1000-2000mm	0.360831	0.018993
	10.2219	2.07176	3	16.2661	1.33284	3	1000-2000mm	0.464549	0.0159309
	10.2219	2.07176	3	14.3927	2.36698	3	1000-2000mm	0.342187	0.0227082
	10.2219	2.07176	3	14.8863	1.92328	3	1000-2000mm	0.375906	0.0192569
	5.82	0.03	3	13.96	0.24	3	1000-2000mm	0.874896	0.000107378
	5.82	0.03	3	18.91	0.73	3	1000-2000mm	1.17839	0.000505611
	5.82	0.03	3	25.52	1.71	3	1000-2000mm	1.47816	0.00150547
	0.45357	0.1114	3	2.46576	0.353	3	1000-2000mm	1.69311	0.0269393
	0.45357	0.1114	3	2.61108	0.23217	3	1000-2000mm	1.75037	0.022743
	16.1378	0.4558	3	16.7377	0.5317	3	1000-2000mm	0.0364993	0.000602285
	16.1378	0.4558	3	17.4894	0.3801	3	1000-2000mm	0.0804306	0.000423356
	16.1378	0.4558	3	18.127	0.8734	3	1000-2000mm	0.116238	0.00103976
	16.2324	0.4561	3	16.1101	0.9113	3	1000-2000mm	-0.00756284	0.00132978
	16.2324	0.4561	3	16.3683	0.6463	3	1000-2000mm	0.00833729	0.000782853
	16.2324	0.4561	3	14.6879	0.4182	3	1000-2000mm	-0.0999852	0.000533394
	6.1656	0.2387	3	5.6425	0.5446	3	1000-2000mm	-0.0886582	0.00360482
	6.1656	0.2387	3	6.7879	0.4813	3	1000-2000mm	0.0961562	0.00217548
	6.1656	0.2387	3	6.4399	0.4183	3	1000-2000mm	0.0435276	0.00190597
	6.1656	0.2387	3	5.9066	0.2978	3	1000-2000mm	-0.0429151	0.00134694
	1.69765	0.04518	3	1.31273	0.16923	3	1000-2000mm	-0.257136	0.00577574
	1.69765	0.04518	3	1.55416	0.05071	3	1000-2000mm	-0.0883097	0.000590963
	1.69765	0.04518	3	1.18599	0.0339	3	1000-2000mm	-0.358667	0.000508431
	1.69765	0.04518	3	1.02669	0.04529	3	1000-2000mm	-0.502905	0.00088473
	1.69765	0.04518	3	1.22291	0.034	3	1000-2000mm	-0.328012	0.000493749
	1.69765	0.04518	3	1.04676	0.01134	3	1000-2000mm	-0.483545	0.00027521
	1.69765	0.04518	3	1.3332	0.04527	3	1000-2000mm	-0.241663	0.000620423
	1.69765	0.04518	3	1.07807	0.1243	3	1000-2000mm	-0.454073	0.00466735
	12.8591	1.1351	3	31.3096	3.8289	3	1000-2000mm	0.889873	0.0075824
	12.8591	1.1351	3	38.7295	4.5059	3	1000-2000mm	1.10255	0.00710921
	9.3429	0.4479	3	36.7909	1.5668	3	1000-2000mm	1.37063	0.00137063
	9.3429	0.4479	3	39.707	2.4871	3	1000-2000mm	1.44691	0.00207386
	5.3664	1.7959	3	19.9962	1.1107	3	1000-2000mm	1.31538	0.0383601
	5.3664	1.7959	3	11.2046	1.3581	3	1000-2000mm	0.736167	0.0422289
	13.69	0.57	3	15.72	0.7	3	1000-2000mm	0.138268	0.00123881
	12.13	0.42	3	15.11	0.52	3	1000-2000mm	0.219675	0.000794409
	4.06	0.14	3	6.86	0.2	3	1000-2000mm	0.524524	0.000679682
	4.06	0.14	3	7.67	0.35	3	1000-2000mm	0.636134	0.00109046
	8.77	0.37	3	13.37	0.73	3	1000-2000mm	0.421677	0.00158703
	8.77	0.37	3	12.51	0.83	3	1000-2000mm	0.355192	0.00206062
	1.64	0.08	3	1.67	0.09	3	1000-2000mm	0.0181274	0.0017613
	1.64	0.08	3	1.69	0.07	3	1000-2000mm	0.0300323	0.00136505
	8.31691	0.004118	3	9.71082	0.041992	3	1000-2000mm	0.15495	6.31476e-06
	8.31691	0.004118	3	9.60747	0.850976	3	1000-2000mm	0.14425	0.00261522
	8.31691	0.004118	3	9.30761	0.087	3	1000-2000mm	0.112541	2.92051e-05
	8.31691	0.004118	3	9.05299	0.412264	3	1000-2000mm	0.0848041	0.000691348
	8.31691	0.004118	3	9.32762	0.041992	3	1000-2000mm	0.114689	6.83742e-06
	5.52	0.496	3	14.297	0.638	3	1000-2000mm	0.951672	0.0033551
	5.52	0.496	3	32.89	2.069	3	1000-2000mm	1.78479	0.00401039
	5.52	0.496	3	35.695	3.978	3	1000-2000mm	1.86663	0.00683125
	8.356	1.347	3	15.29	3.982	3	1000-2000mm	0.604219	0.0312702
	8.356	1.347	3	27.559	0.926	3	1000-2000mm	1.19335	0.00903831
	8.356	1.347	3	28.374	0.635	3	1000-2000mm	1.22249	0.00882893
	5.872	0.645	3	9.045	0.222	3	1000-2000mm	0.432017	0.00422265
	5.872	0.645	3	14.908	1.353	3	1000-2000mm	0.931703	0.00676744
	5.872	0.645	3	20.846	1.212	3	1000-2000mm	1.26697	0.00514863
	22.4	1.23	3	24.2	1.33	3	1000-2000mm	0.0772917	0.00201188
	22.4	1.23	3	30.27	1.23	3	1000-2000mm	0.301096	0.00155544
	22.4	1.23	3	34.13	0.32	3	1000-2000mm	0.421116	0.00103436
	22.4	1.23	3	36.7	1.24	3	1000-2000mm	0.493716	0.00138559
	1.2734	0.8641	3	5.7107	1.5553	3	1000-2000mm	1.50065	0.178213
	1.2734	0.8641	3	8.1688	1.0345	3	1000-2000mm	1.85863	0.158835
	1.2734	0.8641	3	10.6213	1.2109	3	1000-2000mm	2.12117	0.157821
	1.2734	0.8641	3	13.6894	1.6354	3	1000-2000mm	2.37493	0.158246
	1.2734	0.8641	3	16.2241	0.7799	3	1000-2000mm	2.54481	0.154259
	15.8	0.51	3	16.35	0.15	3	1000-2000mm	0.034218	0.000375356
	15.8	0.51	3	30.55	0.19	3	1000-2000mm	0.659355	0.000360193
	15.8	0.51	3	37.67	0.21	3	1000-2000mm	0.868854	0.000357659
	15.8	0.51	3	16.97	0.03	3	1000-2000mm	0.0714371	0.000348342
	15.8	0.51	3	26.38	0.88	3	1000-2000mm	0.512596	0.000718232
	15.8	0.51	3	38.93	0.08	3	1000-2000mm	0.901755	0.000348708
	15.8	0.51	3	22.65	0.69	3	1000-2000mm	0.36015	0.000656643
	15.8	0.51	3	32.95	0.22	3	1000-2000mm	0.734981	0.00036216
	15.8	0.51	3	41.01	0.21	3	1000-2000mm	0.953806	0.000356041
	15.8	0.51	3	15.03	0.41	3	1000-2000mm	-0.0499617	0.000595344
	15.8	0.51	3	36.95	0.35	3	1000-2000mm	0.849556	0.000377208
	15.8	0.51	3	56.91	0.34	3	1000-2000mm	1.28146	0.000359198
	15.8	0.51	3	21.23	0.31	3	1000-2000mm	0.295405	0.000418373
	15.8	0.51	3	41.11	0.28	3	1000-2000mm	0.956241	0.000362763
	15.8	0.51	3	57.76	0.81	3	1000-2000mm	1.29629	0.000412853
	2.4142	0.02921	3	2.64058	0.01336	3	1000-2000mm	0.0896306	5.73301e-05
	2.4142	0.02921	3	2.58502	0.11239	3	1000-2000mm	0.0683653	0.000678893
	17.3	0.21	3	22.9	0.69	3	1000-2000mm	0.28043	0.000351742
	17.3	0.21	3	25.9	0.22	3	1000-2000mm	0.403536	7.31668e-05
	17.3	0.21	3	27.4	0.21	3	1000-2000mm	0.459837	6.86964e-05
	19.5	0.12	3	21.5	0.41	3	1000-2000mm	0.0976385	0.000133842
	19.5	0.12	3	31.1	0.35	3	1000-2000mm	0.466793	5.48409e-05
	19.5	0.12	3	32.3	0.34	3	1000-2000mm	0.504653	4.95577e-05
	18	0.89	3	20.75	0.31	3	1000-2000mm	0.142174	0.000889316
	18	0.89	3	22.05	0.28	3	1000-2000mm	0.202941	0.000868668
	18	0.89	3	28.7	0.22	3	1000-2000mm	0.466525	0.000834504
	11.25	0.81	3	15.21	0.47	3	1000-2000mm	0.301585	0.00204628
	11.25	0.81	3	16.33	0.63	3	1000-2000mm	0.372636	0.00222412
	11.25	0.81	3	17.03	1.75	3	1000-2000mm	0.414608	0.00524786
	13.97	0.19	3	35.91	0.03	3	1000-2000mm	0.944104	6.18912e-05
	13.97	0.19	3	55.86	0.88	3	1000-2000mm	1.38594	0.000144385
	13.97	0.19	3	15.23	0.69	3	1000-2000mm	0.086355	0.000745849
	13.97	0.19	3	33.78	0.22	3	1000-2000mm	0.882957	7.57971e-05
	13.97	0.19	3	56.77	0.41	3	1000-2000mm	1.4021	7.90449e-05
	13.97	0.19	3	17.56	0.34	3	1000-2000mm	0.228711	0.000186623
	13.97	0.19	3	41.03	0.28	3	1000-2000mm	1.07739	7.71821e-05
	13.97	0.19	3	58.92	0.81	3	1000-2000mm	1.43927	0.000124656
	5.4757	0.52186	3	6.26172	0.15127	3	1000-2000mm	0.134135	0.0032222
	5.4757	0.52186	3	7.00621	0.32909	3	1000-2000mm	0.246477	0.00376309
	5.4757	0.52186	3	7.14428	0.53114	3	1000-2000mm	0.265992	0.00487005
	16.3536	1.027	3	16.9205	0.8123	3	1000-2000mm	0.0340778	0.00208282
	16.3536	1.027	3	17.3583	0.7705	3	1000-2000mm	0.0596227	0.00197136
	16.3536	1.027	3	17.842	0.2985	3	1000-2000mm	0.0871072	0.0014079
	16.3536	1.027	3	18.194	0.7674	3	1000-2000mm	0.106644	0.00190761
	16.3536	1.027	3	19.4035	0.6396	3	1000-2000mm	0.171005	0.00167679
	16.3536	1.027	3	18.7699	0.6845	3	1000-2000mm	0.137806	0.0017579
	16.5659	0.5987	3	17.0485	0.8971	3	1000-2000mm	0.0287159	0.00135835
	16.5659	0.5987	3	17.3176	0.7664	3	1000-2000mm	0.044377	0.00108823
	16.5659	0.5987	3	17.9678	0.4716	3	1000-2000mm	0.0812349	0.000665013
	16.5659	0.5987	3	19.2194	0.4699	3	1000-2000mm	0.148574	0.000634634
	16.5659	0.5987	3	19.399	1.1561	3	1000-2000mm	0.157875	0.00161927
	16.5659	0.5987	3	18.3414	0.8569	3	1000-2000mm	0.101814	0.00116295
	15.6	0.6	3	18.27	0.45	3	1000-2000mm	0.157989	0.000695318
	15.6	0.6	3	22.8	0.34	3	1000-2000mm	0.37949	0.000567222
	15.6	0.6	3	26.55	0.48	3	1000-2000mm	0.531759	0.000602048
	17.29	0.77	3	18.35	0.32	3	1000-2000mm	0.0595013	0.000762474
	17.29	0.77	3	23.17	0.35	3	1000-2000mm	0.29273	0.000737166
	17.29	0.77	3	26.22	0.89	3	1000-2000mm	0.416394	0.00104516
	21.02	0.65	3	22.08	0.5	3	1000-2000mm	0.0491979	0.000489673
	21.02	0.65	3	23.97	1.57	3	1000-2000mm	0.131329	0.00174876
	21.02	0.65	3	27.56	0.63	3	1000-2000mm	0.270891	0.000492924
	17.52	0.78	3	20.73	0.81	3	1000-2000mm	0.168239	0.00116961
	17.52	0.78	3	24.16	1.67	3	1000-2000mm	0.321355	0.00225333
	17.52	0.78	3	26.11	2.45	3	1000-2000mm	0.398975	0.00359562
	15.87	0.55	3	16.96	0.99	3	1000-2000mm	0.0664271	0.00153615
	15.87	0.55	3	20.17	0.62	3	1000-2000mm	0.239766	0.000715316
	15.87	0.55	3	21.97	0.2	3	1000-2000mm	0.325247	0.000427983
	1.38085	0.04846	3	1.61619	0.15933	3	1000-2000mm	0.157372	0.00365012
	1.38085	0.04846	3	1.74748	0.11082	3	1000-2000mm	0.235475	0.00175111
	1.38085	0.04846	3	2.83441	0.09704	3	1000-2000mm	0.719135	0.000801248
	1.38085	0.04846	3	1.60145	0.03466	3	1000-2000mm	0.14821	0.000566675
	1.38085	0.04846	3	2.0168	0.0415	3	1000-2000mm	0.378813	0.000551677
	1.38085	0.04846	3	2.82663	0.04852	3	1000-2000mm	0.716386	0.000508753
	1.38085	0.04846	3	1.58683	0.04147	3	1000-2000mm	0.139039	0.000638197
	1.38085	0.04846	3	1.90508	0.09	3	1000-2000mm	0.321825	0.00115448
	1.38085	0.04846	3	2.87425	0.0693	3	1000-2000mm	0.733093	0.000604312
	1.38085	0.04846	3	1.53744	0.01384	3	1000-2000mm	0.107419	0.000437549
	1.38085	0.04846	3	1.89034	0.0208	3	1000-2000mm	0.314057	0.000450895
	1.38085	0.04846	3	2.72101	0.06246	3	1000-2000mm	0.678304	0.000586177
	1.38085	0.04846	3	1.48814	0.02767	3	1000-2000mm	0.0748278	0.000525779
	1.38085	0.04846	3	1.63333	0.02072	3	1000-2000mm	0.167922	0.00046418
	1.38085	0.04846	3	2.45703	0.04162	3	1000-2000mm	0.576254	0.000506182
	1.38085	0.04846	3	1.61191	0.06236	3	1000-2000mm	0.154721	0.000909432
	1.38085	0.04846	3	1.73625	0.0416	3	1000-2000mm	0.229028	0.000601893
	1.38085	0.04846	3	2.58779	0.08307	3	1000-2000mm	0.628105	0.000754023
	1.38085	0.04846	3	1.50721	0.04843	3	1000-2000mm	0.087561	0.000754697
	1.38085	0.04846	3	1.72848	0.04845	3	1000-2000mm	0.224543	0.000672438
	1.38085	0.04846	3	2.58693	0.15925	3	1000-2000mm	0.627773	0.00167373
	1.38085	0.04846	3	1.54099	0.05533	3	1000-2000mm	0.109726	0.000840272
	1.38085	0.04846	3	1.81764	0.02771	3	1000-2000mm	0.27484	0.000488008
	1.38085	0.04846	3	2.63452	0.02779	3	1000-2000mm	0.646002	0.000447627
	6.9629	0.1408	3	7.3485	0.161	3	1000-2000mm	0.0539002	0.000296307
	6.9629	0.1408	3	7.5127	0.2013	3	1000-2000mm	0.0759989	0.00037562
	6.9629	0.1408	3	8.2805	0.2012	3	1000-2000mm	0.173307	0.000333101
	5.3945	0.2016	3	6.0217	0.1809	3	1000-2000mm	0.10999	0.000766368
	5.3945	0.2016	3	5.7234	0.1607	3	1000-2000mm	0.0591831	0.000728326
	5.3945	0.2016	3	6.5112	0.3218	3	1000-2000mm	0.188144	0.00127974
	11.14	0.39	3	14.99	0.6	3	1000-2000mm	0.296841	0.000942588
	11.14	0.39	3	16.98	1.2	3	1000-2000mm	0.421494	0.00207336
	11.14	0.39	3	21.17	0.81	3	1000-2000mm	0.642043	0.000896528
	10.04	0.55	3	14	1.82	3	1000-2000mm	0.33248	0.00663365
	10.04	0.55	3	21.04	0.04	3	1000-2000mm	0.739848	0.00100152
	10.04	0.55	3	23.89	1.47	3	1000-2000mm	0.866883	0.00226238
	22.9458	2.4081	3	25.5612	2.8914	3	1000-2000mm	0.107941	0.00793645
	22.9458	2.4081	3	30.0069	2.5064	3	1000-2000mm	0.268292	0.00599692
	22.9458	2.4081	3	30.3101	3.9514	3	1000-2000mm	0.278346	0.00933639
	22.9458	2.4081	3	35.7205	2.8916	3	1000-2000mm	0.44259	0.00585565
	22.9458	2.4081	3	29.757	6.2661	3	1000-2000mm	0.259929	0.018452
	22.9458	2.4081	3	31.795	2.9883	3	1000-2000mm	0.326174	0.0066158
	16.9733	2.0251	3	22.5785	2.4086	3	1000-2000mm	0.285357	0.00853834
	16.9733	2.0251	3	26.5417	1.7357	3	1000-2000mm	0.447076	0.00617054
	16.9733	2.0251	3	27.2309	4.7234	3	1000-2000mm	0.472711	0.0147742
	16.9733	2.0251	3	32.7379	3.1821	3	1000-2000mm	0.656892	0.00789426
	16.9733	2.0251	3	28.6072	2.603	3	1000-2000mm	0.522017	0.00750482
	16.9733	2.0251	3	30.0672	3.3717	3	1000-2000mm	0.571793	0.00893674
	20.1467	2.2494	3	21.7115	2.7384	3	1000-2000mm	0.0748016	0.00945797
	20.1467	2.2494	3	26.4059	3.423	3	1000-2000mm	0.270547	0.00975664
	20.1467	2.2494	3	28.7531	3.8141	3	1000-2000mm	0.355705	0.0100207
	20.1467	2.2494	3	32.3716	3.1296	3	1000-2000mm	0.474241	0.00727082
	20.1467	2.2494	3	27.4817	5.4767	3	1000-2000mm	0.31048	0.0173935
	20.1467	2.2494	3	30.8068	2.1516	3	1000-2000mm	0.424695	0.00578127
	17.7017	3.3252	3	20.9291	3.5208	3	1000-2000mm	0.16748	0.0211953
	17.7017	3.3252	3	22.5917	4.3032	3	1000-2000mm	0.243922	0.0238559
	17.7017	3.3252	3	25.0367	3.5208	3	1000-2000mm	0.346682	0.0183539
	17.7017	3.3252	3	28.0685	2.4449	3	1000-2000mm	0.460987	0.0142912
	17.7017	3.3252	3	24.6455	4.1076	3	1000-2000mm	0.330934	0.0210214
	17.7017	3.3252	3	25.7213	2.934	3	1000-2000mm	0.373659	0.0160993
	16.8579	0.2812	3	18.8732	0.1407	3	1000-2000mm	0.112924	0.000111273
	16.8579	0.2812	3	19.4206	0.4185	3	1000-2000mm	0.141515	0.000247538
	16.8579	0.2812	3	20.2445	0.4212	3	1000-2000mm	0.183064	0.000237039
	16.8579	0.2812	3	21.2808	0.2795	3	1000-2000mm	0.232986	0.000150247
	0.126	0.03	3	0.132	0.04	3	1000-2000mm	0.04652	0.0495056
	0.126	0.03	3	0.218	0.02	3	1000-2000mm	0.548213	0.021702
	0.126	0.03	3	0.145	0.02	3	1000-2000mm	0.140452	0.0252381
	0.126	0.03	3	0.225	0.01	3	1000-2000mm	0.579818	0.0195549
	0.112	0.04	3	0.105	0.03	3	1000-2000mm	-0.0645385	0.0697279
	0.112	0.04	3	0.245	0.2	3	1000-2000mm	0.782759	0.264647
	0.112	0.04	3	0.146	0.03	3	1000-2000mm	0.265108	0.0565909
	0.112	0.04	3	0.242	0.03	3	1000-2000mm	0.770439	0.0476396
	0.149	0.07	3	0.244	0.02	3	1000-2000mm	0.493222	0.0758098
	0.149	0.07	3	0.338	0.02	3	1000-2000mm	0.8191	0.0747374
	0.149	0.07	3	0.042	0.02	3	1000-2000mm	-1.26628	0.149156
	0.149	0.07	3	0.412	0.04	3	1000-2000mm	1.01708	0.0767122
	0.113	0.09	3	0.141	0.02	3	1000-2000mm	0.221372	0.218156
	0.113	0.09	3	0.121	0.01	3	1000-2000mm	0.0684027	0.213726
	0.113	0.09	3	0.139	0.03	3	1000-2000mm	0.207086	0.226977
	0.113	0.09	3	0.157	0.2	3	1000-2000mm	0.328858	0.752378
	0.107	0.07	3	0.176	0.02	3	1000-2000mm	0.497655	0.146966
	0.107	0.07	3	0.05	0.01	3	1000-2000mm	-0.760806	0.155995
	0.107	0.07	3	0.138	0.03	3	1000-2000mm	0.254425	0.158415
	0.107	0.07	3	0.154	0.2	3	1000-2000mm	0.364124	0.70487
	12.06	0.973	3	12.41	0.654	3	1000-2000mm	0.0286084	0.00309549
	12.06	0.973	3	12.59	0.639	3	1000-2000mm	0.0430087	0.00302843
	0.5212	0.0999	3	2.2422	0.1198	3	1000-2000mm	1.45908	0.0131978
	0.5212	0.0999	3	1.4231	0.1399	3	1000-2000mm	1.00446	0.0154676
	0.5212	0.0999	3	1.8439	0.0999	3	1000-2000mm	1.2635	0.0132246
	4.7258	0.2203	3	4.887	0.2001	3	1000-2000mm	0.0335418	0.00128321
	4.7258	0.2203	3	5.8479	0.2801	3	1000-2000mm	0.213046	0.00148909
	4.7258	0.2203	3	7.9089	0.4201	3	1000-2000mm	0.514952	0.00166485
	4.3511	0.1399	3	5.0318	0.24	3	1000-2000mm	0.145349	0.00110292
	4.3511	0.1399	3	5.2331	0.2996	3	1000-2000mm	0.184575	0.00143716
	4.3511	0.1399	3	7.5539	0.3202	3	1000-2000mm	0.551635	0.000943535
	4.2958	0.2005	3	4.8771	0.2599	3	1000-2000mm	0.126913	0.00167274
	4.2958	0.2005	3	4.2182	0.1797	3	1000-2000mm	-0.0182293	0.00133109
	4.2958	0.2005	3	4.7586	0.3201	3	1000-2000mm	0.102316	0.00223445
	12.0287	0.530352	3	11.6917	0.589976	3	≥2000mm	-0.0284194	0.00149676
	12.0287	0.530352	3	11.3563	1.18059	3	≥2000mm	-0.0575272	0.00425049
	12.0287	0.530352	3	11.5468	0.847148	3	≥2000mm	-0.0408939	0.00244222
	9.56292	2.16085	3	14.94	1.9147	3	≥2000mm	0.446152	0.0224943
	9.56292	2.16085	3	19.1435	2.99535	3	≥2000mm	0.694072	0.0251802
	9.56292	2.16085	3	12.294	2.62293	3	≥2000mm	0.251215	0.0321924
	12.6142	1.96255	3	14.1844	2.16926	3	≥2000mm	0.117318	0.0158648
	12.6142	1.96255	3	22.1269	0.485344	3	≥2000mm	0.561971	0.00822901
	12.6142	1.96255	3	20.6063	4.83842	3	≥2000mm	0.490775	0.0264461
	18.9554	2.31316	3	18.6826	0.72326	3	≥2000mm	-0.0144979	0.00546344
	18.9554	2.31316	3	19.9254	5.42283	3	≥2000mm	0.0499059	0.0296535
	18.9554	2.31316	3	23.4596	2.32829	3	≥2000mm	0.213189	0.00824719
	27.8605	3.67128	3	25.484	4.78129	3	≥2000mm	-0.0891566	0.0175217
	27.8605	3.67128	3	25.3454	1.13784	3	≥2000mm	-0.0946132	0.00645993
	27.8605	3.67128	3	22.3092	1.84776	3	≥2000mm	-0.222211	0.0080748
	6.0521	0.3702	3	15.3195	2.054	3	≥2000mm	0.928721	0.00723947
	6.0521	0.3702	3	16.9017	0.7804	3	≥2000mm	1.02701	0.00195785
	6.0521	0.3702	3	7.4287	0.9039	3	≥2000mm	0.204946	0.00618229
	6.0521	0.3702	3	14.1892	1.1505	3	≥2000mm	0.852076	0.00343868
	6.0521	0.3702	3	15.4018	1.6027	3	≥2000mm	0.934079	0.00485665
	2.81085	0.09018	3	3.4762	0.14192	3	≥2000mm	0.212453	0.000898695
	2.81085	0.09018	3	3.5035	0.11632	3	≥2000mm	0.220276	0.00071054
	21.59	0.62	3	23.18	0.39	3	≥2000mm	0.0710596	0.000369247
	21.59	0.62	3	25.59	0.77	3	≥2000mm	0.169971	0.000576689
	21.59	0.62	3	24.71	0.41	3	≥2000mm	0.134978	0.000366659
	21.59	0.62	3	22.07	0.28	3	≥2000mm	0.021989	0.000328541
	21.59	0.62	3	24.87	0.17	3	≥2000mm	0.141432	0.000290464
	21.59	0.62	3	25.96	0.38	3	≥2000mm	0.184327	0.000346311
	21.59	0.62	3	29.12	0.64	3	≥2000mm	0.299195	0.0004359
	3.03	0.431	3	16.2723	1.6695	3	≥2000mm	1.6809	0.0102532
	3.03	0.431	3	10.5088	1.1847	3	≥2000mm	1.24365	0.0109808
	3.03	0.431	3	14.0073	2.369	3	≥2000mm	1.53102	0.016279
	3.03	0.431	3	18.6897	2.0463	3	≥2000mm	1.81941	0.0107404
	3.03	0.431	3	19.4957	1.2921	3	≥2000mm	1.86163	0.00820865
	39.58	3.13	3	50.987	0.815	3	≥2000mm	0.253247	0.00216973
	39.58	3.13	3	51.508	0.817	3	≥2000mm	0.263413	0.00216843
	39.58	3.13	3	54.205	1.769	3	≥2000mm	0.314449	0.00243959
	39.58	3.13	3	53.099	0.54	3	≥2000mm	0.293834	0.00211904
	39.58	3.13	3	53.347	0.814	3	≥2000mm	0.298494	0.00216218
	4.66	0.22	3	4.92	0.02	3	≥2000mm	0.0542931	0.000748446
