# Supplementary material for: Effects of Long-Term Application of Nitrogen Fertilizer on Soil Acidification and Biological Properties in China: A Meta-Analysis
Source: Microorganisms. 2024 Aug 15;12(8):1683. doi: 10.3390/microorganisms12081683 (PMC11356719; doi:10.3390/microorganisms12081683)
Supplement: Supplementary file 1 [file microorganisms-12-01683-s001.zip › Literature statistics(n=115) and original data/15.Basidiomycota+original data+data analysis.xlsx]

## Sheet: Basidiomycota-MAT
	XC	SEC	NC	XE	SEE	NE	MAT	lnR	Var(lnR)		CATEGORICAL RESULTS
	7.671	0.686554	3	2.911	0.260535	3	≤10℃	-0.96895	0.00533946
	7.671	0.686554	3	4.498	0.402571	3	≤10℃	-0.533814	0.00534055		--Heterogeneity--
	7.671	0.686554	3	4.233	0.378854	3	≤10℃	-0.594536	0.00534082		Class #Studies PooledVar
	7.671	0.686554	3	3.174	0.284073	3	≤10℃	-0.882454	0.00534067		------------------------------
	7.671	0.686554	3	6.613	0.591863	3	≤10℃	-0.14841	0.0053405		≤10℃ 38 0.1887
	7.671	0.686554	3	10.319	0.923551	3	≤10℃	0.29654	0.00534045		10-20℃ 63 0.2002
	7.671	0.686554	3	8.465	0.757618	3	≤10℃	0.098493	0.00534004		≥20℃ 27 0.1710
	7.671	0.686554	3	8.203	0.734169	3	≤10℃	0.067053	0.0053404
	7.671	0.686554	3	11.11	0.994345	3	≤10℃	0.370399	0.00533992		Model df Q Prob(Chi-Square) Prob(Rand)
	7.671	0.686554	3	12.446	1.11392	3	≤10℃	0.483952	0.00534009		------------------------------------------------------------
	7.671	0.686554	3	15.102	1.35163	3	≤10℃	0.67738	0.00534005		Between 2 0.1962 0.90656 0.917
	11.919	1.06675	3	13.005	1.16395	3	≤10℃	0.0872001	0.00533995		Within 125 124.9988 0.48321
	11.919	1.06675	3	13.872	1.24154	3	≤10℃	0.151739	0.00533998		------------------------------------------------------------
	11.919	1.06675	3	10.835	0.969732	3	≤10℃	-0.0953521	0.00533999		Total 127 125.1950 0.52866
	11.919	1.06675	3	13.439	1.20279	3	≤10℃	0.120027	0.00534021
	11.919	1.06675	3	14.306	1.28039	3	≤10℃	0.182545	0.00534022
	11.919	1.06675	3	17.779	1.59122	3	≤10℃	0.399884	0.0053401		--Mean Effect Sizes--
	11.919	1.06675	3	11.051	0.989065	3	≤10℃	-0.0756128	0.00534036		Class #Studies E+ df 95% CI Bootstrap CI Bias CI
	11.919	1.06675	3	15.388	1.37723	3	≤10℃	0.255454	0.00534007		---------------------------------------------------------------------------------------------------
	11.919	1.06675	3	11.913	1.06621	3	≤10℃	-0.000503525	0.0053401		≤10℃ 38 0.0595 37 -0.0391 to 0.10.62 -0.0826 to 0.1149 -0.0955 to 0.1126
	11.919	1.06675	3	13.649	1.22159	3	≤10℃	0.135532	0.00534023		10-20℃ 63 0.1521 62 0.1044 to 0.2152 0.1546 to 0.2332 0.1624 to 0.2408
	11.919	1.06675	3	13.436	1.20252	3	≤10℃	0.119804	0.00534007		≥20℃ 27 0.2005 26 0.1127 to 0.2309 0.1311 to 0.2306 0.1530 to 0.2438
	18.699	1.67356	3	15.174	1.35807	3	≤10℃	-0.208887	0.00534027
	18.699	1.67356	3	8.126	0.727277	3	≤10℃	-0.833401	0.00534034		SUMMARY RESULTS
	18.699	1.67356	3	11.43	1.02299	3	≤10℃	-0.492229	0.00534024
	18.699	1.67356	3	10.548	0.944046	3	≤10℃	-0.572534	0.00533991		Heterogeneity df Prob(Chi-Square)
	18.699	1.67356	3	10.549	0.944136	3	≤10℃	-0.572439	0.00533997		------------------------------------------
	18.699	1.67356	3	20.901	1.87064	3	≤10℃	0.111327	0.00534005		Qtotal 125.1950 127 0.52866
	18.699	1.67356	3	6.363	0.569488	3	≤10℃	-1.07797	0.00534027
	18.699	1.67356	3	14.734	1.31869	3	≤10℃	-0.238312	0.0053402		Mean Effect Size 95% CI Bootstrap CI Bias CI
	18.699	1.67356	3	12.091	1.08214	3	≤10℃	-0.436009	0.00533995		-------------------------------------------------------------------------------
	18.699	1.67356	3	14.073	1.25953	3	≤10℃	-0.284212	0.00534002		E++ 0.1283 0.0145 to 0.1592 0.0268 to 0.1779 0.0240 to 0.1758
	18.699	1.67356	3	6.583	0.589179	3	≤10℃	-1.04398	0.00534036
	28.53	2.55343	3	22.11	1.97884	3	≤10℃	-0.254926	0.00534005		Sqrt Pooled Variance = 0.4367
	28.53	2.55343	3	25.933	2.321	3	≤10℃	-0.0954399	0.00534016		Mean Study Variance = 0.0053 Ratio = 81.7806
	28.53	2.55343	3	24.864	2.22533	3	≤10℃	-0.137535	0.0053401
	28.53	2.55343	3	27.92	2.49884	3	≤10℃	-0.0216129	0.00534008		-------------------------------------------------------------
	28.53	2.55343	3	36.942	3.30631	3	≤10℃	0.258393	0.00534015
	4.218	0.377511	3	4.2151	0.377251	3	10-20℃	-0.000687766	0.00534085
	4.218	0.377511	3	4.2125	0.377019	3	10-20℃	-0.00130479	0.0053399
	4.218	0.377511	3	4.2094	0.376741	3	10-20℃	-0.00204096	0.00533958
	2.7607	0.247083	3	2.7607	0.247083	3	10-20℃	0	0.00534054
	2.7607	0.247083	3	7.6687	0.686349	3	10-20℃	1.02166	0.00533979
	2.7607	0.247083	3	7.0552	0.63144	3	10-20℃	0.938281	0.00533983
	13.903	1.24432	3	14.989	1.34152	3	10-20℃	0.075212	0.0053401
	13.903	1.24432	3	15.856	1.41911	3	10-20℃	0.131443	0.00534012
	13.903	1.24432	3	12.819	1.1473	3	10-20℃	-0.0811762	0.00534016
	13.903	1.24432	3	15.423	1.38036	3	10-20℃	0.103755	0.00534033
	13.903	1.24432	3	16.29	1.45795	3	10-20℃	0.158447	0.00534033
	13.903	1.24432	3	19.763	1.76879	3	10-20℃	0.351707	0.0053402
	13.903	1.24432	3	13.035	1.16663	3	10-20℃	-0.0644666	0.00534002
	13.903	1.24432	3	17.372	1.55479	3	10-20℃	0.222755	0.00534019
	13.903	1.24432	3	13.897	1.24378	3	10-20℃	-0.000431655	0.00534025
	13.903	1.24432	3	15.633	1.39915	3	10-20℃	0.117279	0.00534034
	13.903	1.24432	3	15.42	1.38009	3	10-20℃	0.103561	0.00534021
	20.683	1.85113	3	17.158	1.53564	3	10-20℃	-0.186848	0.00534002
	20.683	1.85113	3	10.11	0.904845	3	10-20℃	-0.715787	0.0053399
	20.683	1.85113	3	13.414	1.20055	3	10-20℃	-0.433013	0.00534038
	20.683	1.85113	3	12.532	1.12161	3	10-20℃	-0.501027	0.0053401
	20.683	1.85113	3	12.533	1.1217	3	10-20℃	-0.500947	0.00534015
	20.683	1.85113	3	22.885	2.04821	3	10-20℃	0.10117	0.00534015
	20.683	1.85113	3	8.347	0.747057	3	10-20℃	-0.90741	0.00534048
	20.683	1.85113	3	16.718	1.49626	3	10-20℃	-0.212826	0.00534031
	20.683	1.85113	3	14.075	1.25971	3	10-20℃	-0.384912	0.00534011
	20.683	1.85113	3	16.057	1.4371	3	10-20℃	-0.253167	0.00534016
	20.683	1.85113	3	8.567	0.766746	3	10-20℃	-0.881394	0.00533984
	30.514	2.731	3	24.094	2.15641	3	10-20℃	-0.236223	0.00534013
	30.514	2.731	3	27.917	2.49857	3	10-20℃	-0.0889498	0.00534023
	30.514	2.731	3	26.848	2.4029	3	10-20℃	-0.127994	0.00534018
	30.514	2.731	3	29.904	2.67641	3	10-20℃	-0.0201933	0.00534015
	30.514	2.731	3	38.926	3.48388	3	10-20℃	0.243477	0.0053402
	9.078	0.812481	3	10.164	0.909678	3	10-20℃	0.112998	0.0053403
	5.5	0.49225	3	3.69	0.330255	3	10-20℃	-0.399122	0.00534089
	5.5	0.49225	3	5.432	0.486164	3	10-20℃	-0.0124407	0.00534056
	5.5	0.49225	3	4.34	0.38843	3	10-20℃	-0.236874	0.00533975
	9.078	0.812481	3	11.031	0.987275	3	10-20℃	0.194856	0.0053403
	9.078	0.812481	3	7.994	0.715463	3	10-20℃	-0.127163	0.00534044
	9.078	0.812481	3	10.598	0.948521	3	10-20℃	0.154811	0.00534005
	9.078	0.812481	3	11.465	1.02612	3	10-20℃	0.233445	0.00534008
	9.078	0.812481	3	14.938	1.33695	3	10-20℃	0.498054	0.00534036
	9.078	0.812481	3	8.21	0.734795	3	10-20℃	-0.100501	0.0053402
	9.078	0.812481	3	12.547	1.12296	3	10-20℃	0.323628	0.00534037
	9.078	0.812481	3	9.072	0.811944	3	10-20℃	-0.000661157	0.00533988
	9.078	0.812481	3	10.808	0.967316	3	10-20℃	0.174433	0.00534008
	9.078	0.812481	3	10.595	0.948253	3	10-20℃	0.154528	0.00534043
	15.858	1.41929	3	12.333	1.1038	3	10-20℃	-0.251396	0.00534015
	15.858	1.41929	3	5.285	0.473008	3	10-20℃	-1.0988	0.00534008
	15.858	1.41929	3	8.589	0.768715	3	10-20℃	-0.613192	0.00534006
	15.858	1.41929	3	7.707	0.689777	3	10-20℃	-0.721545	0.00534035
	15.858	1.41929	3	7.708	0.689866	3	10-20℃	-0.721415	0.00534043
	15.858	1.41929	3	18.06	1.61637	3	10-20℃	0.130025	0.00534027
	15.858	1.41929	3	3.522	0.315219	3	10-20℃	-1.50465	0.00533984
	15.858	1.41929	3	11.893	1.06442	3	10-20℃	-0.287724	0.00534005
	15.858	1.41929	3	9.25	0.827875	3	10-20℃	-0.539051	0.00534033
	15.858	1.41929	3	11.232	1.00526	3	10-20℃	-0.344907	0.00534036
	15.858	1.41929	3	3.742	0.334909	3	10-20℃	-1.44405	0.00534002
	25.689	2.29917	3	19.269	1.72458	3	10-20℃	-0.287565	0.00534024
	25.689	2.29917	3	23.092	2.06673	3	10-20℃	-0.106577	0.00534008
	25.689	2.29917	3	22.023	1.97106	3	10-20℃	-0.153976	0.00534028
	25.689	2.29917	3	25.079	2.24457	3	10-20℃	-0.024032	0.00534024
	25.689	2.29917	3	34.101	3.05204	3	10-20℃	0.283264	0.0053401
	11.062	0.990049	3	12.148	1.08725	3	≥20℃	0.0936487	0.00533994
	11.062	0.990049	3	13.015	1.16484	3	≥20℃	0.162587	0.00533997
	11.062	0.990049	3	9.978	0.893031	3	≥20℃	-0.103133	0.00533998
	11.062	0.990049	3	12.582	1.12609	3	≥20℃	0.128751	0.00534022
	11.062	0.990049	3	13.449	1.20369	3	≥20℃	0.195389	0.00534023
	11.062	0.990049	3	16.922	1.51452	3	≥20℃	0.425099	0.0053401
	11.062	0.990049	3	10.194	0.912363	3	≥20℃	-0.0817165	0.00534038
	11.062	0.990049	3	14.531	1.30052	3	≥20℃	0.272768	0.00534007
	11.062	0.990049	3	11.056	0.989512	3	≥20℃	-0.000542545	0.0053401
	11.062	0.990049	3	12.792	1.14488	3	≥20℃	0.145304	0.00534024
	11.062	0.990049	3	12.579	1.12582	3	≥20℃	0.128513	0.00534007
	17.842	1.59686	3	14.317	1.28137	3	≥20℃	-0.220108	0.00534029
	17.842	1.59686	3	7.269	0.650576	3	≥20℃	-0.897936	0.00534037
	17.842	1.59686	3	10.573	0.946284	3	≥20℃	-0.523252	0.00534026
	17.842	1.59686	3	9.691	0.867344	3	≥20℃	-0.610358	0.00533989
	17.842	1.59686	3	9.692	0.867434	3	≥20℃	-0.610254	0.00533996
	17.842	1.59686	3	20.044	1.79394	3	≥20℃	0.116375	0.00534005
	17.842	1.59686	3	5.506	0.492787	3	≥20℃	-1.17572	0.00534031
	17.842	1.59686	3	13.877	1.24199	3	≥20℃	-0.251322	0.0053402
	17.842	1.59686	3	11.234	1.00544	3	≥20℃	-0.46261	0.00533994
	17.842	1.59686	3	13.216	1.18283	3	≥20℃	-0.300127	0.00534002
	17.842	1.59686	3	5.726	0.512477	3	≥20℃	-1.13654	0.00534041
	27.673	2.47673	3	21.253	1.90214	3	≥20℃	-0.263959	0.00534004
	27.673	2.47673	3	25.076	2.2443	3	≥20℃	-0.098546	0.00534016
	27.673	2.47673	3	24.007	2.14863	3	≥20℃	-0.142112	0.0053401
	27.673	2.47673	3	27.063	2.42214	3	≥20℃	-0.0222897	0.00534008
	27.673	2.47673	3	36.085	3.22961	3	≥20℃	0.26542	0.00534015

## Sheet: Basidiomycota-MAP
	XC	SEC	NC	XE	SEE	NE	MAP	lnR	Var(lnR)		--Heterogeneity--
	7.671	0.686554	3	2.911	0.260535	3	≤1000mm	-0.96895	0.00534017		Class #Studies PooledVar
	7.671	0.686554	3	4.498	0.402571	3	≤1000mm	-0.533814	0.00534017		----------------------------------
	7.671	0.686554	3	4.233	0.378854	3	≤1000mm	-0.594536	0.00534017		≤1000mm 38 0.1604
	7.671	0.686554	3	3.174	0.284073	3	≤1000mm	-0.882454	0.00534017		1000-2000mm 63 0.2171
	7.671	0.686554	3	6.613	0.591863	3	≤1000mm	-0.14841	0.00534017		≥2000mm 27 0.1710
	7.671	0.686554	3	10.319	0.923551	3	≤1000mm	0.29654	0.00534017
	7.671	0.686554	3	8.465	0.757618	3	≤1000mm	0.098493	0.00534017		Model df Q Prob(Chi-Square) Prob(Rand)
	7.671	0.686554	3	8.203	0.734169	3	≤1000mm	0.067053	0.00534017		------------------------------------------------------------
	7.671	0.686554	3	11.11	0.994345	3	≤1000mm	0.370399	0.00534017		Between 2 0.2011 0.90435 0.895
	7.671	0.686554	3	12.446	1.11392	3	≤1000mm	0.483952	0.00534017		Within 125 125.0000 0.48318
	7.671	0.686554	3	15.102	1.35163	3	≤1000mm	0.67738	0.00534017		------------------------------------------------------------
	13.903	1.24432	3	14.989	1.34152	3	≤1000mm	0.075212	0.00534017		Total 127 125.2011 0.52851
	13.903	1.24432	3	15.856	1.41911	3	≤1000mm	0.131443	0.00534017
	13.903	1.24432	3	12.819	1.1473	3	≤1000mm	-0.0811762	0.00534017
	13.903	1.24432	3	15.423	1.38036	3	≤1000mm	0.103755	0.00534017		--Mean Effect Sizes--
	13.903	1.24432	3	16.29	1.45795	3	≤1000mm	0.158447	0.00534017		Class #Studies E+ df 95% CI Bootstrap CI Bias CI
	13.903	1.24432	3	19.763	1.76879	3	≤1000mm	0.351707	0.00534017		---------------------------------------------------------------------------------------------------
	13.903	1.24432	3	13.035	1.16663	3	≤1000mm	-0.0644666	0.00534017		≤1000mm 38 0.0526 37 -0.0391 to 0.1024 -0.0630 to 0.1161 -0.0632 to 0.1159
	13.903	1.24432	3	17.372	1.55479	3	≤1000mm	0.222755	0.00534017		1000-2000mm 63 0.1133 62 0.0827 to 0.1463 0.0620 to 0.1305 0.0847 to 0.1385
	13.903	1.24432	3	13.897	1.24378	3	≤1000mm	-0.000431655	0.00534017		≥2000mm 27 0.1928 26 0.1117 to 0.2205 0.1517 to 0.2410 0.1658 to 0.2472
	13.903	1.24432	3	15.633	1.39915	3	≤1000mm	0.117279	0.00534017
	13.903	1.24432	3	15.42	1.38009	3	≤1000mm	0.103561	0.00534017		SUMMARY RESULTS
	20.683	1.85113	3	17.158	1.53564	3	≤1000mm	-0.186848	0.00534017
	20.683	1.85113	3	10.11	0.904845	3	≤1000mm	-0.715787	0.00534017		Heterogeneity df Prob(Chi-Square)
	20.683	1.85113	3	13.414	1.20055	3	≤1000mm	-0.433013	0.00534017		------------------------------------------
	20.683	1.85113	3	12.532	1.12161	3	≤1000mm	-0.501027	0.00534017		Qtotal 125.2011 127 0.52851
	20.683	1.85113	3	12.533	1.1217	3	≤1000mm	-0.500947	0.00534017
	20.683	1.85113	3	22.885	2.04821	3	≤1000mm	0.10117	0.00534017		Mean Effect Size 95% CI Bootstrap CI Bias CI
	20.683	1.85113	3	8.347	0.747057	3	≤1000mm	-0.90741	0.00534017		-------------------------------------------------------------------------------
	20.683	1.85113	3	16.718	1.49626	3	≤1000mm	-0.212826	0.00534017		E++ 0.1283 0.0145 to 0.1592 0.0268 to 0.1779 0.0240 to 0.1758
	20.683	1.85113	3	14.075	1.25971	3	≤1000mm	-0.384912	0.00534017
	20.683	1.85113	3	16.057	1.4371	3	≤1000mm	-0.253167	0.00534017		Sqrt Pooled Variance = 0.4367
	20.683	1.85113	3	8.567	0.766746	3	≤1000mm	-0.881394	0.00534017		Mean Study Variance = 0.0053 Ratio = 81.7786
	30.514	2.731	3	24.094	2.15641	3	≤1000mm	-0.236223	0.00534017
	30.514	2.731	3	27.917	2.49857	3	≤1000mm	-0.0889498	0.00534017		-------------------------------------------------------------
	30.514	2.731	3	26.848	2.4029	3	≤1000mm	-0.127994	0.00534017
	30.514	2.731	3	29.904	2.67641	3	≤1000mm	-0.0201933	0.00534017
	30.514	2.731	3	38.926	3.48388	3	≤1000mm	0.243477	0.00534017
	4.218	0.377511	3	4.2151	0.377251	3	1000-2000mm	-0.000687766	0.00534017
	4.218	0.377511	3	4.2125	0.377019	3	1000-2000mm	-0.00130479	0.00534017
	4.218	0.377511	3	4.2094	0.376741	3	1000-2000mm	-0.00204096	0.00534017
	2.7607	0.247083	3	2.7607	0.247083	3	1000-2000mm	0	0.00534017
	2.7607	0.247083	3	7.6687	0.686349	3	1000-2000mm	1.02166	0.00534017
	2.7607	0.247083	3	7.0552	0.63144	3	1000-2000mm	0.938281	0.00534017
	9.078	0.812481	3	10.164	0.909678	3	1000-2000mm	0.112998	0.00534017
	9.078	0.812481	3	11.031	0.987275	3	1000-2000mm	0.194856	0.00534017
	9.078	0.812481	3	7.994	0.715463	3	1000-2000mm	-0.127163	0.00534017
	9.078	0.812481	3	10.598	0.948521	3	1000-2000mm	0.154811	0.00534017
	9.078	0.812481	3	11.465	1.02612	3	1000-2000mm	0.233445	0.00534017
	9.078	0.812481	3	14.938	1.33695	3	1000-2000mm	0.498054	0.00534017
	9.078	0.812481	3	8.21	0.734795	3	1000-2000mm	-0.100501	0.00534017
	9.078	0.812481	3	12.547	1.12296	3	1000-2000mm	0.323628	0.00534017
	9.078	0.812481	3	9.072	0.811944	3	1000-2000mm	-0.000661157	0.00534017
	9.078	0.812481	3	10.808	0.967316	3	1000-2000mm	0.174433	0.00534017
	9.078	0.812481	3	10.595	0.948253	3	1000-2000mm	0.154528	0.00534017
	15.858	1.41929	3	12.333	1.1038	3	1000-2000mm	-0.251396	0.00534017
	15.858	1.41929	3	5.285	0.473008	3	1000-2000mm	-1.0988	0.00534017
	15.858	1.41929	3	8.589	0.768715	3	1000-2000mm	-0.613192	0.00534017
	15.858	1.41929	3	7.707	0.689777	3	1000-2000mm	-0.721545	0.00534017
	15.858	1.41929	3	7.708	0.689866	3	1000-2000mm	-0.721415	0.00534017
	15.858	1.41929	3	18.06	1.61637	3	1000-2000mm	0.130025	0.00534017
	15.858	1.41929	3	3.522	0.315219	3	1000-2000mm	-1.50465	0.00534017
	15.858	1.41929	3	11.893	1.06442	3	1000-2000mm	-0.287724	0.00534017
	15.858	1.41929	3	9.25	0.827875	3	1000-2000mm	-0.539051	0.00534017
	15.858	1.41929	3	11.232	1.00526	3	1000-2000mm	-0.344907	0.00534017
	15.858	1.41929	3	3.742	0.334909	3	1000-2000mm	-1.44405	0.00534017
	25.689	2.29917	3	19.269	1.72458	3	1000-2000mm	-0.287565	0.00534017
	25.689	2.29917	3	23.092	2.06673	3	1000-2000mm	-0.106577	0.00534017
	25.689	2.29917	3	22.023	1.97106	3	1000-2000mm	-0.153976	0.00534017
	25.689	2.29917	3	25.079	2.24457	3	1000-2000mm	-0.024032	0.00534017
	25.689	2.29917	3	34.101	3.05204	3	1000-2000mm	0.283264	0.00534017
	5.5	0.49225	3	3.69	0.330255	3	1000-2000mm	-0.399122	0.00534017
	5.5	0.49225	3	5.432	0.486164	3	1000-2000mm	-0.0124407	0.00534017
	5.5	0.49225	3	4.34	0.38843	3	1000-2000mm	-0.236874	0.00534017
	11.919	1.06675	3	13.005	1.16395	3	1000-2000mm	0.0872001	0.00534017
	11.919	1.06675	3	13.872	1.24154	3	1000-2000mm	0.151739	0.00534017
	11.919	1.06675	3	10.835	0.969732	3	1000-2000mm	-0.0953521	0.00534017
	11.919	1.06675	3	13.439	1.20279	3	1000-2000mm	0.120027	0.00534017
	11.919	1.06675	3	14.306	1.28039	3	1000-2000mm	0.182545	0.00534017
	11.919	1.06675	3	17.779	1.59122	3	1000-2000mm	0.399884	0.00534017
	11.919	1.06675	3	11.051	0.989065	3	1000-2000mm	-0.0756128	0.00534017
	11.919	1.06675	3	15.388	1.37723	3	1000-2000mm	0.255454	0.00534017
	11.919	1.06675	3	11.913	1.06621	3	1000-2000mm	-0.000503525	0.00534017
	11.919	1.06675	3	13.649	1.22159	3	1000-2000mm	0.135532	0.00534017
	11.919	1.06675	3	13.436	1.20252	3	1000-2000mm	0.119804	0.00534017
	18.699	1.67356	3	15.174	1.35807	3	1000-2000mm	-0.208887	0.00534017
	18.699	1.67356	3	8.126	0.727277	3	1000-2000mm	-0.833401	0.00534017
	18.699	1.67356	3	11.43	1.02299	3	1000-2000mm	-0.492229	0.00534017
	18.699	1.67356	3	10.548	0.944046	3	1000-2000mm	-0.572534	0.00534017
	18.699	1.67356	3	10.549	0.944136	3	1000-2000mm	-0.572439	0.00534017
	18.699	1.67356	3	20.901	1.87064	3	1000-2000mm	0.111327	0.00534017
	18.699	1.67356	3	6.363	0.569488	3	1000-2000mm	-1.07797	0.00534017
	18.699	1.67356	3	14.734	1.31869	3	1000-2000mm	-0.238312	0.00534017
	18.699	1.67356	3	12.091	1.08214	3	1000-2000mm	-0.436009	0.00534017
	18.699	1.67356	3	14.073	1.25953	3	1000-2000mm	-0.284212	0.00534017
	18.699	1.67356	3	6.583	0.589179	3	1000-2000mm	-1.04398	0.00534017
	28.53	2.55343	3	22.11	1.97884	3	1000-2000mm	-0.254926	0.00534017
	28.53	2.55343	3	25.933	2.321	3	1000-2000mm	-0.0954399	0.00534017
	28.53	2.55343	3	24.864	2.22533	3	1000-2000mm	-0.137535	0.00534017
	28.53	2.55343	3	27.92	2.49884	3	1000-2000mm	-0.0216129	0.00534017
	28.53	2.55343	3	36.942	3.30631	3	1000-2000mm	0.258393	0.00534017
	11.062	0.990049	3	12.148	1.08725	3	≥2000mm	0.0936487	0.00534017
	11.062	0.990049	3	13.015	1.16484	3	≥2000mm	0.162587	0.00534017
	11.062	0.990049	3	9.978	0.893031	3	≥2000mm	-0.103133	0.00534017
	11.062	0.990049	3	12.582	1.12609	3	≥2000mm	0.128751	0.00534017
	11.062	0.990049	3	13.449	1.20369	3	≥2000mm	0.195389	0.00534017
	11.062	0.990049	3	16.922	1.51452	3	≥2000mm	0.425099	0.00534017
	11.062	0.990049	3	10.194	0.912363	3	≥2000mm	-0.0817165	0.00534017
	11.062	0.990049	3	14.531	1.30052	3	≥2000mm	0.272768	0.00534017
	11.062	0.990049	3	11.056	0.989512	3	≥2000mm	-0.000542545	0.00534017
	11.062	0.990049	3	12.792	1.14488	3	≥2000mm	0.145304	0.00534017
	11.062	0.990049	3	12.579	1.12582	3	≥2000mm	0.128513	0.00534017
	17.842	1.59686	3	14.317	1.28137	3	≥2000mm	-0.220108	0.00534017
	17.842	1.59686	3	7.269	0.650576	3	≥2000mm	-0.897936	0.00534017
	17.842	1.59686	3	10.573	0.946284	3	≥2000mm	-0.523252	0.00534017
	17.842	1.59686	3	9.691	0.867344	3	≥2000mm	-0.610358	0.00534017
	17.842	1.59686	3	9.692	0.867434	3	≥2000mm	-0.610254	0.00534017
	17.842	1.59686	3	20.044	1.79394	3	≥2000mm	0.116375	0.00534017
	17.842	1.59686	3	5.506	0.492787	3	≥2000mm	-1.17572	0.00534017
	17.842	1.59686	3	13.877	1.24199	3	≥2000mm	-0.251322	0.00534017
	17.842	1.59686	3	11.234	1.00544	3	≥2000mm	-0.46261	0.00534017
	17.842	1.59686	3	13.216	1.18283	3	≥2000mm	-0.300127	0.00534017
	17.842	1.59686	3	5.726	0.512477	3	≥2000mm	-1.13654	0.00534017
	27.673	2.47673	3	21.253	1.90214	3	≥2000mm	-0.263959	0.00534017
	27.673	2.47673	3	25.076	2.2443	3	≥2000mm	-0.098546	0.00534017
	27.673	2.47673	3	24.007	2.14863	3	≥2000mm	-0.142112	0.00534017
	27.673	2.47673	3	27.063	2.42214	3	≥2000mm	-0.0222897	0.00534017
	27.673	2.47673	3	36.085	3.22961	3	≥2000mm	0.26542	0.00534017
