# Supplementary material for: Effects of Long-Term Application of Nitrogen Fertilizer on Soil Acidification and Biological Properties in China: A Meta-Analysis
Source: Microorganisms. 2024 Aug 15;12(8):1683. doi: 10.3390/microorganisms12081683 (PMC11356719; doi:10.3390/microorganisms12081683)
Supplement: Supplementary file 1 [file microorganisms-12-01683-s001.zip › Literature statistics(n=115) and original data/16.Shannon+original data+data analysis.xlsx]

## Sheet: Shannon-MAT
	XC	SEC	NC	XE	SEE	NE	MAT	lnR	Var(lnR)		CATEGORICAL RESULTS
	3.123	0.03	3	3.174	0.01	3	≤10℃	0.0161985	3.40681e-05
	3.123	0.03	3	3.07	0.01	3	≤10℃	-0.0171165	3.42961e-05		--Heterogeneity--
	3.123	0.03	3	3.102	0.02	3	≤10℃	-0.00674701	4.46159e-05		Class #Studies PooledVar
	3.123	0.03	3	3.082	0.12	3	≤10℃	-0.0132153	0.00053609		------------------------------
	3.123	0.03	3	3.067	0.04	3	≤10℃	-0.0180942	8.74578e-05		≤10℃ 54 0.0010
	1.031	0.056	3	1.075	0.035	3	≤10℃	0.0417915	0.00133676		10-20℃ 76 0.0021
	1.031	0.056	3	1.157	0.018	3	≤10℃	0.115301	0.00106409		≥20℃ 53 0.0049
	6.46	0.47	3	5.91	0.22	3	≤10℃	-0.0889835	0.00222635
	6.46	0.47	3	6.08	0.26	3	≤10℃	-0.0606246	0.00237401		Model df Q Prob(Chi-Square) Prob(Rand)
	6.46	0.47	3	6	0.02	3	≤10℃	-0.0738698	0.00176815		------------------------------------------------------------
	6.46	0.47	3	6.67	0.48	3	≤10℃	0.0319905	0.00349072		Between 2 18.8409 0.00008 0.001
	6.46	0.47	3	6.99	0.08	3	≤10℃	0.0788512	0.00180811		Within 202 94.6858 0.01185
	6.46	0.47	3	6.93	0.06	3	≤10℃	0.0702305	0.00178944		------------------------------------------------------------
	6.46	0.47	3	6.75	0.14	3	≤10℃	0.0439132	0.00190784		Total 202 113.5267 0.00045
	10.75	0	3	10.55	0	3	≤10℃	-0.0187799	0
	10.75	0	3	10.65	0	3	≤10℃	-0.00934586	0
	10.75	0	3	10.65	0	3	≤10℃	-0.00934586	0		--Mean Effect Sizes--
	10.75	0	3	10.55	0	3	≤10℃	-0.0187799	0		Class #Studies E+ df 95% CI Bootstrap CI Bias CI
	10.75	0	3	10.8	0	3	≤10℃	0.00464038	0		---------------------------------------------------------------------------------------------------
	10.75	0	3	10.2	0	3	≤10℃	-0.052518	0		≤10℃ 54 -0.1124 53 -0.0893 to -0.1893 -0.1392 to -0.2056 -0.1393 to -0.2056
	10.75	0	3	10.75	0	3	≤10℃	0	0		10-20℃ 76 -0.0945 75 -0.0466 to -0.1287 -0.0175 to -0.1705 -0.0191 to -0.1724
	10.75	0	3	10.6	0	3	≤10℃	-0.0140518	0		≥20℃ 53 -0.0355 52 -0.0145 to -0.0696 -0.0165 to -0.0743 -0.0108 to -0.0766
	10.75	0	3	10.75	0	3	≤10℃	0	0
	10.75	0	3	10.85	0	3	≤10℃	0.00925933	0		SUMMARY RESULTS
	10.55	0	3	10.5	0	3	≤10℃	-0.0047506	0
	10.55	0	3	10.65	0	3	≤10℃	0.00943403	0		Heterogeneity df Prob(Chi-Square)
	10.55	0	3	10.6	0	3	≤10℃	0.00472814	0		------------------------------------------
	10.55	0	3	10.55	0	3	≤10℃	0	0		Qtotal 113.5267 201 0.00045
	10.55	0	3	10.75	0	3	≤10℃	0.0187799	0
	9.84	0	3	9.39	0	3	≤10℃	-0.0468104	0		Mean Effect Size 95% CI Bootstrap CI Bias CI
	9.84	0	3	10.45	0	3	≤10℃	0.0601463	0		----------------------------------------------------------------------------
	9.84	0	3	10.4	0	3	≤10℃	0.0553501	0		E++ -0.1542 -0.1168 to -0.2491 -0.1278 to -0.2085 -0.1289 to -0.2080
	9.84	0	3	10.6	0	3	≤10℃	0.0743983	0
	9.84	0	3	10.75	0	3	≤10℃	0.08845	0		Sqrt Pooled Variance = 0.0449
	10.1	0	3	10.08	0	3	≤10℃	-0.00198216	0		Mean Study Variance = 0.0043 Ratio = 10.3810
	10.1	0	3	10.07	0	3	≤10℃	-0.00297472	0
	10.1	0	3	10.19	0	3	≤10℃	0.00887142	0		-------------------------------------------------------------
	5.8912	0	3	5.9223	0	3	≤10℃	0.00526517	0
	5.8912	0	3	5.8451	0	3	≤10℃	-0.00785601	0
	5.8912	0	3	5.8862	0	3	≤10℃	-0.000849084	0
	5.8912	0	3	6.13	0	3	≤10℃	0.039735	0
	5.8912	0	3	5.7082	0	3	≤10℃	-0.031556	0
	5.8912	0	3	6.1936	0	3	≤10℃	0.0500568	0
	5.8912	0	3	6.0106	0	3	≤10℃	0.0200649	0
	5.395	0	3	5.9363	0	3	≤10℃	0.0956134	0
	5.395	0	3	5.1621	0	3	≤10℃	-0.0441291	0
	6.55	0	3	3.2	0	3	≤10℃	-0.716314	0
	6.55	0	3	6.57	0	3	≤10℃	0.00304878	0
	6.55	0	3	5.98	0	3	≤10℃	-0.0910445	0
	6.55	0	3	6.24	0	3	≤10℃	-0.0484849	0
	5.94	0	3	6.22	0	3	≤10℃	0.0460608	0
	5.94	0	3	6.14	0	3	≤10℃	0.0331156	0
	4.01	0	3	4.02	0	3	≤10℃	0.00249066	0
	4.01	0	3	3.94	0	3	≤10℃	-0.0176105	0
	9.825	0.076	3	9.101	0.186	3	≤10℃	-0.0765459	0.000159173
	9.825	0.076	3	8.887	0.157	3	≤10℃	-0.100341	0.000123977
	9.825	0.076	3	9.415	0.129	3	≤10℃	-0.042626	8.25227e-05
	9.825	0.076	3	9.646	0.059	3	≤10℃	-0.0183868	3.24159e-05
	9.825	0.076	3	9.361	0.094	3	≤10℃	-0.048378	5.3557e-05
	9.825	0.076	3	9.122	0.26	3	≤10℃	-0.0742411	0.000290743
	7.6825	0.4289	3	7.7592	0.4639	3	10-20℃	0.00993422	0.00223043
	7.6825	0.4289	3	7.9225	0.1633	3	10-20℃	0.0307618	0.00118055
	7.6825	0.4289	3	7.7785	0.2433	3	10-20℃	0.0124185	0.00136504
	6.988	0.1213	3	7.4523	0.0898	3	10-20℃	0.0643283	0.000148838
	6.988	0.1213	3	7.8933	0.032	3	10-20℃	0.12182	0.000105916
	6.988	0.1213	3	7.9805	0.3333	3	10-20℃	0.132807	0.000681856
	1.354	0	3	1.398	0	3	10-20℃	0.0319795	0
	1.354	0	3	1.48	0	3	10-20℃	0.0889789	0
	6.783	0	3	6.233	0	3	10-20℃	-0.0845617	0
	6.783	0	3	6.403	0	3	10-20℃	-0.0576529	0
	6.783	0	3	6.323	0	3	10-20℃	-0.0702257	0
	6.783	0	3	6.993	0	3	10-20℃	0.0304902	0
	6.783	0	3	7.313	0	3	10-20℃	0.0752341	0
	6.783	0	3	7.253	0	3	10-20℃	0.0669957	0
	6.783	0	3	7.073	0	3	10-20℃	0.0418652	0
	11.073	0	3	10.873	0	3	10-20℃	-0.0182271	0
	11.073	0	3	10.973	0	3	10-20℃	-0.009072	0
	11.073	0	3	10.973	0	3	10-20℃	-0.009072	0
	11.073	0	3	10.873	0	3	10-20℃	-0.0182271	0
	11.073	0	3	11.123	0	3	10-20℃	0.00450532	0
	11.073	0	3	10.523	0	3	10-20℃	-0.0509464	0
	11.073	0	3	11.073	0	3	10-20℃	0	0
	11.073	0	3	10.923	0	3	10-20℃	-0.0136391	0
	11.073	0	3	11.073	0	3	10-20℃	0	0
	11.073	0	3	11.173	0	3	10-20℃	0.00899044	0
	10.873	0	3	10.823	0	3	10-20℃	-0.00460915	0
	10.873	0	3	10.973	0	3	10-20℃	0.00915506	0
	10.873	0	3	10.923	0	3	10-20℃	0.00458801	0
	10.873	0	3	10.873	0	3	10-20℃	0	0
	10.873	0	3	11.073	0	3	10-20℃	0.0182271	0
	10.163	0	3	9.713	0	3	10-20℃	-0.0452885	0
	10.163	0	3	10.773	0	3	10-20℃	0.0582893	0
	10.163	0	3	10.723	0	3	10-20℃	0.0536373	0
	10.163	0	3	10.923	0	3	10-20℃	0.072117	0
	10.163	0	3	11.073	0	3	10-20℃	0.085756	0
	10.423	0	3	10.403	0	3	10-20℃	-0.00192068	0
	10.423	0	3	10.393	0	3	10-20℃	-0.0028824	0
	10.423	0	3	10.513	0	3	10-20℃	0.00859768	0
	6.2142	0	3	6.2453	0	3	10-20℃	0.00499219	0
	6.2142	0	3	6.1681	0	3	10-20℃	-0.00744615	0
	6.2142	0	3	6.2092	0	3	10-20℃	-0.000804933	0
	6.2142	0	3	6.453	0	3	10-20℃	0.0377081	0
	6.2142	0	3	6.0312	0	3	10-20℃	-0.029891	0
	6.2142	0	3	6.5166	0	3	10-20℃	0.0475158	0
	6.2142	0	3	6.3336	0	3	10-20℃	0.0190318	0
	10.03	1.09	3	10.34	1.12	3	10-20℃	0.0304393	0.00784755
	10.03	1.09	3	10.39	1.08	3	10-20℃	0.0352632	0.00753828
	10.03	1.09	3	10.68	1.11	3	10-20℃	0.0627922	0.00753734
	10.03	1.09	3	10.56	1.17	3	10-20℃	0.0514927	0.00802856
	4.2388	0	3	4.2045	0	3	10-20℃	-0.00812483	0
	4.2388	0	3	4.273	0	3	10-20℃	0.00803595	0
	4.1367	0	3	4.1018	0	3	10-20℃	-0.00847247	0
	4.1367	0	3	4.0506	0	3	10-20℃	-0.0210334	0
	4.0087	0	3	4.0506	0	3	10-20℃	0.010398	0
	4.0087	0	3	4.1369	0	3	10-20℃	0.0314797	0
	4.2815	0	3	4.2456	0	3	10-20℃	-0.00842026	0
	4.2815	0	3	4.3174	0	3	10-20℃	0.00834995	0
	3.759	0	3	3.7286	0	3	10-20℃	-0.00812014	0
	3.759	0	3	3.7893	0	3	10-20℃	0.00802834	0
	4.0654	0	3	4.0971	0	3	10-20℃	0.00776727	0
	4.0654	0	3	4.0337	0	3	10-20℃	-0.00782807	0
	3.8112	0	3	3.7803	0	3	10-20℃	-0.00814073	0
	3.8112	0	3	3.8421	0	3	10-20℃	0.00807499	0
	4.5812	0	3	4.5588	0	3	10-20℃	-0.00490154	0
	4.5812	0	3	4.6036	0	3	10-20℃	0.00487763	0
	4.5879	0	3	7.5515	0	3	10-20℃	0.498324	0
	4.5879	0	3	4.6243	0	3	10-20℃	0.00790261	0
	4.2971	0	3	4.2639	0	3	10-20℃	-0.00775614	0
	4.2971	0	3	4.3302	0	3	10-20℃	0.00767335	0
	6.6453	0	3	6.6328	0	3	10-20℃	-0.0018828	0
	6.6453	0	3	6.6578	0	3	10-20℃	0.00187926	0
	6.8854	0	3	6.8734	0	3	10-20℃	-0.00174434	0
	6.8854	0	3	6.8973	0	3	10-20℃	0.0017268	0
	6.9381	0	3	6.9284	0	3	10-20℃	-0.00139906	0
	6.9381	0	3	6.9478	0	3	10-20℃	0.0013971	0
	7.0138	0	3	7.002	0	3	10-20℃	-0.00168381	0
	7.0138	0	3	7.0256	0	3	10-20℃	0.00168098	0
	6.9534	0	3	6.9414	0	3	10-20℃	-0.00172727	0
	6.9534	0	3	6.9655	0	3	10-20℃	0.00173864	0
	6.8945	0	3	6.8839	0	3	10-20℃	-0.00153864	0
	6.8945	0	3	6.95	0	3	10-20℃	0.00801767	0
	6.7974	0	3	6.7853	0	3	10-20℃	-0.00178168	0
	6.7974	0	3	6.8096	0	3	10-20℃	0.0017932	0
	6.8043	0	3	6.7935	0	3	10-20℃	-0.00158849	0
	6.8043	0	3	6.815	0	3	10-20℃	0.0015713	0
	6.7884	0	3	6.7731	0	3	10-20℃	-0.00225639	0
	6.7884	0	3	6.8037	0	3	10-20℃	0.00225131	0
	5.98	0.22	3	5.94	0.04	3	10-20℃	-0.00671143	0.000466266
	5.98	0.22	3	6.16	0.02	3	10-20℃	0.0296562	0.000454665
	5.98	0.22	3	5.8	0.25	3	10-20℃	-0.0305627	0.00107045
	6.106	0	3	6.04	0	3	10-20℃	-0.0108679	0
	6.106	0	3	627	0	3	10-20℃	4.63167	0
	6.106	0	3	5.908	0	3	10-20℃	-0.0329645	0
	6.106	0	3	6.495	0	3	10-20℃	0.0617608	0
	6.22	0.21	3	6.18	0.34	3	10-20℃	-0.00645164	0.00138889
	6.22	0.21	3	6.55	0.05	3	10-20℃	0.0516951	0.000399383
	6.22	0.21	3	6.56	0.07	3	10-20℃	0.0532207	0.000417914
	3.446	0	3	3.497	0	3	10-20℃	0.0146913	0
	3.446	0	3	3.393	0	3	10-20℃	-0.0154997	0
	3.446	0	3	3.425	0	3	10-20℃	-0.00611267	0
	3.446	0	3	3.405	0	3	10-20℃	-0.0119692	0
	3.446	0	3	3.39	0	3	10-20℃	-0.0163842	0
	5.718	0	3	6.2593	0	3	≥20℃	0.0904493	0
	5.718	0	3	5.4851	0	3	≥20℃	-0.0415838	0
	6.873	0	3	3.523	0	3	≥20℃	-0.668288	0
	6.873	0	3	6.893	0	3	≥20℃	0.00290571	0
	6.873	0	3	6.303	0	3	≥20℃	-0.086575	0
	5.54	0.15	3	5.42	0.06	3	≥20℃	-0.0218987	0.000285216
	5.54	0.15	3	5.12	0.02	3	≥20℃	-0.0788401	0.000249453
	5.54	0.15	3	5.5	0.14	3	≥20℃	-0.00724641	0.000460344
	5.54	0.15	3	5.11	0.08	3	≥20℃	-0.0807951	0.000326066
	6.49	0.12	3	5.1	0.09	3	≥20℃	-0.241022	0.000217766
	6.49	0.12	3	6.21	0.07	3	≥20℃	-0.0441016	0.000156314
	6.49	0.12	3	6.14	0.08	3	≥20℃	-0.0554378	0.000170548
	6.49	0.12	3	5.96	0.11	3	≥20℃	-0.085192	0.000227506
	6.39	0.15	3	6.32	0.11	3	≥20℃	-0.0110151	0.000284658
	6.39	0.15	3	6.34	0.16	3	≥20℃	-0.0078555	0.000395974
	6.39	0.15	3	6.31	0.06	3	≥20℃	-0.0125986	0.000213818
	6.39	0.15	3	6.24	0.08	3	≥20℃	-0.0237541	0.000238468
	5.22	0.1	3	5.81	0.6	3	≥20℃	0.107083	0.00367724
	5.22	0.1	3	5.74	0.46	3	≥20℃	0.0949618	0.0022631
	5.22	0.1	3	5.5	0.26	3	≥20℃	0.0522507	0.000867235
	5.22	0.1	3	5.39	0.14	3	≥20℃	0.032048	0.000347215
	3.36	0.35	3	3.02	0.15	3	≥20℃	-0.106684	0.00443923
	3.36	0.35	3	2.89	0.22	3	≥20℃	-0.150684	0.00554855
	3.36	0.35	3	3.07	0.53	3	≥20℃	-0.0902634	0.0135516
	3.36	0.35	3	3.08	0.14	3	≥20℃	-0.0870114	0.0043056
	2.77	0.26	3	3.05	0.18	3	≥20℃	0.0962943	0.00409772
	2.77	0.26	3	2.85	0.36	3	≥20℃	0.0284717	0.0082553
	2.77	0.26	3	3.03	0.43	3	≥20℃	0.0897153	0.00964996
	2.77	0.26	3	2.91	0.29	3	≥20℃	0.0493058	0.00624721
	3.57	0.69	3	4.15	0.41	3	≥20℃	0.150543	0.0157055
	3.57	0.69	3	4.19	0.54	3	≥20℃	0.160135	0.0179886
	3.57	0.69	3	3.72	0.54	3	≥20℃	0.0411581	0.019476
	3.57	0.69	3	3.31	0.48	3	≥20℃	-0.0756174	0.0194618
	3.57	0.69	3	2.31	0.1	3	≥20℃	-0.435318	0.0130767
	3.57	0.69	3	3.02	0.52	3	≥20℃	-0.167309	0.0223346
	3.57	0.69	3	4.1	0.08	3	≥20℃	0.138421	0.0125789
	3.57	0.69	3	3.4	0.29	3	≥20℃	-0.0487902	0.0148771
	3.57	0.69	3	3.29	0.88	3	≥20℃	-0.081678	0.0363001

## Sheet: Shannon-MAP
	XC	SEC	NC	XE	SEE	NE	MAP	lnR	Var(lnR)		CATEGORICAL RESULTS
	3.123	0.03	3	3.174	0.01	3	≤1000mm	0.0161985	3.40681e-05
	3.123	0.03	3	3.07	0.01	3	≤1000mm	-0.0171165	3.42961e-05		--Heterogeneity--
	3.123	0.03	3	3.102	0.02	3	≤1000mm	-0.00674701	4.46159e-05		Class #Studies PooledVar
	3.123	0.03	3	3.082	0.12	3	≤1000mm	-0.0132153	0.00053609		----------------------------------
	3.123	0.03	3	3.067	0.04	3	≤1000mm	-0.0180942	8.74578e-05		≤1000mm 54 0.0005
	1.031	0.056	3	1.075	0.035	3	≤1000mm	0.0417915	0.00133676		1000-2000mm 101 0.0041
	1.031	0.056	3	1.157	0.018	3	≤1000mm	0.115301	0.00106409		≥2000mm 47 0.0049
	6.46	0.47	3	5.91	0.22	3	≤1000mm	-0.0889835	0.00222635
	6.46	0.47	3	6.08	0.26	3	≤1000mm	-0.0606246	0.00237401		Model df Q Prob(Chi-Square) Prob(Rand)
	6.46	0.47	3	6	0.02	3	≤1000mm	-0.0738698	0.00176815		-----------------------------------------------------------
	6.46	0.47	3	6.67	0.48	3	≤1000mm	0.0319905	0.00349072		Between 2 5.3112 0.07026 0.144
	6.46	0.47	3	6.99	0.08	3	≤1000mm	0.0788512	0.00180811		Within 200 81.1048 0.09974
	6.46	0.47	3	6.93	0.06	3	≤1000mm	0.0702305	0.00178944		-----------------------------------------------------------
	6.46	0.47	3	6.75	0.14	3	≤1000mm	0.0439132	0.00190784		Total 202 86.4160 0.06532
	10.75	0	3	10.55	0	3	≤1000mm	-0.0187799	0
	10.75	0	3	10.65	0	3	≤1000mm	-0.00934586	0
	10.75	0	3	10.65	0	3	≤1000mm	-0.00934586	0		--Mean Effect Sizes--
	10.75	0	3	10.55	0	3	≤1000mm	-0.0187799	0		Class #Studies E+ df 95% CI Bootstrap CI Bias CI
	10.75	0	3	10.8	0	3	≤1000mm	0.00464038	0		--------------------------------------------------------------------------------------------------
	10.75	0	3	10.2	0	3	≤1000mm	-0.052518	0		≤1000mm 54 -0.1056 53 -0.0418 to -0.1313 -0.0207 to -0.1352 -0.0196 to -0.1367
	10.75	0	3	10.75	0	3	≤1000mm	0	0		1000-2000mm 101 -0.1625 100 -0.0919 to -0.2016 -0.1223 to -0.2364 -0.1214 to -0.2371
	10.75	0	3	10.6	0	3	≤1000mm	-0.0140518	0		≥2000mm 47 -0.2248 46 -0.1661 to -0.2545 -0.1653 to -0.2020 -0.1692 to -0.2046
	10.75	0	3	10.75	0	3	≤1000mm	0	0
	10.75	0	3	10.85	0	3	≤1000mm	0.00925933	0		SUMMARY RESULTS
	10.55	0	3	10.5	0	3	≤1000mm	-0.0047506	0
	10.55	0	3	10.65	0	3	≤1000mm	0.00943403	0		Heterogeneity df Prob(Chi-Square)
	10.55	0	3	10.6	0	3	≤1000mm	0.00472814	0		-----------------------------------------
	10.55	0	3	10.55	0	3	≤1000mm	0	0		Qtotal 86.4160 201 0.06532
	10.55	0	3	10.75	0	3	≤1000mm	0.0187799	0
	9.84	0	3	9.39	0	3	≤1000mm	-0.0468104	0		Mean Effect Size 95% CI Bootstrap CI Bias CI
	9.84	0	3	10.45	0	3	≤1000mm	0.0601463	0		----------------------------------------------------------------------------
	9.84	0	3	10.4	0	3	≤1000mm	0.0553501	0		E++ -0.1542 -0.1168 to -0.2491 -0.1278 to -0.2085 -0.1289 to -0.2080
	9.84	0	3	10.6	0	3	≤1000mm	0.0743983	0
	9.84	0	3	10.75	0	3	≤1000mm	0.08845	0		Sqrt Pooled Variance = 0.0552
	10.1	0	3	10.08	0	3	≤1000mm	-0.00198216	0		Mean Study Variance = 0.0043 Ratio = 12.7755
	10.1	0	3	10.07	0	3	≤1000mm	-0.00297472	0
	10.1	0	3	10.19	0	3	≤1000mm	0.00887142	0		-------------------------------------------------------------
	5.8912	0	3	5.9223	0	3	≤1000mm	0.00526517	0
	5.8912	0	3	5.8451	0	3	≤1000mm	-0.00785601	0
	5.8912	0	3	5.8862	0	3	≤1000mm	-0.000849084	0
	5.8912	0	3	6.13	0	3	≤1000mm	0.039735	0
	5.8912	0	3	5.7082	0	3	≤1000mm	-0.031556	0
	5.8912	0	3	6.1936	0	3	≤1000mm	0.0500568	0
	5.8912	0	3	6.0106	0	3	≤1000mm	0.0200649	0
	5.395	0	3	5.9363	0	3	≤1000mm	0.0956134	0
	5.395	0	3	5.1621	0	3	≤1000mm	-0.0441291	0
	6.55	0	3	3.2	0	3	≤1000mm	-0.716314	0
	6.55	0	3	6.57	0	3	≤1000mm	0.00304878	0
	6.55	0	3	5.98	0	3	≤1000mm	-0.0910445	0
	6.55	0	3	6.24	0	3	≤1000mm	-0.0484849	0
	5.94	0	3	6.22	0	3	≤1000mm	0.0460608	0
	5.94	0	3	6.14	0	3	≤1000mm	0.0331156	0
	4.01	0	3	4.02	0	3	≤1000mm	0.00249066	0
	4.01	0	3	3.94	0	3	≤1000mm	-0.0176105	0
	7.6825	0.4289	3	7.7592	0.4639	3	1000-2000mm	0.00993422	0.00223043
	7.6825	0.4289	3	7.9225	0.1633	3	1000-2000mm	0.0307618	0.00118055
	7.6825	0.4289	3	7.7785	0.2433	3	1000-2000mm	0.0124185	0.00136504
	6.988	0.1213	3	7.4523	0.0898	3	1000-2000mm	0.0643283	0.000148838
	6.988	0.1213	3	7.8933	0.032	3	1000-2000mm	0.12182	0.000105916
	6.988	0.1213	3	7.9805	0.3333	3	1000-2000mm	0.132807	0.000681856
	6.8854	0	3	6.8734	0	3	1000-2000mm	-0.00174434	0
	6.8854	0	3	6.8973	0	3	1000-2000mm	0.0017268	0
	6.9381	0	3	6.9284	0	3	1000-2000mm	-0.00139906	0
	6.9381	0	3	6.9478	0	3	1000-2000mm	0.0013971	0
	7.0138	0	3	7.002	0	3	1000-2000mm	-0.00168381	0
	7.0138	0	3	7.0256	0	3	1000-2000mm	0.00168098	0
	6.9534	0	3	6.9414	0	3	1000-2000mm	-0.00172727	0
	6.9534	0	3	6.9655	0	3	1000-2000mm	0.00173864	0
	6.8945	0	3	6.8839	0	3	1000-2000mm	-0.00153864	0
	6.8945	0	3	6.95	0	3	1000-2000mm	0.00801767	0
	6.7974	0	3	6.7853	0	3	1000-2000mm	-0.00178168	0
	6.7974	0	3	6.8096	0	3	1000-2000mm	0.0017932	0
	6.8043	0	3	6.7935	0	3	1000-2000mm	-0.00158849	0
	6.8043	0	3	6.815	0	3	1000-2000mm	0.0015713	0
	6.7884	0	3	6.7731	0	3	1000-2000mm	-0.00225639	0
	6.7884	0	3	6.8037	0	3	1000-2000mm	0.00225131	0
	5.98	0.22	3	5.94	0.04	3	1000-2000mm	-0.00671143	0.000466266
	5.98	0.22	3	6.16	0.02	3	1000-2000mm	0.0296562	0.000454665
	5.98	0.22	3	5.8	0.25	3	1000-2000mm	-0.0305627	0.00107045
	6.106	0	3	6.04	0	3	1000-2000mm	-0.0108679	0
	6.106	0	3	627	0	3	1000-2000mm	4.63167	0
	6.106	0	3	5.908	0	3	1000-2000mm	-0.0329645	0
	6.106	0	3	6.495	0	3	1000-2000mm	0.0617608	0
	6.22	0.21	3	6.18	0.34	3	1000-2000mm	-0.00645164	0.00138889
	6.22	0.21	3	6.55	0.05	3	1000-2000mm	0.0516951	0.000399383
	6.22	0.21	3	6.56	0.07	3	1000-2000mm	0.0532207	0.000417914
	3.446	0	3	3.497	0	3	1000-2000mm	0.0146913	0
	3.446	0	3	3.393	0	3	1000-2000mm	-0.0154997	0
	3.446	0	3	3.425	0	3	1000-2000mm	-0.00611267	0
	3.446	0	3	3.405	0	3	1000-2000mm	-0.0119692	0
	3.446	0	3	3.39	0	3	1000-2000mm	-0.0163842	0
	1.354	0	3	1.398	0	3	1000-2000mm	0.0319795	0
	1.354	0	3	1.48	0	3	1000-2000mm	0.0889789	0
	6.783	0	3	6.233	0	3	1000-2000mm	-0.0845617	0
	6.783	0	3	6.403	0	3	1000-2000mm	-0.0576529	0
	6.783	0	3	6.323	0	3	1000-2000mm	-0.0702257	0
	6.783	0	3	6.993	0	3	1000-2000mm	0.0304902	0
	6.783	0	3	7.313	0	3	1000-2000mm	0.0752341	0
	6.783	0	3	7.253	0	3	1000-2000mm	0.0669957	0
	6.783	0	3	7.073	0	3	1000-2000mm	0.0418652	0
	9.825	0.076	3	9.101	0.186	3	1000-2000mm	-0.0765459	0.000159173
	9.825	0.076	3	8.887	0.157	3	1000-2000mm	-0.100341	0.000123977
	9.825	0.076	3	9.415	0.129	3	1000-2000mm	-0.042626	8.25227e-05
	9.825	0.076	3	9.646	0.059	3	1000-2000mm	-0.0183868	3.24159e-05
	9.825	0.076	3	9.361	0.094	3	1000-2000mm	-0.048378	5.3557e-05
	9.825	0.076	3	9.122	0.26	3	1000-2000mm	-0.0742411	0.000290743
	10.03	1.09	3	10.34	1.12	3	1000-2000mm	0.0304393	0.00784755
	10.03	1.09	3	10.39	1.08	3	1000-2000mm	0.0352632	0.00753828
	10.03	1.09	3	10.68	1.11	3	1000-2000mm	0.0627922	0.00753734
	10.03	1.09	3	10.56	1.17	3	1000-2000mm	0.0514927	0.00802856
	11.073	0	3	10.873	0	3	1000-2000mm	-0.0182271	0
	11.073	0	3	10.973	0	3	1000-2000mm	-0.009072	0
	11.073	0	3	10.973	0	3	1000-2000mm	-0.009072	0
	11.073	0	3	10.873	0	3	1000-2000mm	-0.0182271	0
	11.073	0	3	11.123	0	3	1000-2000mm	0.00450532	0
	11.073	0	3	10.523	0	3	1000-2000mm	-0.0509464	0
	11.073	0	3	11.073	0	3	1000-2000mm	0	0
	11.073	0	3	10.923	0	3	1000-2000mm	-0.0136391	0
	11.073	0	3	11.073	0	3	1000-2000mm	0	0
	11.073	0	3	11.173	0	3	1000-2000mm	0.00899044	0
	10.873	0	3	10.823	0	3	1000-2000mm	-0.00460915	0
	10.873	0	3	10.973	0	3	1000-2000mm	0.00915506	0
	10.873	0	3	10.923	0	3	1000-2000mm	0.00458801	0
	10.873	0	3	10.873	0	3	1000-2000mm	0	0
	10.873	0	3	11.073	0	3	1000-2000mm	0.0182271	0
	10.163	0	3	9.713	0	3	1000-2000mm	-0.0452885	0
	10.163	0	3	10.773	0	3	1000-2000mm	0.0582893	0
	10.163	0	3	10.723	0	3	1000-2000mm	0.0536373	0
	10.163	0	3	10.923	0	3	1000-2000mm	0.072117	0
	10.163	0	3	11.073	0	3	1000-2000mm	0.085756	0
	10.423	0	3	10.403	0	3	1000-2000mm	-0.00192068	0
	10.423	0	3	10.393	0	3	1000-2000mm	-0.0028824	0
	10.423	0	3	10.513	0	3	1000-2000mm	0.00859768	0
	6.2142	0	3	6.2453	0	3	1000-2000mm	0.00499219	0
	6.2142	0	3	6.1681	0	3	1000-2000mm	-0.00744615	0
	6.2142	0	3	6.2092	0	3	1000-2000mm	-0.000804933	0
	6.2142	0	3	6.453	0	3	1000-2000mm	0.0377081	0
	6.2142	0	3	6.0312	0	3	1000-2000mm	-0.029891	0
	6.2142	0	3	6.5166	0	3	1000-2000mm	0.0475158	0
	6.2142	0	3	6.3336	0	3	1000-2000mm	0.0190318	0
	5.718	0	3	6.2593	0	3	1000-2000mm	0.0904493	0
	5.718	0	3	5.4851	0	3	1000-2000mm	-0.0415838	0
	6.873	0	3	3.523	0	3	1000-2000mm	-0.668288	0
	6.873	0	3	6.893	0	3	1000-2000mm	0.00290571	0
	6.873	0	3	6.303	0	3	1000-2000mm	-0.086575	0
	4.2388	0	3	4.2045	0	3	1000-2000mm	-0.00812483	0
	4.2388	0	3	4.273	0	3	1000-2000mm	0.00803595	0
	4.1367	0	3	4.1018	0	3	1000-2000mm	-0.00847247	0
	4.1367	0	3	4.0506	0	3	1000-2000mm	-0.0210334	0
	4.0087	0	3	4.0506	0	3	1000-2000mm	0.010398	0
	4.0087	0	3	4.1369	0	3	1000-2000mm	0.0314797	0
	4.2815	0	3	4.2456	0	3	1000-2000mm	-0.00842026	0
	4.2815	0	3	4.3174	0	3	1000-2000mm	0.00834995	0
	3.759	0	3	3.7286	0	3	1000-2000mm	-0.00812014	0
	3.759	0	3	3.7893	0	3	1000-2000mm	0.00802834	0
	5.54	0.15	3	5.42	0.06	3	≥2000mm	-0.0218987	0.000285216
	5.54	0.15	3	5.12	0.02	3	≥2000mm	-0.0788401	0.000249453
	5.54	0.15	3	5.5	0.14	3	≥2000mm	-0.00724641	0.000460344
	5.54	0.15	3	5.11	0.08	3	≥2000mm	-0.0807951	0.000326066
	6.49	0.12	3	5.1	0.09	3	≥2000mm	-0.241022	0.000217766
	6.49	0.12	3	6.21	0.07	3	≥2000mm	-0.0441016	0.000156314
	6.49	0.12	3	6.14	0.08	3	≥2000mm	-0.0554378	0.000170548
	6.49	0.12	3	5.96	0.11	3	≥2000mm	-0.085192	0.000227506
	6.39	0.15	3	6.32	0.11	3	≥2000mm	-0.0110151	0.000284658
	6.39	0.15	3	6.34	0.16	3	≥2000mm	-0.0078555	0.000395974
	6.39	0.15	3	6.31	0.06	3	≥2000mm	-0.0125986	0.000213818
	6.39	0.15	3	6.24	0.08	3	≥2000mm	-0.0237541	0.000238468
	5.22	0.1	3	5.81	0.6	3	≥2000mm	0.107083	0.00367724
	5.22	0.1	3	5.74	0.46	3	≥2000mm	0.0949618	0.0022631
	5.22	0.1	3	5.5	0.26	3	≥2000mm	0.0522507	0.000867235
	5.22	0.1	3	5.39	0.14	3	≥2000mm	0.032048	0.000347215
	3.36	0.35	3	3.02	0.15	3	≥2000mm	-0.106684	0.00443923
	3.36	0.35	3	2.89	0.22	3	≥2000mm	-0.150684	0.00554855
	3.36	0.35	3	3.07	0.53	3	≥2000mm	-0.0902634	0.0135516
	3.36	0.35	3	3.08	0.14	3	≥2000mm	-0.0870114	0.0043056
	2.77	0.26	3	3.05	0.18	3	≥2000mm	0.0962943	0.00409772
	2.77	0.26	3	2.85	0.36	3	≥2000mm	0.0284717	0.0082553
	2.77	0.26	3	3.03	0.43	3	≥2000mm	0.0897153	0.00964996
	2.77	0.26	3	2.91	0.29	3	≥2000mm	0.0493058	0.00624721
	3.57	0.69	3	4.15	0.41	3	≥2000mm	0.150543	0.0157055
	3.57	0.69	3	4.19	0.54	3	≥2000mm	0.160135	0.0179886
	3.57	0.69	3	3.72	0.54	3	≥2000mm	0.0411581	0.019476
	3.57	0.69	3	3.31	0.48	3	≥2000mm	-0.0756174	0.0194618
	3.57	0.69	3	2.31	0.1	3	≥2000mm	-0.435318	0.0130767
	3.57	0.69	3	3.02	0.52	3	≥2000mm	-0.167309	0.0223346
	3.57	0.69	3	4.1	0.08	3	≥2000mm	0.138421	0.0125789
	3.57	0.69	3	3.4	0.29	3	≥2000mm	-0.0487902	0.0148771
	3.57	0.69	3	3.29	0.88	3	≥2000mm	-0.081678	0.0363001
	4.0654	0	3	4.0971	0	3	≥2000mm	0.00776727	0
	4.0654	0	3	4.0337	0	3	≥2000mm	-0.00782807	0
	3.8112	0	3	3.7803	0	3	≥2000mm	-0.00814073	0
	3.8112	0	3	3.8421	0	3	≥2000mm	0.00807499	0
	4.5812	0	3	4.5588	0	3	≥2000mm	-0.00490154	0
	4.5812	0	3	4.6036	0	3	≥2000mm	0.00487763	0
	4.5879	0	3	7.5515	0	3	≥2000mm	0.498324	0
	4.5879	0	3	4.6243	0	3	≥2000mm	0.00790261	0
	4.2971	0	3	4.2639	0	3	≥2000mm	-0.00775614	0
	4.2971	0	3	4.3302	0	3	≥2000mm	0.00767335	0
	6.6453	0	3	6.6328	0	3	≥2000mm	-0.0018828	0
	6.6453	0	3	6.6578	0	3	≥2000mm	0.00187926	0
