# Supplementary material for: Effects of Long-Term Application of Nitrogen Fertilizer on Soil Acidification and Biological Properties in China: A Meta-Analysis
Source: Microorganisms. 2024 Aug 15;12(8):1683. doi: 10.3390/microorganisms12081683 (PMC11356719; doi:10.3390/microorganisms12081683)
Supplement: Supplementary file 1 [file microorganisms-12-01683-s001.zip › Literature statistics(n=115) and original data/17.Chao1+original data+data analysis.xlsx]

## Sheet: Chao1-MAT
	XC	SEC	NC	XE	SEE	NE	MAT	lnR	Var(lnR)
	1436.25	31.42	3	1556.79	7.09	3	≤10℃	0.0805905	0.00016644		CATEGORICAL RESULTS
	1436.25	31.42	3	1491.29	11.08	3	≤10℃	0.037606	0.000177927
	3795.59	150.34	3	3674.58	178.4	3	≤10℃	-0.032401	0.00130865		--Heterogeneity--
	3795.59	150.34	3	4034.84	256.96	3	≤10℃	0.0611268	0.0018749		Class #Studies PooledVar
	3795.59	150.34	3	3786.14	74.16	3	≤10℃	-0.00249284	0.000650847		------------------------------
	3795.59	150.34	3	4654.99	105.32	3	≤10℃	0.2041	0.000693594		≤10℃ 44 0.0419
	3795.59	150.34	3	4887.36	97.43	3	≤10℃	0.252812	0.00065543		10-20℃ 96 0.1293
	3795.59	150.34	3	4696.49	334.88	3	≤10℃	0.212976	0.00221773		≥20℃ 38 0.0205
	3795.59	150.34	3	4167.47	70.15	3	≤10℃	0.0934693	0.000617408
	5786	0	3	5632.5	0	3	≤10℃	-0.0268878	0		Model df Q Prob(Chi-Square) Prob(Rand)
	5786	0	3	5693	0	3	≤10℃	-0.0162039	0		------------------------------------------------------------
	5786	0	3	5595	0	3	≤10℃	-0.0335679	0		Between 2 18.2238 0.00011 0.035
	5786	0	3	5706.5	0	3	≤10℃	-0.0138353	0		Within 176 123.6501 0.00000
	5786	0	3	5923.5	0	3	≤10℃	0.0234863	0		------------------------------------------------------------
	5707.5	0	3	4944.5	0	3	≤10℃	-0.143505	0		Total 178 141.8739 0.00000
	5707.5	0	3	5873	0	3	≤10℃	0.0285845	0
	5707.5	0	3	5634.5	0	3	≤10℃	-0.0128727	0
	5707.5	0	3	5987	0	3	≤10℃	0.0478094	0		--Mean Effect Sizes--
	5707.5	0	3	6044.5	0	3	≤10℃	0.0573677	0		Class #Studies E+ df 95% CI Bootstrap CI Bias CI
	5237.5	0	3	4181.5	0	3	≤10℃	-0.225174	0		---------------------------------------------------------------------------------------------------
	5237.5	0	3	5501	0	3	≤10℃	0.0490856	0		≤10℃ 44 0.19.35 43 0.1121 to 0.2483 0.1560 to 0.2041 0.1559 to 0.2045
	5237.5	0	3	5560	0	3	≤10℃	0.0597538	0		10-20℃ 96 0.1024 95 0.0419 to 0.1495 0.0148 to 0.2789 0.0100 to 0.3052
	5237.5	0	3	5641	0	3	≤10℃	0.0742171	0		≥20℃ 38 0.0519 37 -0.0413 to -0.1193 -0.0358 to -0.1144 -0.0763 to -0.1238
	5237.5	0	3	5830.5	0	3	≤10℃	0.107258	0
	4829.8	0	3	4312	0	3	≤10℃	-0.113403	0		SUMMARY RESULTS
	4829.8	0	3	5555.5	0	3	≤10℃	0.139983	0
	4829.8	0	3	5370	0	3	≤10℃	0.106023	0		Heterogeneity df Prob(Chi-Square)
	4829.8	0	3	5387	0	3	≤10℃	0.109184	0		------------------------------------------
	4829.8	0	3	5873.5	0	3	≤10℃	0.195646	0		Qtotal 141.8739 177 0.00000
	5093.77	0	3	5017.65	0	3	≤10℃	-0.0150565	0
	5093.77	0	3	5180.74	0	3	≤10℃	0.0169297	0		Mean Effect Size 95% CI Bootstrap CI Bias CI
	5122.67	0	3	5047.15	0	3	≤10℃	-0.0148521	0		----------------------------------------------------------------------------
	5122.67	0	3	5209.01	0	3	≤10℃	0.016714	0		E++ 0.0653 0.0125 to 0.1265 0.0320 to 0.1855 0.0284 to 0.1971
	4963.78	0	3	4847.87	0	3	≤10℃	-0.0236281	0
	4963.78	0	3	5094.37	0	3	≤10℃	0.0259685	0		Sqrt Pooled Variance = 0.2259
	2216.81	13.31	3	2137.07	21.18	3	≤10℃	-0.0366335	4.47576e-05		Mean Study Variance = 0.0103 Ratio = 22.0243
	2216.81	13.31	3	2823.89	25.95	3	≤10℃	0.242046	4.01652e-05
	2216.81	13.31	3	3351.23	22.82	3	≤10℃	0.413258	2.74727e-05		-------------------------------------------------------------
	5286.29	0	3	5215.3	0	3	≤10℃	-0.0135201	0
	5286.29	0	3	5367.49	0	3	≤10℃	0.0152437	0
	5272.77	0	3	5197.5	0	3	≤10℃	-0.0143781	0
	5272.77	0	3	5358.74	0	3	≤10℃	0.016173	0
	4953.74	0	3	4906.67	0	3	≤10℃	-0.00954734	0
	4953.74	0	3	5009.24	0	3	≤10℃	0.0111414	0
	8327.14	0	3	7493.31	0	3	10-20℃	-0.105509	0
	8327.14	0	3	8475.3	0	3	10-20℃	0.017636	0
	8327.14	0	3	9008.95	0	3	10-20℃	0.0786985	0
	1254.08	0	3	1329.01	0	3	10-20℃	0.0580287	0
	1254.08	0	3	1250.45	0	3	10-20℃	-0.0029057	0
	1254.08	0	3	1277.85	0	3	10-20℃	0.0187707	0
	1254.08	0	3	1331.91	0	3	10-20℃	0.0602101	0
	1254.08	0	3	1207.93	0	3	10-20℃	-0.0374967	0
	1254.08	0	3	1477.54	0	3	10-20℃	0.163975	0
	1254.08	0	3	1339.13	0	3	10-20℃	0.0656137	0
	1205.58	0	3	1213.78	0	3	10-20℃	0.00677868	0
	1205.58	0	3	1178.48	0	3	10-20℃	-0.0227353	0
	2652.22	0	3	192.72	0	3	10-20℃	-2.62191	0
	2652.22	0	3	2162.18	0	3	10-20℃	-0.20428	0
	2652.22	0	3	2072.94	0	3	10-20℃	-0.246429	0
	2652.22	0	3	2162.58	0	3	10-20℃	-0.204095	0
	1294.18	0	3	1302.38	0	3	10-20℃	0.00631607	0
	1294.18	0	3	1267.08	0	3	10-20℃	-0.0211622	0
	2740.82	0	3	281.32	0	3	10-20℃	-2.27652	0
	2740.82	0	3	2250.78	0	3	10-20℃	-0.19698	0
	2740.82	0	3	2161.54	0	3	10-20℃	-0.237436	0
	2740.82	0	3	2251.18	0	3	10-20℃	-0.196803	0
	2151.6	0	3	2732.6	0	3	10-20℃	0.239042	0
	2151.6	0	3	1865.6	0	3	10-20℃	-0.142629	0
	523.6	0	3	567.6	0	3	10-20℃	0.0806889	0
	523.6	0	3	551.6	0	3	10-20℃	0.0520951	0
	1021.06	78.88	3	1153.24	95.23	3	10-20℃	0.121734	0.00426228
	1021.06	78.88	3	953.51	86.71	3	10-20℃	-0.0684467	0.0047459
	1021.06	78.88	3	1190.09	91.25	3	10-20℃	0.153188	0.00394902
	1021.06	78.88	3	1010.96	86.53	3	10-20℃	-0.00994093	0.00443134
	3219.74	224.93	3	2597.85	102.76	3	10-20℃	-0.214616	0.00214834
	3219.74	224.93	3	2984.27	196.07	3	10-20℃	-0.0759455	0.00306567
	3219.74	224.93	3	2372.08	137.22	3	10-20℃	-0.305533	0.00274225
	3219.74	224.93	3	3149.78	187.29	3	10-20℃	-0.021968	0.00280534
	2747.89	245.74	3	2814.13	282.78	3	10-20℃	0.0238198	0.00603162
	2747.89	245.74	3	2836.54	249.17	3	10-20℃	0.0317517	0.00523795
	2747.89	245.74	3	2829.06	269.35	3	10-20℃	0.0291112	0.00568737
	2747.89	245.74	3	2877.67	182.78	3	10-20℃	0.0461476	0.00401061
	382.78	44.88	3	362.19	49.33	3	10-20℃	-0.0552915	0.0107657
	382.78	44.88	3	410.23	58.07	3	10-20℃	0.0692576	0.0112616
	382.78	44.88	3	359.76	29.54	3	10-20℃	-0.0620233	0.00682969
	382.78	44.88	3	4040.66	37.35	3	10-20℃	2.3567	0.00461081
	192.95	33.75	3	192.46	23.51	3	10-20℃	-0.00254275	0.0151725
	192.95	33.75	3	206.47	49.62	3	10-20℃	0.067724	0.0294506
	192.95	33.75	3	189.05	42.19	3	10-20℃	-0.0204196	0.0267999
	192.95	33.75	3	211.76	27.34	3	10-20℃	0.0930225	0.0157548
	192.33	27.43	3	177.81	12.94	3	10-20℃	-0.0784971	0.00854547
	192.33	27.43	3	186.26	34.61	3	10-20℃	-0.0320691	0.0182892
	192.33	27.43	3	199.49	29.76	3	10-20℃	0.0365515	0.0141984
	192.33	27.43	3	157.57	18.55	3	10-20℃	-0.199343	0.0113999
	3225.4	154.04	3	3885.23	121.76	3	10-20℃	0.186125	0.00108767
	3225.4	154.04	3	4013.47	182.64	3	10-20℃	0.218599	0.00145058
	3225.4	154.04	3	4189.23	25.85	3	10-20℃	0.26146	0.000772981
	3225.4	154.04	3	4099.47	135.86	3	10-20℃	0.239801	0.00112639
	2492	131	3	2360	65	3	10-20℃	-0.054424	0.001174
	2492	131	3	2713	68	3	10-20℃	0.0849694	0.00113055
	2492	131	3	2722	37	3	10-20℃	0.0882813	0.000982729
	1524.85	0	3	1645.39	0	3	10-20℃	0.0760814	0
	1524.85	0	3	1579.89	0	3	10-20℃	0.0354592	0
	3884.19	0	3	3763.18	0	3	10-20℃	-0.0316501	0
	3884.19	0	3	4123.44	0	3	10-20℃	0.0597733	0
	3884.19	0	3	3874.74	0	3	10-20℃	-0.0024359	0
	3884.19	0	3	4743.59	0	3	10-20℃	0.19988	0
	3884.19	0	3	4975.96	0	3	10-20℃	0.247704	0
	3884.19	0	3	4785.09	0	3	10-20℃	0.20859	0
	3884.19	0	3	4256.07	0	3	10-20℃	0.0914317	0
	5874.6	0	3	5721.1	0	3	10-20℃	-0.0264769	0
	5874.6	0	3	5781.6	0	3	10-20℃	-0.0159575	0
	5874.6	0	3	5683.6	0	3	10-20℃	-0.0330531	0
	5874.6	0	3	5795.1	0	3	10-20℃	-0.0136252	0
	5874.6	0	3	6012.1	0	3	10-20℃	0.0231361	0
	5796.1	0	3	5033.1	0	3	10-20℃	-0.141149	0
	5796.1	0	3	5961.6	0	3	10-20℃	0.0281536	0
	5796.1	0	3	5723.1	0	3	10-20℃	-0.0126747	0
	5796.1	0	3	6075.6	0	3	10-20℃	0.0470955	0
	5796.1	0	3	6133.1	0	3	10-20℃	0.0565151	0
	5326.1	0	3	4270.1	0	3	10-20℃	-0.220982	0
	5326.1	0	3	5589.6	0	3	10-20℃	0.0482885	0
	5326.1	0	3	5648.6	0	3	10-20℃	0.0587885	0
	5326.1	0	3	5729.6	0	3	10-20℃	0.0730265	0
	5326.1	0	3	5919.1	0	3	10-20℃	0.105565	0
	4918.4	0	3	4400.6	0	3	10-20℃	-0.111242	0
	4918.4	0	3	5644.1	0	3	10-20℃	0.137627	0
	4918.4	0	3	5458.6	0	3	10-20℃	0.104209	0
	4918.4	0	3	5475.6	0	3	10-20℃	0.107319	0
	4918.4	0	3	5962.1	0	3	10-20℃	0.192439	0
	8415.74	0	3	7581.91	0	3	10-20℃	-0.104339	0
	8415.74	0	3	8563.9	0	3	10-20℃	0.0174519	0
	8415.74	0	3	9097.55	0	3	10-20℃	0.0779014	0
	1342.68	0	3	1417.61	0	3	10-20℃	0.0543015	0
	1342.68	0	3	1339.05	0	3	10-20℃	-0.0027137	0
	1342.68	0	3	1366.45	0	3	10-20℃	0.0175428	0
	1342.68	0	3	1420.51	0	3	10-20℃	0.0563468	0
	1342.68	0	3	1296.53	0	3	10-20℃	-0.0349786	0
	1342.68	0	3	1566.14	0	3	10-20℃	0.153945	0
	1342.68	0	3	1427.73	0	3	10-20℃	0.0614142	0
	2063	0	3	2644	0	3	≥20℃	0.248132	0
	2063	0	3	1777	0	3	≥20℃	-0.149235	0
	435	0	3	479	0	3	≥20℃	0.0963546	0
	435	0	3	463	0	3	≥20℃	0.062381	0
	2062.27	62.561	3	1513.61	108.885	3	≥20℃	-0.309307	0.00203174
	2062.27	62.561	3	1311.95	95.957	3	≥20℃	-0.452291	0.00208994
	2062.27	62.561	3	179.417	156.677	3	≥20℃	-2.44185	0.254499
	2062.27	62.561	3	1805.52	80.736	3	≥20℃	-0.13296	0.000973273
	2062.27	62.561	3	1666.28	76.913	3	≥20℃	-0.213214	0.00101696
	2062.27	62.561	3	1557.37	152.736	3	≥20℃	-0.280812	0.00351288
	1450.16	0	3	1347.79	0	3	≥20℃	-0.0732077	0
	1450.16	0	3	1569.99	0	3	≥20℃	0.0793954	0
	588.14	0	3	539.29	0	3	≥20℃	-0.0867116	0
	588.14	0	3	656.99	0	3	≥20℃	0.110704	0
	814.16	0	3	753.1	0	3	≥20℃	-0.0779589	0
	814.16	0	3	891.58	0	3	≥20℃	0.0908383	0
	568.12	0	3	524.6	0	3	≥20℃	-0.0796966	0
	568.12	0	3	630.11	0	3	≥20℃	0.103562	0
	813.7	0	3	764.71	0	3	≥20℃	-0.0620951	0
	813.7	0	3	879.76	0	3	≥20℃	0.0780574	0
	1201.79	0	3	1109.99	0	3	≥20℃	-0.0794611	0
	1201.79	0	3	1310.97	0	3	≥20℃	0.0869552	0
	826.45	0	3	765.98	0	3	≥20℃	-0.0759834	0
	826.45	0	3	907.14	0	3	≥20℃	0.0931574	0
	724.19	0	3	685.6	0	3	≥20℃	-0.0547594	0
	724.19	0	3	777.87	0	3	≥20℃	0.0715056	0
	663.66	0	3	618.49	0	3	≥20℃	-0.0704889	0
	663.66	0	3	726.34	0	3	≥20℃	0.0902483	0
	648.86	0	3	601.22	0	3	≥20℃	-0.0762561	0
	648.86	0	3	714.83	0	3	≥20℃	0.0968278	0
	4816.36	0	3	4737.93	0	3	≥20℃	-0.0164181	0
	4816.36	0	3	4906.46	0	3	≥20℃	0.0185342	0
	5011.94	0	3	4918.93	0	3	≥20℃	-0.018732	0
	5011.94	0	3	5117.4	0	3	≥20℃	0.0208234	0
	5314.22	0	3	5256.27	0	3	≥20℃	-0.0109646	0
	5314.22	0	3	5381.36	0	3	≥20℃	0.0125549	0
	5247.76	0	3	5185.57	0	3	≥20℃	-0.0119216	0
	5247.76	0	3	5309.54	0	3	≥20℃	0.0117039	0

## Sheet: Chao1-MAP
	XC	SEC	NC	XE	SEE	NE	MAP	lnR	Var(lnR)
	1436.25	31.42	3	1556.79	7.09	3	≤1000mm	0.0805905	0.00016644		CATEGORICAL RESULTS
	1436.25	31.42	3	1491.29	11.08	3	≤1000mm	0.037606	0.000177927
	3795.59	150.34	3	3674.58	178.4	3	≤1000mm	-0.032401	0.00130865		--Heterogeneity--
	3795.59	150.34	3	4034.84	256.96	3	≤1000mm	0.0611268	0.0018749		Class #Studies PooledVar
	3795.59	150.34	3	3786.14	74.16	3	≤1000mm	-0.00249284	0.000650847		----------------------------------
	3795.59	150.34	3	4654.99	105.32	3	≤1000mm	0.2041	0.000693594		≤1000mm 45 0.0063
	3795.59	150.34	3	4887.36	97.43	3	≤1000mm	0.252812	0.00065543		1000-2000mm 69 0.0712
	3795.59	150.34	3	4696.49	334.88	3	≤1000mm	0.212976	0.00221773		≥2000mm 64 0.0133
	3795.59	150.34	3	4167.47	70.15	3	≤1000mm	0.0934693	0.000617408
	5786	0	3	5632.5	0	3	≤1000mm	-0.0268878	0		Model df Q Prob(Chi-Square) Prob(Rand)
	5786	0	3	5693	0	3	≤1000mm	-0.0162039	0		------------------------------------------------------------
	5786	0	3	5595	0	3	≤1000mm	-0.0335679	0		Between 2 1.7162 0.42396 0.775
	5786	0	3	5706.5	0	3	≤1000mm	-0.0138353	0		Within 176 129.9767 0.00000
	5786	0	3	5923.5	0	3	≤1000mm	0.0234863	0		------------------------------------------------------------
	5707.5	0	3	4944.5	0	3	≤1000mm	-0.143505	0		Total 178 131.6929 0.00000
	5707.5	0	3	5873	0	3	≤1000mm	0.0285845	0
	5707.5	0	3	5634.5	0	3	≤1000mm	-0.0128727	0
	5707.5	0	3	5987	0	3	≤1000mm	0.0478094	0		--Mean Effect Sizes--
	5707.5	0	3	6044.5	0	3	≤1000mm	0.0573677	0		Class #Studies E+ df 95% CI Bootstrap CI Bias CI
	5237.5	0	3	4181.5	0	3	≤1000mm	-0.225174	0		------------------------------------------------------------------------------------------------
	5237.5	0	3	5501	0	3	≤1000mm	0.0490856	0		≤1000mm 45 0.0689 44 0.0281 to 0.1017 0.0405 to 0.1629 0.0406 to 0.1635
	5237.5	0	3	5560	0	3	≤1000mm	0.0597538	0		1000-2000mm 69 0.1924 68 0.1182 to 0.2291 0.0930 to 0.3179 0.0787 to 0.3450
	5237.5	0	3	5641	0	3	≤1000mm	0.0742171	0		≥2000mm 64 0.1555 63 0.1034 to 0.1890 0.0749 to 0.2388 0.0821 to 0.2371
	5237.5	0	3	5830.5	0	3	≤1000mm	0.107258	0
	4829.8	0	3	4312	0	3	≤1000mm	-0.113403	0		SUMMARY RESULTS
	4829.8	0	3	5555.5	0	3	≤1000mm	0.139983	0
	4829.8	0	3	5370	0	3	≤1000mm	0.106023	0		Heterogeneity df Prob(Chi-Square)
	4829.8	0	3	5387	0	3	≤1000mm	0.109184	0		------------------------------------------
	4829.8	0	3	5873.5	0	3	≤1000mm	0.195646	0		Qtotal 131.6929 177 0.00000
	5314.22	0	3	5256.27	0	3	≤1000mm	-0.0109646	0
	5314.22	0	3	5381.36	0	3	≤1000mm	0.0125549	0		Mean Effect Size 95% CI Bootstrap CI Bias CI
	5247.76	0	3	5185.57	0	3	≤1000mm	-0.0119216	0		----------------------------------------------------------------------------
	5247.76	0	3	5309.54	0	3	≤1000mm	0.0117039	0		E++ 0.0653 0.0125 to 0.1265 0.0320 to 0.1855 0.0284 to 0.1971
	5286.29	0	3	5215.3	0	3	≤1000mm	-0.0135201	0
	5286.29	0	3	5367.49	0	3	≤1000mm	0.0152437	0		Sqrt Pooled Variance = 0.2364
	5272.77	0	3	5197.5	0	3	≤1000mm	-0.0143781	0		Mean Study Variance = 0.0103 Ratio = 23.0520
	5272.77	0	3	5358.74	0	3	≤1000mm	0.016173	0
	4953.74	0	3	4906.67	0	3	≤1000mm	-0.00954734	0		-------------------------------------------------------------
	4953.74	0	3	5009.24	0	3	≤1000mm	0.0111414	0
	5093.77	0	3	5017.65	0	3	≤1000mm	-0.0150565	0
	5093.77	0	3	5180.74	0	3	≤1000mm	0.0169297	0
	5122.67	0	3	5047.15	0	3	≤1000mm	-0.0148521	0
	5122.67	0	3	5209.01	0	3	≤1000mm	0.016714	0
	4963.78	0	3	4847.87	0	3	≤1000mm	-0.0236281	0
	4963.78	0	3	5094.37	0	3	≤1000mm	0.0259685	0
	8327.14	0	3	7493.31	0	3	1000-2000mm	-0.105509	0
	8327.14	0	3	8475.3	0	3	1000-2000mm	0.017636	0
	8327.14	0	3	9008.95	0	3	1000-2000mm	0.0786985	0
	1254.08	0	3	1329.01	0	3	1000-2000mm	0.0580287	0
	1254.08	0	3	1250.45	0	3	1000-2000mm	-0.0029057	0
	1254.08	0	3	1277.85	0	3	1000-2000mm	0.0187707	0
	1254.08	0	3	1331.91	0	3	1000-2000mm	0.0602101	0
	1254.08	0	3	1207.93	0	3	1000-2000mm	-0.0374967	0
	1254.08	0	3	1477.54	0	3	1000-2000mm	0.163975	0
	1254.08	0	3	1339.13	0	3	1000-2000mm	0.0656137	0
	1205.58	0	3	1213.78	0	3	1000-2000mm	0.00677868	0
	1205.58	0	3	1178.48	0	3	1000-2000mm	-0.0227353	0
	2652.22	0	3	192.72	0	3	1000-2000mm	-2.62191	0
	2652.22	0	3	2162.18	0	3	1000-2000mm	-0.20428	0
	2652.22	0	3	2072.94	0	3	1000-2000mm	-0.246429	0
	2652.22	0	3	2162.58	0	3	1000-2000mm	-0.204095	0
	2063	0	3	2644	0	3	1000-2000mm	0.248132	0
	2063	0	3	1777	0	3	1000-2000mm	-0.149235	0
	435	0	3	479	0	3	1000-2000mm	0.0963546	0
	435	0	3	463	0	3	1000-2000mm	0.062381	0
	2062.27	62.561	3	1513.61	108.885	3	1000-2000mm	-0.309307	0.00203174
	2062.27	62.561	3	1311.95	95.957	3	1000-2000mm	-0.452291	0.00208994
	2062.27	62.561	3	179.417	156.677	3	1000-2000mm	-2.44185	0.254499
	2062.27	62.561	3	1805.52	80.736	3	1000-2000mm	-0.13296	0.000973273
	2062.27	62.561	3	1666.28	76.913	3	1000-2000mm	-0.213214	0.00101696
	2062.27	62.561	3	1557.37	152.736	3	1000-2000mm	-0.280812	0.00351288
	1450.16	0	3	1347.79	0	3	1000-2000mm	-0.0732077	0
	1450.16	0	3	1569.99	0	3	1000-2000mm	0.0793954	0
	2216.81	13.31	3	2137.07	21.18	3	1000-2000mm	-0.0366335	4.47576e-05
	2216.81	13.31	3	2823.89	25.95	3	1000-2000mm	0.242046	4.01652e-05
	2216.81	13.31	3	3351.23	22.82	3	1000-2000mm	0.413258	2.74727e-05
	3225.4	154.04	3	3885.23	121.76	3	1000-2000mm	0.186125	0.00108767
	3225.4	154.04	3	4013.47	182.64	3	1000-2000mm	0.218599	0.00145058
	3225.4	154.04	3	4189.23	25.85	3	1000-2000mm	0.26146	0.000772981
	3225.4	154.04	3	4099.47	135.86	3	1000-2000mm	0.239801	0.00112639
	588.14	0	3	539.29	0	3	1000-2000mm	-0.0867116	0
	588.14	0	3	656.99	0	3	1000-2000mm	0.110704	0
	814.16	0	3	753.1	0	3	1000-2000mm	-0.0779589	0
	814.16	0	3	891.58	0	3	1000-2000mm	0.0908383	0
	568.12	0	3	524.6	0	3	1000-2000mm	-0.0796966	0
	568.12	0	3	630.11	0	3	1000-2000mm	0.103562	0
	813.7	0	3	764.71	0	3	1000-2000mm	-0.0620951	0
	813.7	0	3	879.76	0	3	1000-2000mm	0.0780574	0
	1201.79	0	3	1109.99	0	3	1000-2000mm	-0.0794611	0
	1201.79	0	3	1310.97	0	3	1000-2000mm	0.0869552	0
	826.45	0	3	765.98	0	3	1000-2000mm	-0.0759834	0
	826.45	0	3	907.14	0	3	1000-2000mm	0.0931574	0
	724.19	0	3	685.6	0	3	1000-2000mm	-0.0547594	0
	724.19	0	3	777.87	0	3	1000-2000mm	0.0715056	0
	663.66	0	3	618.49	0	3	1000-2000mm	-0.0704889	0
	663.66	0	3	726.34	0	3	1000-2000mm	0.0902483	0
	648.86	0	3	601.22	0	3	1000-2000mm	-0.0762561	0
	648.86	0	3	714.83	0	3	1000-2000mm	0.0968278	0
	4816.36	0	3	4737.93	0	3	1000-2000mm	-0.0164181	0
	4816.36	0	3	4906.46	0	3	1000-2000mm	0.0185342	0
	5011.94	0	3	4918.93	0	3	1000-2000mm	-0.018732	0
	5011.94	0	3	5117.4	0	3	1000-2000mm	0.0208234	0
	382.78	44.88	3	362.19	49.33	3	1000-2000mm	-0.0552915	0.0107657
	382.78	44.88	3	410.23	58.07	3	1000-2000mm	0.0692576	0.0112616
	382.78	44.88	3	359.76	29.54	3	1000-2000mm	-0.0620233	0.00682969
	382.78	44.88	3	4040.66	37.35	3	1000-2000mm	2.3567	0.00461081
	192.95	33.75	3	192.46	23.51	3	1000-2000mm	-0.00254275	0.0151725
	192.95	33.75	3	206.47	49.62	3	1000-2000mm	0.067724	0.0294506
	192.95	33.75	3	189.05	42.19	3	1000-2000mm	-0.0204196	0.0267999
	192.95	33.75	3	211.76	27.34	3	1000-2000mm	0.0930225	0.0157548
	192.33	27.43	3	177.81	12.94	3	1000-2000mm	-0.0784971	0.00854547
	192.33	27.43	3	186.26	34.61	3	1000-2000mm	-0.0320691	0.0182892
	192.33	27.43	3	199.49	29.76	3	1000-2000mm	0.0365515	0.0141984
	192.33	27.43	3	157.57	18.55	3	1000-2000mm	-0.199343	0.0113999
	2492	131	3	2360	65	3	≥2000mm	-0.054424	0.001174
	2492	131	3	2713	68	3	≥2000mm	0.0849694	0.00113055
	2492	131	3	2722	37	3	≥2000mm	0.0882813	0.000982729
	1524.85	0	3	1645.39	0	3	≥2000mm	0.0760814	0
	1524.85	0	3	1579.89	0	3	≥2000mm	0.0354592	0
	3884.19	0	3	3763.18	0	3	≥2000mm	-0.0316501	0
	3884.19	0	3	4123.44	0	3	≥2000mm	0.0597733	0
	3884.19	0	3	3874.74	0	3	≥2000mm	-0.0024359	0
	3884.19	0	3	4743.59	0	3	≥2000mm	0.19988	0
	3884.19	0	3	4975.96	0	3	≥2000mm	0.247704	0
	3884.19	0	3	4785.09	0	3	≥2000mm	0.20859	0
	3884.19	0	3	4256.07	0	3	≥2000mm	0.0914317	0
	5874.6	0	3	5721.1	0	3	≥2000mm	-0.0264769	0
	5874.6	0	3	5781.6	0	3	≥2000mm	-0.0159575	0
	5874.6	0	3	5683.6	0	3	≥2000mm	-0.0330531	0
	5874.6	0	3	5795.1	0	3	≥2000mm	-0.0136252	0
	5874.6	0	3	6012.1	0	3	≥2000mm	0.0231361	0
	5796.1	0	3	5033.1	0	3	≥2000mm	-0.141149	0
	5796.1	0	3	5961.6	0	3	≥2000mm	0.0281536	0
	5796.1	0	3	5723.1	0	3	≥2000mm	-0.0126747	0
	5796.1	0	3	6075.6	0	3	≥2000mm	0.0470955	0
	5796.1	0	3	6133.1	0	3	≥2000mm	0.0565151	0
	5326.1	0	3	4270.1	0	3	≥2000mm	-0.220982	0
	5326.1	0	3	5589.6	0	3	≥2000mm	0.0482885	0
	5326.1	0	3	5648.6	0	3	≥2000mm	0.0587885	0
	5326.1	0	3	5729.6	0	3	≥2000mm	0.0730265	0
	5326.1	0	3	5919.1	0	3	≥2000mm	0.105565	0
	4918.4	0	3	4400.6	0	3	≥2000mm	-0.111242	0
	4918.4	0	3	5644.1	0	3	≥2000mm	0.137627	0
	4918.4	0	3	5458.6	0	3	≥2000mm	0.104209	0
	4918.4	0	3	5475.6	0	3	≥2000mm	0.107319	0
	4918.4	0	3	5962.1	0	3	≥2000mm	0.192439	0
	8415.74	0	3	7581.91	0	3	≥2000mm	-0.104339	0
	8415.74	0	3	8563.9	0	3	≥2000mm	0.0174519	0
	8415.74	0	3	9097.55	0	3	≥2000mm	0.0779014	0
	1342.68	0	3	1417.61	0	3	≥2000mm	0.0543015	0
	1342.68	0	3	1339.05	0	3	≥2000mm	-0.0027137	0
	1342.68	0	3	1366.45	0	3	≥2000mm	0.0175428	0
	1342.68	0	3	1420.51	0	3	≥2000mm	0.0563468	0
	1342.68	0	3	1296.53	0	3	≥2000mm	-0.0349786	0
	1342.68	0	3	1566.14	0	3	≥2000mm	0.153945	0
	1342.68	0	3	1427.73	0	3	≥2000mm	0.0614142	0
	1294.18	0	3	1302.38	0	3	≥2000mm	0.00631607	0
	1294.18	0	3	1267.08	0	3	≥2000mm	-0.0211622	0
	2740.82	0	3	281.32	0	3	≥2000mm	-2.27652	0
	2740.82	0	3	2250.78	0	3	≥2000mm	-0.19698	0
	2740.82	0	3	2161.54	0	3	≥2000mm	-0.237436	0
	2740.82	0	3	2251.18	0	3	≥2000mm	-0.196803	0
	2151.6	0	3	2732.6	0	3	≥2000mm	0.239042	0
	2151.6	0	3	1865.6	0	3	≥2000mm	-0.142629	0
	523.6	0	3	567.6	0	3	≥2000mm	0.0806889	0
	523.6	0	3	551.6	0	3	≥2000mm	0.0520951	0
	1021.06	78.88	3	1153.24	95.23	3	≥2000mm	0.121734	0.00426228
	1021.06	78.88	3	953.51	86.71	3	≥2000mm	-0.0684467	0.0047459
	1021.06	78.88	3	1190.09	91.25	3	≥2000mm	0.153188	0.00394902
	1021.06	78.88	3	1010.96	86.53	3	≥2000mm	-0.00994093	0.00443134
	3219.74	224.93	3	2597.85	102.76	3	≥2000mm	-0.214616	0.00214834
	3219.74	224.93	3	2984.27	196.07	3	≥2000mm	-0.0759455	0.00306567
	3219.74	224.93	3	2372.08	137.22	3	≥2000mm	-0.305533	0.00274225
	3219.74	224.93	3	3149.78	187.29	3	≥2000mm	-0.021968	0.00280534
	2747.89	245.74	3	2814.13	282.78	3	≥2000mm	0.0238198	0.00603162
	2747.89	245.74	3	2836.54	249.17	3	≥2000mm	0.0317517	0.00523795
	2747.89	245.74	3	2829.06	269.35	3	≥2000mm	0.0291112	0.00568737
	2747.89	245.74	3	2877.67	182.78	3	≥2000mm	0.0461476	0.00401061
