# Supplementary material for: Effects of Long-Term Application of Nitrogen Fertilizer on Soil Acidification and Biological Properties in China: A Meta-Analysis
Source: Microorganisms. 2024 Aug 15;12(8):1683. doi: 10.3390/microorganisms12081683 (PMC11356719; doi:10.3390/microorganisms12081683)
Supplement: Supplementary file 1 [file microorganisms-12-01683-s001.zip › Literature statistics(n=115) and original data/18.nifH+original data+data analysis.xlsx]

## Sheet: nifH-MAT
	XC	SEC	NC	XE	SEE	NE	MAT	lnR	Var(lnR)		CATEGORICAL RESULTS
	10.16	0.02376	3	8.48	0.01628	3	≤10℃	-0.180748	3.05155e-06
	10.16	0.02376	3	8.69	0.01859	3	≤10℃	-0.156286	3.34844e-06		--Heterogeneity--
	10.16	0.02376	3	8.72	0.01892	3	≤10℃	-0.152839	3.39222e-06		Class #Studies PooledVar
	10.16	0.02376	3	8.6	0.0176	3	≤10℃	-0.166696	3.21906e-06		------------------------------
	8.26	0.00286	3	7.29	0.00319	3	≤10℃	-0.124921	1.03789e-07		≤10℃ 52 0.0001
	8.26	0.00286	3	7.29	0.00319	3	≤10℃	-0.124921	1.03789e-07		10-20℃ 60 0.0090
	8.26	0.00286	3	7.33	0.00363	3	≤10℃	-0.119449	1.21712e-07		≥20℃ 77 0.0004
	8.26	0.00286	3	7.33	0.00363	3	≤10℃	-0.119449	1.21712e-07
	8.27	0.00297	3	7.29	0.00319	3	≤10℃	-0.126131	1.06818e-07		Model df Q Prob(Chi-Square) Prob(Rand)
	8.27	0.00297	3	7.31	0.00341	3	≤10℃	-0.123391	1.15527e-07		--------------------------------------------------------------
	8.27	0.00297	3	7.34	0.00374	3	≤10℃	-0.119296	1.29534e-07		Between 2 664.6557 0.00000 0.003
	8.27	0.00297	3	7.36	0.00396	3	≤10℃	-0.116575	1.39488e-07		Within 186 11811.8123 0.00000
	9.008	0.011088	3	8.014	0.011154	3	≤10℃	-0.116923	1.15076e-06		--------------------------------------------------------------
	9.43214	0.0157536	3	8.4431	0.0158741	3	≤10℃	-0.110774	2.10815e-06		Total 188 12476.4680 0.00000
	9.43214	0.0157536	3	8.47113	0.0161824	3	≤10℃	-0.10746	2.14627e-06
	9.43214	0.0157536	3	8.4535	0.0159885	3	≤10℃	-0.109543	2.12226e-06
	9.43214	0.0157536	3	8.46365	0.0161001	3	≤10℃	-0.108343	2.13606e-06		--Mean Effect Sizes--
	9.43214	0.0157536	3	8.4717	0.0161887	3	≤10℃	-0.107392	2.14706e-06		Class #Studies E+ df 95% CI Bootstrap CI Bias CI
	9.43214	0.0157536	3	8.4522	0.0159742	3	≤10℃	-0.109697	2.12048e-06		-----------------------------------------------------------------------------------------------------
	9.43214	0.0157536	3	8.46964	0.016166	3	≤10℃	-0.107636	2.14424e-06		≤10℃ 52 -0.1017 51 -0.0428 to -0.1245 -0.0218 to -0.1104 -0.0217 to -0.1103
	8.34	0.00374	3	7.49	0.00539	3	≤10℃	-0.107494	2.39654e-07		10-20℃ 60 -0.1328 59 -0.0928 to -0.1929 -0.0647 to -0.2677 -0.0644 to -0.2769
	8.34	0.00374	3	7.46	0.00506	3	≤10℃	-0.111508	2.2039e-07		≥20℃ 77 -0.1891 76 -0.1372 to -0.2381 -0.0979 to -0.2861 -0.0980 to -0.2862
	8.34	0.00374	3	7.39	0.00429	3	≤10℃	-0.120935	1.79365e-07
	8.34	0.00374	3	7.36	0.00396	3	≤10℃	-0.125003	1.6353e-07		SUMMARY RESULTS
	9.82	0.02002	3	8.85	0.02035	3	≤10℃	-0.104004	3.1479e-06
	9.82	0.02002	3	8.84	0.02024	3	≤10℃	-0.105134	3.13284e-06		Heterogeneity df Prob(Chi-Square)
	9.628	0.017908	3	8.74291	0.019172	3	≤10℃	-0.0964324	2.75607e-06		--------------------------------------------
	9.628	0.017908	3	8.67592	0.0184351	3	≤10℃	-0.104124	2.6582e-06		Qtotal 12476.4680 188 0.00000
	9.41945	0.0156139	3	8.67668	0.0184435	3	≤10℃	-0.0821377	2.42202e-06
	9.41945	0.0156139	3	8.5533	0.0170863	3	≤10℃	-0.0964595	2.24608e-06		Mean Effect Size 95% CI Bootstrap CI Bias CI
	9.80432	0.0198475	3	8.98103	0.0217913	3	≤10℃	-0.0877085	3.32845e-06		-------------------------------------------------------------------------------
	9.80432	0.0198475	3	8.88988	0.0207887	3	≤10℃	-0.0979096	3.18882e-06		E++ -0.1938 -0.1692 to -0.2491 -0.1910 to -0.3055 -0.1909 to -0.3062
	9.16296	0.0127926	3	8.28889	0.0141778	3	≤10℃	-0.100253	1.62493e-06
	9.16296	0.0127926	3	8.3963	0.0153593	3	≤10℃	-0.0873781	1.76515e-06		Sqrt Pooled Variance = 0.0412
	9.16296	0.0127926	3	8.44259	0.0158685	3	≤10℃	-0.0818801	1.82732e-06		Mean Study Variance = 0.1178 Ratio = 0.3495
	9.16296	0.0127926	3	8.44444	0.0158888	3	≤10℃	-0.081661	1.82982e-06
	8.97	0.01067	3	8.06	0.01166	3	≤10℃	-0.106972	1.16925e-06		-------------------------------------------------------------
	8.97	0.01067	3	7.92	0.01012	3	≤10℃	-0.124494	1.01589e-06
	8.97	0.01067	3	7.95	0.01045	3	≤10℃	-0.120714	1.04759e-06
	8.97	0.01067	3	7.89	0.00979	3	≤10℃	-0.12829	9.84857e-07
	9.37575	0.0151332	3	8.41252	0.0155377	3	≤10℃	-0.108405	2.00553e-06
	9.37575	0.0151332	3	8.4551	0.0160061	3	≤10℃	-0.103357	2.06299e-06
	8.125	0.001375	3	7.126	0.001386	3	≤10℃	-0.131196	2.21563e-08
	8.125	0.001375	3	7.128	0.001408	3	≤10℃	-0.130915	2.25525e-08
	8.125	0.001375	3	7.127	0.001397	3	≤10℃	-0.131055	2.23537e-08
	8.125	0.001375	3	7.131	0.001441	3	≤10℃	-0.130494	2.31578e-08
	8.125	0.001375	3	7.133	0.001463	3	≤10℃	-0.130214	2.35688e-08
	1635	17.897	3	11.16	21.9358	3	≤10℃	-4.98706	1.28786
	13.26	0.05786	3	7.44	21.4548	3	≤10℃	-0.577881	2.77194
	15.89	0.08679	3	8.48	20.2563	3	≤10℃	-0.62798	1.90199
	10.09	0.02299	3	10.09	20.384	3	≤10℃	0	1.36043
	10.16	0.02376	3	8.63	20.9179	3	≤10℃	-0.163214	1.95837
	14.27	0.06897	3	12.26	16.5579	3	10-20℃	-0.151818	0.608011
	14.27	0.06897	3	14.89	17.3568	3	10-20℃	0.0425304	0.452935
	14.27	0.06897	3	9.09	17.953	3	10-20℃	-0.450985	1.30025
	14.27	0.06897	3	9.16	18.2838	3	10-20℃	-0.443313	1.32807
	14.27	0.06897	3	11.16	21.9358	3	10-20℃	-0.245823	1.28783
	14.27	0.06897	3	7.44	21.4548	3	10-20℃	-0.651289	2.77195
	14.27	0.06897	3	8.48	20.2563	3	10-20℃	-0.520449	1.90199
	14.27	0.06897	3	10.09	20.384	3	10-20℃	-0.346615	1.36043
	14.27	0.06897	3	8.63	20.9179	3	10-20℃	-0.502915	1.95838
	9.76	0.01936	3	8.71	0.01881	3	10-20℃	-0.113821	2.86617e-06
	9.76	0.01936	3	8.58	0.01738	3	10-20℃	-0.128858	2.67931e-06
	9.76	0.01936	3	8.92	0.02112	3	10-20℃	-0.0899965	3.18025e-06
	9.76	0.01936	3	8.87	0.02057	3	10-20℃	-0.0956176	3.10423e-06
	9.76	0.01936	3	8.68	0.01848	3	10-20℃	-0.117271	2.82249e-06
	9.76	0.01936	3	8.47	0.01617	3	10-20℃	-0.141762	2.52644e-06
	9.21	0.01331	3	8.41	0.01551	3	10-20℃	-0.0908684	1.8299e-06
	9.21	0.01331	3	8.85	0.02035	3	10-20℃	-0.0398724	2.45864e-06
	9.21	0.01331	3	8.75	0.01925	3	10-20℃	-0.0512361	2.3095e-06
	9.21	0.01331	3	8.52	0.01672	3	10-20℃	-0.0778735	1.9799e-06
	9.21	0.01331	3	8.3	0.0143	3	10-20℃	-0.104034	1.68562e-06
	9.21	0.01331	3	8.03	0.01133	3	10-20℃	-0.137105	1.35977e-06
	8.4	0.0044	3	7.4	0.0044	3	10-20℃	-0.126752	2.09306e-07
	8.4	0.0044	3	7.47	0.00517	3	10-20℃	-0.117337	2.51127e-07
	8.4	0.0044	3	7.47	0.00517	3	10-20℃	-0.117337	2.51127e-07
	8.4	0.0044	3	7.45	0.00495	3	10-20℃	-0.120018	2.38614e-07
	8.41	0.00451	3	7.47	0.00517	3	10-20℃	-0.118526	2.55529e-07
	8.41	0.00451	3	7.64	0.00704	3	10-20℃	-0.0960239	3.78894e-07
	8.41	0.00451	3	7.58	0.00638	3	10-20℃	-0.103908	3.32007e-07
	8.41	0.00451	3	7.48	0.00528	3	10-20℃	-0.117189	2.6195e-07
	8.37	0.00407	3	7.39	0.00429	3	10-20℃	-0.124526	1.91149e-07
	8.37	0.00407	3	7.51	0.00561	3	10-20℃	-0.108418	2.64821e-07
	8.37	0.00407	3	7.73	0.00803	3	10-20℃	-0.079545	4.38525e-07
	8.37	0.00407	3	7.56	0.00616	3	10-20℃	-0.101783	3.00124e-07
	8.38	0.00418	3	7.43	0.00473	3	10-20℃	-0.120322	2.18026e-07
	8.38	0.00418	3	7.67	0.00737	3	10-20℃	-0.0885313	3.90704e-07
	8.38	0.00418	3	7.88	0.00968	3	10-20℃	-0.06152	5.85947e-07
	8.38	0.00418	3	7.75	0.00825	3	10-20℃	-0.0781551	4.60668e-07
	10.16	0.02376	3	8.48	0.01628	3	10-20℃	-0.180748	3.05155e-06
	10.16	0.02376	3	8.69	0.01859	3	10-20℃	-0.156286	3.34844e-06
	10.16	0.02376	3	8.72	0.01892	3	10-20℃	-0.152839	3.39222e-06
	10.16	0.02376	3	8.6	0.0176	3	10-20℃	-0.166696	3.21906e-06
	11.25	0.03575	3	98.1	1.0021	3	10-20℃	2.16562	3.81488e-05
	11.25	0.03575	3	110.73	1.14103	3	10-20℃	2.28673	3.87611e-05
	11.25	0.03575	3	100.33	1.02663	3	10-20℃	2.1881	3.82677e-05
	11.25	0.03575	3	113.92	1.17612	3	10-20℃	2.31513	3.8895e-05
	9.67	0.12	3	9	0	3	10-20℃	-0.0718037	5.1332e-05
	9.63	0.06	3	8.9	0.1	3	10-20℃	-0.0788319	5.50221e-05
	9.53	0.06	3	8.87	0.06	3	10-20℃	-0.0717699	2.84651e-05
	9.57	0.06	3	8.84	0.07	3	10-20℃	-0.0793463	3.40038e-05
	9.02	0.01122	3	8.12	0.01232	3	10-20℃	-0.105114	1.2831e-06
	9.02	0.01122	3	8.05	0.01155	3	10-20℃	-0.113772	1.20196e-06
	9.02	0.01122	3	8.06	0.01166	3	10-20℃	-0.112531	1.21336e-06
	9.02	0.01122	3	8.1	0.0121	3	10-20℃	-0.10758	1.2596e-06
	9.27	0.01397	3	8.31	0.01441	3	10-20℃	-0.109324	1.75934e-06
	9.27	0.01397	3	8.27	0.01397	3	10-20℃	-0.114149	1.7082e-06
	9.27	0.01397	3	8.32	0.01452	3	10-20℃	-0.108121	1.77226e-06
	9.27	0.01397	3	8.29	0.01419	3	10-20℃	-0.111733	1.73367e-06
	9.27	0.01397	3	8.31	0.01441	3	10-20℃	-0.109324	1.75934e-06
	9.27	0.01397	3	8.28	0.01408	3	10-20℃	-0.11294	1.72091e-06
	9.97	0.02167	3	9.5	0.0275	3	10-20℃	-0.0482888	4.3679e-06
	9.97	0.02167	3	9.08	0.02288	3	≥20℃	-0.0935064	3.69123e-06
	9.97	0.02167	3	9.37	0.02607	3	≥20℃	-0.0620675	4.1551e-06
	9.97	0.02167	3	9.13	0.02343	3	≥20℃	-0.0880149	3.76997e-06
	9.31	0.22	3	8.48	0.28	3	≥20℃	-0.0933786	0.000549549
	9.31	0.22	3	8.42	0.2	3	≥20℃	-0.100479	0.000374201
	9.31	0.22	3	8.55	0.13	3	≥20℃	-0.0851578	0.000263194
	9.31	0.22	3	8.58	0.07	3	≥20℃	-0.0816552	0.000208321
	9.31	0.22	3	8.65	0.07	3	≥20℃	-0.0735298	0.000207963
	9.31	0.22	3	8.54	0.05	3	≥20℃	-0.0863281	0.00019756
	8.7811	0.009309	3	7.81495	0.011424	3	≥20℃	-0.116563	1.08692e-06
	8.7811	0.009309	3	7.85049	0.008462	3	≥20℃	-0.112025	7.61902e-07
	8.7811	0.009309	3	7.81834	0.008885	3	≥20℃	-0.11613	8.05108e-07
	8.7811	0.009309	3	7.83484	0.008886	3	≥20℃	-0.114021	8.03393e-07
	9.9	0.05	3	9	0.08	3	≥20℃	-0.0953102	3.484e-05
	9.9	0.05	3	8.82	0.05	3	≥20℃	-0.115513	1.92148e-05
	9.9	0.05	3	9.03	0.05	3	≥20℃	-0.0919824	1.87224e-05
	9.9	0.05	3	9	0.08	3	≥20℃	-0.0953102	3.484e-05
	9.9	0.05	3	8.82	0.05	3	≥20℃	-0.115513	1.92148e-05
	9.9	0.05	3	9.03	0.05	3	≥20℃	-0.0919824	1.87224e-05
	9.65	0.04	3	8.87	0.02	3	≥20℃	-0.0842831	7.42192e-06
	9.65	0.04	3	8.95	0.08	3	≥20℃	-0.0753044	3.23598e-05
	9.65	0.04	3	8.88	0.02	3	≥20℃	-0.0831564	7.4181e-06
	9.57	0.09	3	8.97	0.12	3	≥20℃	-0.0647475	8.91371e-05
	9.57	0.09	3	8.94	0.16	3	≥20℃	-0.0680976	0.000136249
	9.57	0.09	3	8.77	0.2	3	≥20℃	-0.0872964	0.000202837
	9.66	0.08	3	8.96	0.11	3	≥20℃	-0.0752234	7.31013e-05
	9.66	0.08	3	9.04	0.07	3	≥20℃	-0.0663345	4.2848e-05
	9.66	0.08	3	9.1	0.06	3	≥20℃	-0.0597192	3.73525e-05
	9.86	0.11	3	9.03	0.15	3	≥20℃	-0.0879338	0.000133465
	9.86	0.11	3	9.09	0.11	3	≥20℃	-0.0813113	9.02999e-05
	9.86	0.11	3	9.26	0.04	3	≥20℃	-0.0627821	4.77066e-05
	9.8	0.0198	3	8.85	0.09735	3	≥20℃	-0.101965	4.1694e-05
	9.8	0.0198	3	9.29	0.10219	3	≥20℃	-0.0534438	4.1694e-05
	9.8	0.0198	3	9.49	0.10439	3	≥20℃	-0.0321438	4.1694e-05
	9.8	0.0198	3	9.43	0.10373	3	≥20℃	-0.0384863	4.1694e-05
	9.91	0.02101	3	10.06	0.11066	3	≥20℃	0.0150228	4.18316e-05
	9.91	0.02101	3	9.84	0.10824	3	≥20℃	-0.00708864	4.18316e-05
	9.91	0.02101	3	9.31	0.10241	3	≥20℃	-0.0624553	4.18316e-05
	9.91	0.02101	3	9.24	0.10164	3	≥20℃	-0.0700025	4.18316e-05
	9.7	0.0187	3	8.62	0.09482	3	≥20℃	-0.118041	4.15722e-05
	9.66	0.01826	3	8.85	0.09735	3	≥20℃	-0.0875762	4.15244e-05
	8.89489	0.00984379	3	8.01836	0.088202	3	≥20℃	-0.103743	4.07416e-05
	8.89489	0.00984379	3	8.0264	0.0882904	3	≥20℃	-0.102741	4.07416e-05
	8.89489	0.00984379	3	8.05267	0.0885794	3	≥20℃	-0.0994732	4.07416e-05
	8.95727	0.01053	3	8.01795	0.0881974	3	≥20℃	-0.110783	4.0794e-05
	8.95727	0.01053	3	7.96929	0.0876622	3	≥20℃	-0.11687	4.0794e-05
	8.95727	0.01053	3	8.04416	0.0884858	3	≥20℃	-0.107519	4.0794e-05
	9.22421	0.0134663	3	8.06816	0.0887498	3	≥20℃	-0.133906	4.10438e-05
	9.22421	0.0134663	3	8.13293	0.0894622	3	≥20℃	-0.12591	4.10438e-05
	9.22421	0.0134663	3	8.05185	0.0885704	3	≥20℃	-0.13593	4.10438e-05
	9.18532	0.0130385	3	8.31688	0.0914857	3	≥20℃	-0.0993194	4.1005e-05
	9.18532	0.0130385	3	8.27226	0.0909949	3	≥20℃	-0.104699	4.1005e-05
	9.18532	0.0130385	3	8.38967	0.0922864	3	≥20℃	-0.0906054	4.1005e-05
	8.94396	0.0103836	3	8.06092	0.0886701	3	≥20℃	-0.103951	4.07826e-05
	8.94396	0.0103836	3	7.96603	0.0876263	3	≥20℃	-0.115792	4.07826e-05
	8.94396	0.0103836	3	8.0265	0.0882915	3	≥20℃	-0.10823	4.07826e-05
	8.72565	0.00798215	3	7.88903	0.0867793	3	≥20℃	-0.100794	4.06123e-05
	8.72565	0.00798215	3	7.85466	0.0864013	3	≥20℃	-0.10516	4.06123e-05
	8.72565	0.00798215	3	8.02208	0.0882429	3	≥20℃	-0.0840692	4.06123e-05
	8.99158	0.0109074	3	7.87854	0.0866639	3	≥20℃	-0.132146	4.08238e-05
	8.99158	0.0109074	3	7.97532	0.0877285	3	≥20℃	-0.119937	4.08238e-05
	8.99158	0.0109074	3	7.93289	0.0872618	3	≥20℃	-0.125271	4.08238e-05
	9.20707	0.0132778	3	8.32403	0.0915643	3	≥20℃	-0.100825	4.10266e-05
	9.20707	0.0132778	3	8.28159	0.0910975	3	≥20℃	-0.105937	4.10266e-05
	9.20707	0.0132778	3	8.38441	0.0922285	3	≥20℃	-0.0935976	4.10266e-05
	9.01	0.01111	3	8.04	0.08844	3	≥20℃	-0.113906	4.08402e-05
	10.3	0.0253	3	9.5	0.1045	3	≥20℃	-0.0808521	4.23445e-05
	10.3	0.0253	3	9.53	0.10483	3	≥20℃	-0.0776992	4.23445e-05
	10.3	0.0253	3	9.57	0.10527	3	≥20℃	-0.0735107	4.23445e-05
	9.39	0.01529	3	8.42	0.09262	3	≥20℃	-0.109035	4.12172e-05
	9.2	0.0132	3	8.4	0.0924	3	≥20℃	-0.0909718	4.10195e-05
	9.16	0.01276	3	8.23	0.09053	3	≥20℃	-0.10706	4.09802e-05
	9.16	0.01276	3	8.24	0.09064	3	≥20℃	-0.105846	4.09802e-05
	9.11	0.01221	3	8.14	0.08954	3	≥20℃	-0.112583	4.09321e-05
	9.11	0.01221	3	8.19	0.09009	3	≥20℃	-0.106459	4.09321e-05
	9.46	0.01606	3	8.48	0.09328	3	≥20℃	-0.109362	4.1294e-05
	9.46	0.01606	3	8.47	0.09317	3	≥20℃	-0.110542	4.1294e-05

## Sheet: nifH-MAP
	XC	SEC	NC	XE	SEE	NE	MAP	lnR	Var(lnR)
	10.16	0	3	8.48	0	3	≤1000mm	-0.180748	0		CATEGORICAL RESULTS
	10.16	0	3	8.69	0	3	≤1000mm	-0.156286	0
	10.16	0	3	8.72	0	3	≤1000mm	-0.152839	0		--Heterogeneity--
	10.16	0	3	8.6	0	3	≤1000mm	-0.166696	0		Class #Studies PooledVar
	8.26	0.03	3	7.29	0.01	3	≤1000mm	-0.124921	5.02427e-06		----------------------------
	8.26	0.03	3	7.29	0.02	3	≤1000mm	-0.124921	6.90595e-06		≤1000mm 59 0.0000
	8.26	0.03	3	7.33	0.01	3	≤1000mm	-0.119449	5.01745e-06		1000-2000mm 58 0.0002
	8.26	0.03	3	7.33	0.01	3	≤1000mm	-0.119449	5.01745e-06		≥2000mm 69 0.0003
	8.27	0.01	3	7.29	0.03	3	≤1000mm	-0.126131	6.13241e-06
	8.27	0.01	3	7.31	0.06	3	≤1000mm	-0.123391	2.29441e-05		Model df Q Prob(Chi-Square) Prob(Rand)
	8.27	0.01	3	7.34	0.03	3	≤1000mm	-0.119296	6.05576e-06		------------------------------------------------------------
	8.27	0.01	3	7.36	0.03	3	≤1000mm	-0.116575	6.02554e-06		Between 2 5.1100 0.07769 0.699
	9.008	0	3	8.014	0	3	≤1000mm	-0.116923	0		Within 184 605.7006 0.00000
	9.43214	0.002588	3	8.4431	0.003295	3	≤1000mm	-0.110774	7.58625e-08		------------------------------------------------------------
	9.43214	0.002588	3	8.47113	0.002117	3	≤1000mm	-0.10746	4.59129e-08		Total 186 610.8106 0.00000
	9.43214	0.002588	3	8.4535	0.003529	3	≤1000mm	-0.109543	8.31859e-08
	9.43214	0.002588	3	8.46365	0.003764	3	≤1000mm	-0.108343	9.10219e-08
	9.43214	0.002588	3	8.4717	0.000941	3	≤1000mm	-0.107392	2.92076e-08		--Mean Effect Sizes--
	9.43214	0.002588	3	8.4522	0.002824	3	≤1000mm	-0.109697	6.23058e-08		Class #Studies E+ df 95% CI Bootstrap CI Bias CI
	9.43214	0.002588	3	8.46964	0.002588	3	≤1000mm	-0.107636	5.62177e-08		---------------------------------------------------------------------------------------------------
	8.34	0	3	7.49	0	3	≤1000mm	-0.107494	0		≤1000mm 59 -0.1482 58 -0.1057 to -0.1920 -0.1099 to -0.2029 -0.1096 to -0.2025
	8.34	0	3	7.46	0	3	≤1000mm	-0.111508	0		1000-2000mm 58 -0.2095 57 -0.1819 to -0.2491 -0.1104 to -0.3015 -0.1108 to -0.3018
	8.34	0	3	7.39	0	3	≤1000mm	-0.120935	0		≥2000mm 69 -0.1545 68 -0.1492 to -0.1943 -0.1000 to -0.2730 -0.1000 to -0.2730
	8.34	0	3	7.36	0	3	≤1000mm	-0.125003	0
	9.82	0	3	8.85	0	3	≤1000mm	-0.104004	0		SUMMARY RESULTS
	9.82	0	3	8.84	0	3	≤1000mm	-0.105134	0
	9.628	0.05639	3	8.74291	0.06177	3	≤1000mm	-0.0964324	2.80731e-05		Heterogeneity df Prob(Chi-Square)
	9.628	0.05639	3	8.67592	0.10473	3	≤1000mm	-0.104124	6.00068e-05		------------------------------------------
	9.41945	0.01879	3	8.67668	0.15842	3	≤1000mm	-0.0821377	0.000112446		Qtotal 610.8106 185 0.00000
	9.41945	0.01879	3	8.5533	0.07788	3	≤1000mm	-0.0964595	2.89617e-05
	9.80432	0.02956	3	8.98103	0.06175	3	≤1000mm	-0.0877085	1.8788e-05		Mean Effect Size 95% CI Bootstrap CI Bias CI
	9.80432	0.02956	3	8.88988	0.04562	3	≤1000mm	-0.0979096	1.18081e-05		-------------------------------------------------------------------------------
	9.16296	0.03148	3	8.28889	0.03889	3	≤1000mm	-0.100253	1.12721e-05		E++ -0.1938 -0.1692 to -0.2491 -0.1910 to -0.3055 -0.1909 to -0.3062
	9.16296	0.03148	3	8.3963	0.04444	3	≤1000mm	-0.0873781	1.32723e-05
	9.16296	0.03148	3	8.44259	0.04074	3	≤1000mm	-0.0818801	1.16963e-05		Sqrt Pooled Variance = 0.0036
	9.16296	0.03148	3	8.44444	0.0463	3	≤1000mm	-0.081661	1.39551e-05		Mean Study Variance = 0.0001 Ratio = 28.1884
	8.97	0	3	8.06	0	3	≤1000mm	-0.106972	0
	8.97	0	3	7.92	0	3	≤1000mm	-0.124494	0		-------------------------------------------------------------
	8.97	0	3	7.95	0	3	≤1000mm	-0.120714	0
	8.97	0	3	7.89	0	3	≤1000mm	-0.12829	0
	9.37575	0.00859	3	8.41252	0.01095	3	≤1000mm	-0.108405	8.44552e-07
	9.37575	0.00859	3	8.4551	0.02216	3	≤1000mm	-0.103357	2.56951e-06
	8.7811	0.009309	3	7.81495	0.011424	3	≤1000mm	-0.116563	1.08692e-06
	8.7811	0.009309	3	7.85049	0.008462	3	≤1000mm	-0.112025	7.61902e-07
	8.7811	0.009309	3	7.81834	0.008885	3	≤1000mm	-0.11613	8.05108e-07
	8.7811	0.009309	3	7.83484	0.008886	3	≤1000mm	-0.114021	8.03393e-07
	9.9	0.05	3	9	0.08	3	≤1000mm	-0.0953102	3.484e-05
	9.9	0.05	3	8.82	0.05	3	≤1000mm	-0.115513	1.92148e-05
	9.9	0.05	3	9.03	0.05	3	≤1000mm	-0.0919824	1.87224e-05
	9.9	0.05	3	9	0.08	3	≤1000mm	-0.0953102	3.484e-05
	9.9	0.05	3	8.82	0.05	3	≤1000mm	-0.115513	1.92148e-05
	9.9	0.05	3	9.03	0.05	3	≤1000mm	-0.0919824	1.87224e-05
	9.65	0.04	3	8.87	0.02	3	≤1000mm	-0.0842831	7.42192e-06
	9.65	0.04	3	8.95	0.08	3	≤1000mm	-0.0753044	3.23598e-05
	9.65	0.04	3	8.88	0.02	3	≤1000mm	-0.0831564	7.4181e-06
	9.57	0.09	3	8.97	0.12	3	≤1000mm	-0.0647475	8.91371e-05
	9.57	0.09	3	8.94	0.16	3	≤1000mm	-0.0680976	0.000136249
	9.57	0.09	3	8.77	0.2	3	≤1000mm	-0.0872964	0.000202837
	9.66	0.08	3	8.96	0.11	3	≤1000mm	-0.0752234	7.31013e-05
	8.72565	0.03024	3	8.02208	0.04434	3	1000-2000mm	-0.0840692	1.4187e-05
	8.99158	0.04234	3	7.87854	0.05243	3	1000-2000mm	-0.132146	2.21531e-05
	8.99158	0.04234	3	7.97532	0.04638	3	1000-2000mm	-0.119937	1.86642e-05
	8.99158	0.04234	3	7.93289	0.04033	3	1000-2000mm	-0.125271	1.60064e-05
	9.20707	0.05243	3	8.32403	0.0706	3	1000-2000mm	-0.100825	3.47877e-05
	9.20707	0.05243	3	8.28159	0.06051	3	1000-2000mm	-0.105937	2.86046e-05
	9.20707	0.05243	3	8.38441	0.07265	3	1000-2000mm	-0.0935976	3.5836e-05
	9.01	0.1	3	8.04	0.09	3	1000-2000mm	-0.113906	8.28297e-05
	10.3	0	3	9.5	0	3	1000-2000mm	-0.0808521	0
	10.3	0	3	9.53	0	3	1000-2000mm	-0.0776992	0
	10.3	0	3	9.57	0	3	1000-2000mm	-0.0735107	0
	9.39	0	3	8.42	0	3	1000-2000mm	-0.109035	0
	9.14794	0.13636	3	8.30256	0.09472	3	1000-2000mm	-0.0969648	0.000117449
	9.14794	0.13636	3	8.53311	0.06811	3	1000-2000mm	-0.0695748	9.53005e-05
	9.14794	0.13636	3	8.3238	0.0415	3	1000-2000mm	-0.0944098	8.23496e-05
	9.14794	0.13636	3	8.48971	0.04922	3	1000-2000mm	-0.0746739	8.52679e-05
	9.0401	0.0417	3	8.19853	0.12526	3	1000-2000mm	-0.0977154	8.49019e-05
	9.0401	0.0417	3	8.36094	0.12124	3	1000-2000mm	-0.0780994	7.71833e-05
	9.0401	0.0417	3	8.40191	0.10979	3	1000-2000mm	-0.0732112	6.40104e-05
	9.0401	0.0417	3	8.42361	0.11745	3	1000-2000mm	-0.0706318	7.18946e-05
	9.06898	0.07206	3	8.11752	0.07198	3	1000-2000mm	-0.110835	4.72544e-05
	9.06898	0.07206	3	8.34793	0.09109	3	1000-2000mm	-0.0828462	6.07334e-05
	9.06898	0.07206	3	8.41909	0.09109	3	1000-2000mm	-0.0743581	6.00653e-05
	9.06898	0.07206	3	8.34631	0.10988	3	1000-2000mm	-0.0830403	7.88183e-05
	9.13196	0.03028	3	8.21833	0.0606	3	1000-2000mm	-0.105413	2.1789e-05
	9.13196	0.03028	3	8.21017	0.08688	3	1000-2000mm	-0.106407	4.09911e-05
	9.13196	0.03028	3	8.25044	0.05338	3	1000-2000mm	-0.101514	1.76184e-05
	9.13196	0.03028	3	8.30682	0.05311	3	1000-2000mm	-0.0947035	1.72907e-05
	9.11513	0.06823	3	8.12942	0.0531	3	1000-2000mm	-0.114446	3.28985e-05
	9.11513	0.06823	3	8.15515	0.06457	3	1000-2000mm	-0.111286	3.95735e-05
	9.11513	0.06823	3	8.22263	0.07969	3	1000-2000mm	-0.103046	4.99855e-05
	9.11513	0.06823	3	8.25217	0.05685	3	1000-2000mm	-0.0994595	3.44967e-05
	9.64	0.03	3	8.7	0.02	3	1000-2000mm	-0.102598	4.98982e-06
	9.3	0.03	3	8.31	0.02	3	1000-2000mm	-0.112555	5.39941e-06
	9.64	0.03	3	8.62	0.03	3	1000-2000mm	-0.111836	7.2657e-06
	9.31	0.05	3	8.33	0.09	3	1000-2000mm	-0.111226	4.85255e-05
	9.7	0.08	3	8.69	0.07	3	1000-2000mm	-0.109953	4.43023e-05
	9.36	0.02	3	8.43	0.06	3	1000-2000mm	-0.104649	1.84079e-05
	8.86	0.02	3	7.79	0.02	3	1000-2000mm	-0.128706	3.89569e-06
	8.86	0.02	3	7.86	0.05	3	1000-2000mm	-0.11976	1.51873e-05
	8.86	0.02	3	7.86	0.06	3	1000-2000mm	-0.11976	2.11224e-05
	8.86	0.02	3	7.88	0.04	3	1000-2000mm	-0.117219	1.02876e-05
	8.86	0.02	3	7.85	0.02	3	1000-2000mm	-0.121033	3.86223e-06
	11.28	0.26	3	9.96	0.31	3	1000-2000mm	-0.124454	0.000500007
	11.28	0.26	3	10.01	0.36	3	1000-2000mm	-0.119447	0.000608233
	11.28	0.26	3	10.65	0.27	3	1000-2000mm	-0.0574714	0.000391339
	10.24	0.59	3	9.4	0.54	3	1000-2000mm	-0.0855919	0.00220663
	10.24	0.59	3	9.97	0.56	3	1000-2000mm	-0.026721	0.00215821
	10.24	0.59	3	9.88	0.57	3	1000-2000mm	-0.0357891	0.00221605
	9.81	0.08	3	8.86	0.11	3	1000-2000mm	-0.101856	7.3548e-05
	9.7	0.07	3	8.79	0.01	3	1000-2000mm	-0.0985112	1.77907e-05
	9.74	0.24	3	8.81	0.24	3	1000-2000mm	-0.100354	0.000449759
	9.74	0.24	3	8.81	0.24	3	1000-2000mm	-0.100354	0.000449759
	9.74	0.24	3	9.1	0.09	3	1000-2000mm	-0.0679667	0.000234992
	9.74	0.24	3	8.86	0.11	3	1000-2000mm	-0.0946944	0.000253768
	9.74	0.24	3	8.96	0.05	3	1000-2000mm	-0.0834709	0.000212767
	9.52	0.02	3	8.57	0.03	3	1000-2000mm	-0.105127	5.55587e-06
	9.52	0.02	3	8.63	0.03	3	1000-2000mm	-0.0981503	5.49927e-06
	9.98	0	3	9.28	0	3	≥2000mm	-0.0727215	0
	9.83	0	3	8.88	0	3	≥2000mm	-0.101637	0
	9.83	0	3	8.94	0	3	≥2000mm	-0.0949033	0
	10.14	0	3	9.4	0	3	≥2000mm	-0.0757783	0
	10.08	0	3	9.21	0	3	≥2000mm	-0.0902634	0
	10.08	0	3	9.28	0	3	≥2000mm	-0.0826917	0
	10.43	0	3	9.75	0	3	≥2000mm	-0.067419	0
	10.12	0	3	9.33	0	3	≥2000mm	-0.0812786	0
	10.12	0	3	9.41	0	3	≥2000mm	-0.0727407	0
	9.5	0	3	8.55	0	3	≥2000mm	-0.105361	0
	9.62	0	3	8.68	0	3	≥2000mm	-0.102823	0
	9.62	0	3	8.64	0	3	≥2000mm	-0.107442	0
	9.61	0	3	8.7	0	3	≥2000mm	-0.0994812	0
	9.71	0	3	8.7	0	3	≥2000mm	-0.109833	0
	9.71	0	3	8.88	0	3	≥2000mm	-0.0893547	0
	9.57	0	3	8.58	0	3	≥2000mm	-0.109199	0
	9.75	0	3	8.81	0	3	≥2000mm	-0.10138	0
	9.75	0	3	8.88	0	3	≥2000mm	-0.0934657	0
	9.7	0	3	8.84	0	3	≥2000mm	-0.092839	0
	10.01	0	3	9.08	0	3	≥2000mm	-0.0975104	0
	10.01	0	3	9.13	0	3	≥2000mm	-0.0920189	0
	9.21	0	3	8.25	0	3	≥2000mm	-0.110077	0
	9.26	0	3	8.31	0	3	≥2000mm	-0.108244	0
	9.26	0	3	8.26	0	3	≥2000mm	-0.114279	0
	9.24	0	3	8.3	0	3	≥2000mm	-0.107286	0
	9.41	0	3	8.41	0	3	≥2000mm	-0.112351	0
	9.41	0	3	8.41	0	3	≥2000mm	-0.112351	0
	9.36	0	3	8.44	0	3	≥2000mm	-0.103463	0
	9.42	0	3	8.43	0	3	≥2000mm	-0.111038	0
	9.42	0	3	8.44	0	3	≥2000mm	-0.109853	0
	9.39	0	3	8.48	0	3	≥2000mm	-0.101935	0
	9.5	0	3	8.51	0	3	≥2000mm	-0.11005	0
	9.5	0	3	8.54	0	3	≥2000mm	-0.106531	0
	9.18	0	3	8.22	0	3	≥2000mm	-0.110457	0
	9.18	0	3	8.16	0	3	≥2000mm	-0.117783	0
	9.18	0	3	8.22	0	3	≥2000mm	-0.110457	0
	9.4	0	3	8.46	0	3	≥2000mm	-0.105361	0
	9.4	0	3	8.45	0	3	≥2000mm	-0.106543	0
	9.4	0	3	8.51	0	3	≥2000mm	-0.0994677	0
	11.62	0	3	11.23	0	3	≥2000mm	-0.034139	0
	11.62	0	3	11.41	0	3	≥2000mm	-0.0182376	0
	11.62	0	3	12.01	0	3	≥2000mm	0.0330119	0
	11.62	0	3	11.56	0	3	≥2000mm	-0.00517689	0
	11.64	0	3	11.84	0	3	≥2000mm	0.0170362	0
	11.64	0	3	11.33	0	3	≥2000mm	-0.0269934	0
	11.64	0	3	11.74	0	3	≥2000mm	0.00855437	0
	11.7	0	3	11.19	0	3	≥2000mm	-0.0445683	0
	11.7	0	3	11.41	0	3	≥2000mm	-0.0250987	0
	11.7	0	3	10.84	0	3	≥2000mm	-0.0763458	0
	11.7	0	3	11.41	0	3	≥2000mm	-0.0250987	0
	11.72	0	3	10.55	0	3	≥2000mm	-0.105171	0
	11.72	0	3	10.4	0	3	≥2000mm	-0.119491	0
	11.72	0	3	10.83	0	3	≥2000mm	-0.0789767	0
	10.53	0	3	10.1	0	3	≥2000mm	-0.0416929	0
	11.29	0	3	10.14	0	3	≥2000mm	-0.107429	0
	12.83	0	3	12.28	0	3	≥2000mm	-0.0438143	0
	12.95	0	3	12.05	0	3	≥2000mm	-0.0720311	0
	12.95	0	3	12.17	0	3	≥2000mm	-0.0621219	0
	9.65	0	3	8.7	0	3	≥2000mm	-0.103635	0
	9.65	0	3	8.72	0	3	≥2000mm	-0.101339	0
	9.65	0	3	8.73	0	3	≥2000mm	-0.100193	0
	8.78209	0.06567	3	7.94627	0.03582	3	≥2000mm	-0.100012	2.54121e-05
	8.78209	0.06567	3	8.16418	0.14627	3	≥2000mm	-0.0729581	0.000125634
	9.34515	0	3	8.47282	0	3	≥2000mm	-0.0979941	0
	9.39538	0	3	8.49645	0	3	≥2000mm	-0.10057	0
	9.31531	0	3	8.48553	0	3	≥2000mm	-0.0932969	0
	9.3416	0	3	8.52246	0	3	≥2000mm	-0.0917725	0
	9.25887	0	3	8.48493	0	3	≥2000mm	-0.0872904	0
	9.21868	0	3	8.63889	0	3	≥2000mm	-0.0649578	0
