# Supplementary material for: Effects of Long-Term Application of Nitrogen Fertilizer on Soil Acidification and Biological Properties in China: A Meta-Analysis
Source: Microorganisms. 2024 Aug 15;12(8):1683. doi: 10.3390/microorganisms12081683 (PMC11356719; doi:10.3390/microorganisms12081683)
Supplement: Supplementary file 1 [file microorganisms-12-01683-s001.zip › Literature statistics(n=115) and original data/19.AOA+original data+data analysis.xlsx]

## Sheet: AOA-MAT
	Xc	SEC	nc	XE	SEE	ne	MAT	lnR	Var(lnR)		CATEGORICAL RESULTS
	15.24	0.97	3	16.98	0.71	3	≤10℃	-0.108113	-0.00193317
	15.24	0.97	3	18.8	0.84	3	≤10℃	-0.209933	-0.00201583		--Heterogeneity--
	15.24	0.97	3	16.99	0.85	3	≤10℃	-0.108701	-0.00218468		Class #Studies PooledVar
	15.24	0.97	3	17.73	0.8	3	≤10℃	-0.151335	-0.00202901		------------------------------
	16.72	0.39	3	19.64	1.21	3	≤10℃	-0.160963	-0.00144658		≤10℃ 42 0.0012
	16.72	0.39	3	20.36	0.47	3	≤10℃	-0.196967	-0.000358989		10-20℃ 47 0.0024
	16.72	0.39	3	18.81	0.59	3	≤10℃	-0.117783	-0.000509306		≥20℃ 32 0.0010
	16.72	0.39	3	17.47	1.46	3	≤10℃	-0.0438795	-0.00250944
	15.24	0.97	3	16.98	0.71	3	≤10℃	-0.108113	-0.00193317		Model df Q Prob(Chi-Square) Prob(Rand)
	15.24	0.97	3	18.8	0.84	3	≤10℃	-0.209933	-0.00201583		------------------------------------------------------------
	15.24	0.97	3	16.99	0.85	3	≤10℃	-0.108701	-0.00218468		Between 2 258.3407 0.00000 0.001
	15.24	0.97	3	17.73	0.8	3	≤10℃	-0.151335	-0.00202901		Within 118 125.7693 0.29521
	16.72	0.39	3	19.64	1.21	3	≤10℃	-0.160963	-0.00144658		------------------------------------------------------------
	16.72	0.39	3	20.36	0.47	3	≤10℃	-0.196967	-0.000358989		Total 120 384.1100 0.00000
	16.72	0.39	3	18.81	0.59	3	≤10℃	-0.117783	-0.000509306
	16.72	0.39	3	17.47	1.46	3	≤10℃	-0.0438795	-0.00250944
	15.24	0.97	3	16.98	0.71	3	≤10℃	-0.108113	-0.00193317		--Mean Effect Sizes--
	15.24	0.97	3	18.8	0.84	3	≤10℃	-0.209933	-0.00201583		Class #Studies E+ df 95% CI Bootstrap CI Bias CI
	15.24	0.97	3	16.99	0.85	3	≤10℃	-0.108701	-0.00218468		---------------------------------------------------------------------------------------------------
	15.24	0.97	3	17.73	0.8	3	≤10℃	-0.151335	-0.00202901		≤10℃ 42 -0.1482 41 -0.1128 to -0.2046 -0.1274 to -0.1560 -0.1294 to -0.1573
	16.72	0.39	3	19.64	1.21	3	≤10℃	-0.160963	-0.00144658		10-20℃ 47 -0.1019 46 -0.0653 to -0.1429 -0.0301 to -0.2061 -0.0292 to -0.2070
	16.72	0.39	3	20.36	0.47	3	≤10℃	-0.196967	-0.000358989		≥20℃ 32 -0.0915 31 -0.0555 to -0.1309 -0.0590 to -0.1251 -0.0583 to -0.1244
	16.72	0.39	3	18.81	0.59	3	≤10℃	-0.117783	-0.000509306
	16.72	0.39	3	17.47	1.46	3	≤10℃	-0.0438795	-0.00250944		SUMMARY RESULTS
	15.24	0.97	3	16.98	0.71	3	≤10℃	-0.108113	-0.00193317
	15.24	0.97	3	18.8	0.84	3	≤10℃	-0.209933	-0.00201583		Heterogeneity df Prob(Chi-Square)
	15.24	0.97	3	16.99	0.85	3	≤10℃	-0.108701	-0.00218468		------------------------------------------
	15.24	0.97	3	17.73	0.8	3	≤10℃	-0.151335	-0.00202901		Qtotal 384.1100 120 0.00000
	16.72	0.39	3	19.64	1.21	3	≤10℃	-0.160963	-0.00144658
	16.72	0.39	3	20.36	0.47	3	≤10℃	-0.196967	-0.000358989		Mean Effect Size 95% CI Bootstrap CI Bias CI
	16.72	0.39	3	18.81	0.59	3	≤10℃	-0.117783	-0.000509306		-------------------------------------------------------------------------
	16.72	0.39	3	17.47	1.46	3	≤10℃	-0.0438795	-0.00250944		E++ -0.0992 -0.0486 to -0.1954 -0.0168 to -0.1526 -0.0168 to -0.1525
	15.24	0.97	3	17.73	0.8	3	≤10℃	-0.151335	-0.00202901
	16.72	0.39	3	19.64	1.21	3	≤10℃	-0.160963	-0.00144658		Sqrt Pooled Variance = 0.0408
	16.72	0.39	3	20.36	0.47	3	≤10℃	-0.196967	-0.000358989		Mean Study Variance = 0.0018 Ratio = 22.6131
	16.72	0.39	3	18.81	0.59	3	≤10℃	-0.117783	-0.000509306
	16.72	0.39	3	17.47	1.46	3	≤10℃	-0.0438795	-0.00250944		-------------------------------------------------------------
	15.24	0.97	3	17.73	0.8	3	≤10℃	-0.151335	-0.00202901
	16.72	0.39	3	19.64	1.21	3	≤10℃	-0.160963	-0.00144658
	16.72	0.39	3	20.36	0.47	3	≤10℃	-0.196967	-0.000358989
	16.72	0.39	3	18.81	0.59	3	≤10℃	-0.117783	-0.000509306
	16.72	0.39	3	17.47	1.46	3	≤10℃	-0.0438795	-0.00250944
	136.3	13.4	3	160	18.4	3	10-20℃	-0.160315	-0.00763012
	10.96	0	3	12.29	0	3	10-20℃	-0.114534	0
	9.92	0	3	9.85	0	3	10-20℃	0.00708147	0
	9.92	0	3	10.01	0	3	10-20℃	-0.00903167	0
	9.73	0	3	10.3	0	3	10-20℃	-0.05693	0
	9.58	0	3	10.23	0	3	10-20℃	-0.065647	0
	9.58	0	3	9.95	0	3	10-20℃	-0.037895	0
	9.84	0	3	10.23	0	3	10-20℃	-0.0388689	0
	10.02	0	3	10.09	0	3	10-20℃	-0.00696174	0
	10.02	0	3	10.18	0	3	10-20℃	-0.0158419	0
	10.43	0	3	10.68	0	3	10-20℃	-0.0236866	0
	10.38	0	3	10.56	0	3	10-20℃	-0.0171924	0
	10.38	0	3	10.52	0	3	10-20℃	-0.0133973	0
	9.53	0	3	9.66	0	3	10-20℃	-0.0135489	0
	9.83	0	3	9.86	0	3	10-20℃	-0.00304723	0
	9.83	0	3	10.14	0	3	10-20℃	-0.0310491	0
	9.45	0	3	9.74	0	3	10-20℃	-0.0302264	0
	9.88	0	3	10.75	0	3	10-20℃	-0.0843932	0
	9.88	0	3	9.69	0	3	10-20℃	0.0194181	0
	9.99	0	3	9.54	0	3	10-20℃	0.0460911	0
	9.52	0	3	9.97	0	3	10-20℃	-0.0461857	0
	5.32	0	3	6.03	0	3	10-20℃	-0.125274	0
	5.32	0	3	6.45	0	3	10-20℃	-0.192607	0
	5.32	0	3	6.96	0	3	10-20℃	-0.268706	0
	5.35	0	3	5.58	0	3	10-20℃	-0.0420922	0
	5.35	0	3	5.68	0	3	10-20℃	-0.0598547	0
	5.35	0	3	5.72	0	3	10-20℃	-0.0668722	0
	5.7	0	3	6.28	0	3	10-20℃	-0.0969038	0
	5.7	0	3	6.1	0	3	10-20℃	-0.0678226	0
	5.7	0	3	6.39	0	3	10-20℃	-0.114268	0
	5.44	0	3	5.94	0	3	10-20℃	-0.0879301	0
	5.44	0	3	5.7	0	3	10-20℃	-0.0466871	0
	5.44	0	3	6.09	0	3	10-20℃	-0.112869	0
	6.35	0	3	7.33	0	3	10-20℃	-0.143521	0
	6.35	0	3	7.12	0	3	10-20℃	-0.114453	0
	6.35	0	3	7.37	0	3	10-20℃	-0.148963	0
	5.2	0	3	5.17	0	3	10-20℃	0.00578594	0
	5.2	0	3	5.13	0	3	10-20℃	0.013553	0
	5.2	0	3	5.56	0	3	10-20℃	-0.0669395	0
	5.67	0	3	6.59	0	3	10-20℃	-0.150364	0
	5.67	0	3	6.06	0	3	10-20℃	-0.0665207	0
	5.67	0	3	6.42	0	3	10-20℃	-0.124229	0
	5.15	0	3	5.24	0	3	10-20℃	-0.0173248	0
	5.15	0	3	5.23	0	3	10-20℃	-0.0154146	0
	5.15	0	3	5.45	0	3	10-20℃	-0.0566189	0
	113	4.7	3	130.6	0.7	3	10-20℃	-0.144751	-0.000586233
	136.3	13.4	3	160	18.4	3	10-20℃	-0.160315	-0.00763012
	10.96	0	3	12.29	0	3	10-20℃	-0.114534	0
	9.92	0	3	9.85	0	3	10-20℃	0.00708147	0
	9.92	0	3	10.01	0	3	10-20℃	-0.00903167	0
	9.73	0	3	10.3	0	3	10-20℃	-0.05693	0
	9.58	0	3	10.23	0	3	10-20℃	-0.065647	0
	9.58	0	3	9.95	0	3	10-20℃	-0.037895	0
	9.84	0	3	10.23	0	3	10-20℃	-0.0388689	0
	10.02	0	3	10.09	0	3	10-20℃	-0.00696174	0
	10.02	0	3	10.18	0	3	10-20℃	-0.0158419	0
	10.43	0	3	10.68	0	3	10-20℃	-0.0236866	0
	10.38	0	3	10.56	0	3	10-20℃	-0.0171924	0
	10.38	0	3	10.52	0	3	10-20℃	-0.0133973	0
	9.53	0	3	9.66	0	3	10-20℃	-0.0135489	0
	9.83	0	3	9.86	0	3	10-20℃	-0.00304723	0
	9.83	0	3	10.14	0	3	10-20℃	-0.0310491	0
	9.45	0	3	9.74	0	3	10-20℃	-0.0302264	0
	9.88	0	3	10.75	0	3	10-20℃	-0.0843932	0
	9.88	0	3	9.69	0	3	10-20℃	0.0194181	0
	9.99	0	3	9.54	0	3	10-20℃	0.0460911	0
	9.52	0	3	9.97	0	3	10-20℃	-0.0461857	0
	9.52	0	3	10.03	0	3	10-20℃	-0.0521858	0
	10.48	0	3	10.56	0	3	10-20℃	-0.0076046	0
	10.34	0	3	10.39	0	3	10-20℃	-0.00482394	0
	10.34	0	3	10.62	0	3	10-20℃	-0.0267191	0
	10.21	0	3	10.23	0	3	10-20℃	-0.00195695	0
	9.59	0	3	9.8	0	3	10-20℃	-0.0216615	0
	9.59	0	3	9.93	0	3	10-20℃	-0.0348396	0
	9.44	0	3	9.76	0	3	10-20℃	-0.0333364	0
	9.56	0	3	9.73	0	3	10-20℃	-0.0176262	0
	9.56	0	3	9.73	0	3	10-20℃	-0.0176262	0
	9.53	0	3	9.64	0	3	10-20℃	-0.0114764	0
	9.43	0	3	9.44	0	3	10-20℃	-0.00105988	0
	9.43	0	3	9.43	0	3	10-20℃	0	0
	10.08	0	3	10	0	3	10-20℃	0.00796817	0
	9.92	0	3	10.42	0	3	10-20℃	-0.0491741	0
	9.92	0	3	10.69	0	3	10-20℃	-0.0747558	0
	8.79	0.071	3	8.894	0.383	3	10-20℃	-0.0117622	-0.000639881
	8.898	0.181	3	8.667	0.092	3	10-20℃	0.0263038	-0.000175487
	9.16	1.089	3	8.259	0.4	3	10-20℃	0.103543	-0.00549322
	8.698	0.457	3	7.69	0.572	3	10-20℃	0.123172	-0.00276442
	8.851	0.178	3	8.123	0.325	3	10-20℃	0.0858309	-0.00066841
	8.74	0.645	3	7.926	0.561	3	10-20℃	0.0977617	-0.00348534
	8.903	0.702	3	8.251	0.37	3	10-20℃	0.0760539	-0.00274273
	8.573	0.558	3	8.012	0.196	3	10-20℃	0.0676773	-0.00161164
	8.832	0.387	3	8.994	0.081	3	10-20℃	-0.0181762	-0.00066704
	9.048	0.92	3	8.618	0.154	3	10-20℃	0.0486907	-0.00355271
	8.925	0.529	3	9.044	0.119	3	10-20℃	-0.0132452	-0.00122876
	9.007	0.329	3	8.545	0.486	3	10-20℃	0.0526557	-0.00152301
	8.852	0.208	3	8.879	0.086	3	10-20℃	-0.00304552	-0.000215316
	8.884	0.199	3	7.85	0.375	3	10-20℃	0.123738	-0.000927931
	9.028	0.45	3	9.011	0.323	3	10-20℃	0.00188481	-0.00125646
	8.841	0.547	3	8.327	0.598	3	10-20℃	0.0598967	-0.00299511
	10.47	0	3	8.6	0	3	10-20℃	0.196752	0
	10.47	0	3	9.84	0	3	10-20℃	0.0620583	0
	10.47	0	3	8.38	0	3	10-20℃	0.222666	0
	10.47	0	3	9.79	0	3	10-20℃	0.0671526	0
	10.47	0	3	8.93	0	3	10-20℃	0.159098	0
	10.47	0	3	8	0	3	10-20℃	0.269072	0
	10.47	0	3	9.23	0	3	10-20℃	0.126055	0
	10.47	0	3	8.73	0	3	10-20℃	0.181749	0
	8.63751	0.35275	3	8.6954	0.29397	3	10-20℃	-0.0066798	-0.000936933
	8.63751	0.35275	3	8.66508	0.21258	3	10-20℃	-0.00318681	-0.000756572
	8.63751	0.35275	3	8.84735	0.3437	3	10-20℃	-0.0240036	-0.001059
	8.63751	0.35275	3	8.86677	0.42289	3	10-20℃	-0.0261962	-0.00131418
	184.85	0	3	345.21	0	3	10-20℃	-0.624608	0
	184.85	0	3	464.75	0	3	10-20℃	-0.921955	0
	184.71	0	3	289.06	0	3	10-20℃	-0.447847	0
	184.71	0	3	409.61	0	3	10-20℃	-0.796418	0
	8.85	0	3	6.98	0	3	10-20℃	0.237369	0
	8.85	0	3	9.79	0	3	10-20℃	-0.100944	0
	8.85	0	3	7.01	0	3	10-20℃	0.23308	0
	8.85	0	3	8.19	0	3	10-20℃	0.0775036	0
	8.85	0	3	7.23	0	3	10-20℃	0.202178	0
	8.85	0	3	6.89	0	3	10-20℃	0.250346	0
	8.85	0	3	6.93	0	3	10-20℃	0.244558	0
	8.85	0	3	7.14	0	3	10-20℃	0.214705	0
	9.8636	0.1591	3	10.0682	0.2273	3	10-20℃	-0.0205307	-0.000256618
	5.32	0	3	6.03	0	3	10-20℃	-0.125274	0
	5.32	0	3	6.45	0	3	10-20℃	-0.192607	0
	5.32	0	3	6.96	0	3	10-20℃	-0.268706	0
	5.35	0	3	5.58	0	3	10-20℃	-0.0420922	0
	5.35	0	3	5.68	0	3	10-20℃	-0.0598547	0
	5.35	0	3	5.72	0	3	10-20℃	-0.0668722	0
	5.7	0	3	6.28	0	3	10-20℃	-0.0969038	0
	5.7	0	3	6.1	0	3	10-20℃	-0.0678226	0
	5.7	0	3	6.39	0	3	10-20℃	-0.114268	0
	5.44	0	3	5.94	0	3	10-20℃	-0.0879301	0
	5.44	0	3	5.7	0	3	10-20℃	-0.0466871	0
	5.44	0	3	6.09	0	3	10-20℃	-0.112869	0
	6.35	0	3	7.33	0	3	10-20℃	-0.143521	0
	6.35	0	3	7.12	0	3	10-20℃	-0.114453	0
	6.35	0	3	7.37	0	3	10-20℃	-0.148963	0
	5.2	0	3	5.17	0	3	10-20℃	0.00578594	0
	5.2	0	3	5.13	0	3	10-20℃	0.013553	0
	5.2	0	3	5.56	0	3	10-20℃	-0.0669395	0
	5.67	0	3	6.59	0	3	10-20℃	-0.150364	0
	5.67	0	3	6.06	0	3	10-20℃	-0.0665207	0
	5.67	0	3	6.42	0	3	10-20℃	-0.124229	0
	5.15	0	3	5.24	0	3	10-20℃	-0.0173248	0
	5.15	0	3	5.23	0	3	10-20℃	-0.0154146	0
	5.15	0	3	5.45	0	3	10-20℃	-0.0566189	0
	113	4.7	3	130.6	0.7	3	10-20℃	-0.144751	-0.000586233
	136.3	13.4	3	160	18.4	3	10-20℃	-0.160315	-0.00763012
	10.96	0	3	12.29	0	3	10-20℃	-0.114534	0
	9.92	0	3	9.85	0	3	10-20℃	0.00708147	0
	9.92	0	3	10.01	0	3	10-20℃	-0.00903167	0
	9.73	0	3	10.3	0	3	10-20℃	-0.05693	0
	9.58	0	3	10.23	0	3	10-20℃	-0.065647	0
	9.58	0	3	9.95	0	3	10-20℃	-0.037895	0
	9.84	0	3	10.23	0	3	10-20℃	-0.0388689	0
	10.02	0	3	10.09	0	3	10-20℃	-0.00696174	0
	10.02	0	3	10.18	0	3	10-20℃	-0.0158419	0
	10.43	0	3	10.68	0	3	10-20℃	-0.0236866	0
	10.38	0	3	10.56	0	3	10-20℃	-0.0171924	0
	10.38	0	3	10.52	0	3	10-20℃	-0.0133973	0
	9.53	0	3	9.66	0	3	10-20℃	-0.0135489	0
	9.83	0	3	9.86	0	3	10-20℃	-0.00304723	0
	9.83	0	3	10.14	0	3	10-20℃	-0.0310491	0
	9.45	0	3	9.74	0	3	10-20℃	-0.0302264	0
	9.88	0	3	10.75	0	3	10-20℃	-0.0843932	0
	9.88	0	3	9.69	0	3	10-20℃	0.0194181	0
	9.99	0	3	9.54	0	3	10-20℃	0.0460911	0
	9.52	0	3	9.97	0	3	10-20℃	-0.0461857	0
	9.52	0	3	10.03	0	3	10-20℃	-0.0521858	0
	10.48	0	3	10.56	0	3	10-20℃	-0.0076046	0
	10.34	0	3	10.39	0	3	10-20℃	-0.00482394	0
	10.34	0	3	10.62	0	3	10-20℃	-0.0267191	0
	10.21	0	3	10.23	0	3	10-20℃	-0.00195695	0
	9.59	0	3	9.8	0	3	10-20℃	-0.0216615	0
	9.59	0	3	9.93	0	3	10-20℃	-0.0348396	0
	9.44	0	3	9.76	0	3	10-20℃	-0.0333364	0
	9.56	0	3	9.73	0	3	10-20℃	-0.0176262	0
	9.56	0	3	9.73	0	3	10-20℃	-0.0176262	0
	9.53	0	3	9.64	0	3	10-20℃	-0.0114764	0
	9.43	0	3	9.44	0	3	10-20℃	-0.00105988	0
	9.43	0	3	9.43	0	3	10-20℃	0	0
	10.08	0	3	10	0	3	10-20℃	0.00796817	0
	9.92	0	3	10.42	0	3	10-20℃	-0.0491741	0
	9.92	0	3	10.69	0	3	10-20℃	-0.0747558	0
	8.79	0.071	3	8.894	0.383	3	10-20℃	-0.0117622	-0.000639881
	8.898	0.181	3	8.667	0.092	3	10-20℃	0.0263038	-0.000175487
	9.16	1.089	3	8.259	0.4	3	10-20℃	0.103543	-0.00549322
	8.698	0.457	3	7.69	0.572	3	10-20℃	0.123172	-0.00276442
	8.851	0.178	3	8.123	0.325	3	10-20℃	0.0858309	-0.00066841
	8.74	0.645	3	7.926	0.561	3	10-20℃	0.0977617	-0.00348534
	8.903	0.702	3	8.251	0.37	3	10-20℃	0.0760539	-0.00274273
	8.573	0.558	3	8.012	0.196	3	10-20℃	0.0676773	-0.00161164
	8.832	0.387	3	8.994	0.081	3	10-20℃	-0.0181762	-0.00066704
	9.048	0.92	3	8.618	0.154	3	10-20℃	0.0486907	-0.00355271
	8.925	0.529	3	9.044	0.119	3	10-20℃	-0.0132452	-0.00122876
	9.007	0.329	3	8.545	0.486	3	10-20℃	0.0526557	-0.00152301
	8.852	0.208	3	8.879	0.086	3	10-20℃	-0.00304552	-0.000215316
	8.884	0.199	3	7.85	0.375	3	10-20℃	0.123738	-0.000927931
	9.028	0.45	3	9.011	0.323	3	10-20℃	0.00188481	-0.00125646
	8.841	0.547	3	8.327	0.598	3	10-20℃	0.0598967	-0.00299511
	10.47	0	3	8.6	0	3	10-20℃	0.196752	0
	10.47	0	3	9.84	0	3	10-20℃	0.0620583	0
	10.47	0	3	8.38	0	3	10-20℃	0.222666	0
	10.47	0	3	9.79	0	3	10-20℃	0.0671526	0
	10.47	0	3	8.93	0	3	10-20℃	0.159098	0
	10.47	0	3	8	0	3	10-20℃	0.269072	0
	10.47	0	3	9.23	0	3	10-20℃	0.126055	0
	10.47	0	3	8.73	0	3	10-20℃	0.181749	0
	8.63751	0.35275	3	8.6954	0.29397	3	10-20℃	-0.0066798	-0.000936933
	8.63751	0.35275	3	8.66508	0.21258	3	10-20℃	-0.00318681	-0.000756572
	8.63751	0.35275	3	8.84735	0.3437	3	10-20℃	-0.0240036	-0.001059
	8.63751	0.35275	3	8.86677	0.42289	3	10-20℃	-0.0261962	-0.00131418
	184.85	0	3	345.21	0	3	10-20℃	-0.624608	0
	184.85	0	3	464.75	0	3	10-20℃	-0.921955	0
	184.71	0	3	289.06	0	3	10-20℃	-0.447847	0
	184.71	0	3	409.61	0	3	10-20℃	-0.796418	0
	8.85	0	3	6.98	0	3	10-20℃	0.237369	0
	8.85	0	3	9.79	0	3	10-20℃	-0.100944	0
	8.85	0	3	7.01	0	3	10-20℃	0.23308	0
	8.85	0	3	8.19	0	3	10-20℃	0.0775036	0
	8.85	0	3	7.23	0	3	10-20℃	0.202178	0
	8.85	0	3	6.89	0	3	10-20℃	0.250346	0
	8.85	0	3	6.93	0	3	10-20℃	0.244558	0
	8.85	0	3	7.14	0	3	10-20℃	0.214705	0
	9.8636	0.1591	3	10.0682	0.2273	3	10-20℃	-0.0205307	-0.000256618
	10.08	0	3	10	0	3	≥20℃	0.00796817	0
	9.92	0	3	10.42	0	3	≥20℃	-0.0491741	0
	9.92	0	3	10.69	0	3	≥20℃	-0.0747558	0
	8.79	0.071	3	8.894	0.383	3	≥20℃	-0.0117622	-0.000639881
	8.898	0.181	3	8.667	0.092	3	≥20℃	0.0263038	-0.000175487
	9.16	1.089	3	8.259	0.4	3	≥20℃	0.103543	-0.00549322
	8.698	0.457	3	7.69	0.572	3	≥20℃	0.123172	-0.00276442
	8.851	0.178	3	8.123	0.325	3	≥20℃	0.0858309	-0.00066841
	8.74	0.645	3	7.926	0.561	3	≥20℃	0.0977617	-0.00348534
	8.903	0.702	3	8.251	0.37	3	≥20℃	0.0760539	-0.00274273
	8.573	0.558	3	8.012	0.196	3	≥20℃	0.0676773	-0.00161164
	8.832	0.387	3	8.994	0.081	3	≥20℃	-0.0181762	-0.00066704
	9.048	0.92	3	8.618	0.154	3	≥20℃	0.0486907	-0.00355271
	8.925	0.529	3	9.044	0.119	3	≥20℃	-0.0132452	-0.00122876
	9.007	0.329	3	8.545	0.486	3	≥20℃	0.0526557	-0.00152301
	8.852	0.208	3	8.879	0.086	3	≥20℃	-0.00304552	-0.000215316
	8.884	0.199	3	7.85	0.375	3	≥20℃	0.123738	-0.000927931
	9.028	0.45	3	9.011	0.323	3	≥20℃	0.00188481	-0.00125646
	8.841	0.547	3	8.327	0.598	3	≥20℃	0.0598967	-0.00299511
	10.47	0	3	8.6	0	3	≥20℃	0.196752	0
	10.47	0	3	9.84	0	3	≥20℃	0.0620583	0
	10.47	0	3	8.38	0	3	≥20℃	0.222666	0
	10.08	0	3	10	0	3	≥20℃	0.00796817	0
	9.92	0	3	10.42	0	3	≥20℃	-0.0491741	0
	9.92	0	3	10.69	0	3	≥20℃	-0.0747558	0
	8.79	0.071	3	8.894	0.383	3	≥20℃	-0.0117622	-0.000639881
	8.898	0.181	3	8.667	0.092	3	≥20℃	0.0263038	-0.000175487
	9.16	1.089	3	8.259	0.4	3	≥20℃	0.103543	-0.00549322
	8.698	0.457	3	7.69	0.572	3	≥20℃	0.123172	-0.00276442
	8.851	0.178	3	8.123	0.325	3	≥20℃	0.0858309	-0.00066841
	8.74	0.645	3	7.926	0.561	3	≥20℃	0.0977617	-0.00348534
	8.903	0.702	3	8.251	0.37	3	≥20℃	0.0760539	-0.00274273
	8.573	0.558	3	8.012	0.196	3	≥20℃	0.0676773	-0.00161164
	8.832	0.387	3	8.994	0.081	3	≥20℃	-0.0181762	-0.00066704
	9.048	0.92	3	8.618	0.154	3	≥20℃	0.0486907	-0.00355271
	8.925	0.529	3	9.044	0.119	3	≥20℃	-0.0132452	-0.00122876
	9.007	0.329	3	8.545	0.486	3	≥20℃	0.0526557	-0.00152301
	8.852	0.208	3	8.879	0.086	3	≥20℃	-0.00304552	-0.000215316
	8.884	0.199	3	7.85	0.375	3	≥20℃	0.123738	-0.000927931
	9.028	0.45	3	9.011	0.323	3	≥20℃	0.00188481	-0.00125646
	8.841	0.547	3	8.327	0.598	3	≥20℃	0.0598967	-0.00299511
	10.47	0	3	8.6	0	3	≥20℃	0.196752	0
	10.47	0	3	9.84	0	3	≥20℃	0.0620583	0
	10.47	0	3	8.38	0	3	≥20℃	0.222666	0

## Sheet: AOA-MAP
	Xc	SEC	nc	XE	SEE	ne	MAP	lnR	Var(lnR)		CATEGORICAL RESULTS
	15.24	0.97	3	16.98	0.71	3	≤1000mm	-0.108113	-0.00193317
	15.24	0.97	3	18.8	0.84	3	≤1000mm	-0.209933	-0.00201583		--Heterogeneity--
	15.24	0.97	3	16.99	0.85	3	≤1000mm	-0.108701	-0.00218468		Class #Studies PooledVar
	15.24	0.97	3	17.73	0.8	3	≤1000mm	-0.151335	-0.00202901		----------------------------------
	16.72	0.39	3	19.64	1.21	3	≤1000mm	-0.160963	-0.00144658		≤1000mm 28 0.0012
	16.72	0.39	3	20.36	0.47	3	≤1000mm	-0.196967	-0.000358989		1000-2000mm 90 0.0028
	16.72	0.39	3	18.81	0.59	3	≤1000mm	-0.117783	-0.000509306		≥2000mm 50 0.0013
	16.72	0.39	3	17.47	1.46	3	≤1000mm	-0.0438795	-0.00250944
	15.24	0.97	3	16.98	0.71	3	≤1000mm	-0.108113	-0.00193317		Model df Q Prob(Chi-Square) Prob(Rand)
	15.24	0.97	3	18.8	0.84	3	≤1000mm	-0.209933	-0.00201583		------------------------------------------------------------
	15.24	0.97	3	16.99	0.85	3	≤1000mm	-0.108701	-0.00218468		Between 2 131.5915 0.00000 0.001
	15.24	0.97	3	17.73	0.8	3	≤1000mm	-0.151335	-0.00202901		Within 166 61.4227 0.42479
	16.72	0.39	3	19.64	1.21	3	≤1000mm	-0.160963	-0.00144658		------------------------------------------------------------
	16.72	0.39	3	20.36	0.47	3	≤1000mm	-0.196967	-0.000358989		Total 168 193.0142 0.00000
	16.72	0.39	3	18.81	0.59	3	≤1000mm	-0.117783	-0.000509306
	16.72	0.39	3	17.47	1.46	3	≤1000mm	-0.0438795	-0.00250944
	15.24	0.97	3	16.98	0.71	3	≤1000mm	-0.108113	-0.00193317		--Mean Effect Sizes--
	15.24	0.97	3	18.8	0.84	3	≤1000mm	-0.209933	-0.00201583		Class #Studies E+ df 95% CI Bootstrap CI Bias CI
	15.24	0.97	3	16.99	0.85	3	≤1000mm	-0.108701	-0.00218468		---------------------------------------------------------------------------------------------------
	15.24	0.97	3	17.73	0.8	3	≤1000mm	-0.151335	-0.00202901		≤1000mm 28 -0.1819 27 -0.1606 to -0.2025 -0.1223 to -0.1607 -0.1228 to -0.1619
	16.72	0.39	3	19.64	1.21	3	≤1000mm	-0.160963	-0.00144658		1000-2000mm 90 -0.1329 89 -0.0904 to -0.1541 -0.0429 to -0.2140 -0.0435 to -0.2137
	16.72	0.39	3	20.36	0.47	3	≤1000mm	-0.196967	-0.000358989		≥2000mm 50 -0.0929 49 -0.0524 to -0.1203 -0.0611 to -0.1140 -0.0611 to -0.1139
	16.72	0.39	3	18.81	0.59	3	≤1000mm	-0.117783	-0.000509306
	16.72	0.39	3	17.47	1.46	3	≤1000mm	-0.0438795	-0.00250944		SUMMARY RESULTS
	5.32	0	3	6.03	0	3	≤1000mm	-0.125274	0
	5.32	0	3	6.45	0	3	≤1000mm	-0.192607	0		Heterogeneity df Prob(Chi-Square)
	5.32	0	3	6.96	0	3	≤1000mm	-0.268706	0		------------------------------------------
	5.35	0	3	5.58	0	3	≤1000mm	-0.0420922	0		Qtotal 193.0142 167 0.00000
	5.35	0	3	5.68	0	3	1000-2000mm	-0.0598547	0
	5.35	0	3	5.72	0	3	1000-2000mm	-0.0668722	0		Mean Effect Size 95% CI Bootstrap CI Bias CI
	5.7	0	3	6.28	0	3	1000-2000mm	-0.0969038	0		-------------------------------------------------------------------------
	5.7	0	3	6.1	0	3	1000-2000mm	-0.0678226	0		E++ -0.0992 -0.0486 to -0.1954 -0.0168 to -0.1526 -0.0168 to -0.1525
	5.7	0	3	6.39	0	3	1000-2000mm	-0.114268	0
	5.44	0	3	5.94	0	3	1000-2000mm	-0.0879301	0		Sqrt Pooled Variance = 0.0424
	5.44	0	3	5.7	0	3	1000-2000mm	-0.0466871	0		Mean Study Variance = 0.0018 Ratio = 23.9988
	5.44	0	3	6.09	0	3	1000-2000mm	-0.112869	0
	6.35	0	3	7.33	0	3	1000-2000mm	-0.143521	0		-------------------------------------------------------------
	6.35	0	3	7.12	0	3	1000-2000mm	-0.114453	0
	6.35	0	3	7.37	0	3	1000-2000mm	-0.148963	0
	5.2	0	3	5.17	0	3	1000-2000mm	0.00578594	0
	5.2	0	3	5.13	0	3	1000-2000mm	0.013553	0
	5.2	0	3	5.56	0	3	1000-2000mm	-0.0669395	0
	5.67	0	3	6.59	0	3	1000-2000mm	-0.150364	0
	5.67	0	3	6.06	0	3	1000-2000mm	-0.0665207	0
	5.67	0	3	6.42	0	3	1000-2000mm	-0.124229	0
	5.15	0	3	5.24	0	3	1000-2000mm	-0.0173248	0
	5.15	0	3	5.23	0	3	1000-2000mm	-0.0154146	0
	5.15	0	3	5.45	0	3	1000-2000mm	-0.0566189	0
	8.63751	0.35275	3	8.6954	0.29397	3	1000-2000mm	-0.0066798	-0.000936933
	8.63751	0.35275	3	8.66508	0.21258	3	1000-2000mm	-0.00318681	-0.000756572
	8.63751	0.35275	3	8.84735	0.3437	3	1000-2000mm	-0.0240036	-0.001059
	8.63751	0.35275	3	8.86677	0.42289	3	1000-2000mm	-0.0261962	-0.00131418
	184.85	0	3	345.21	0	3	1000-2000mm	-0.624608	0
	184.85	0	3	464.75	0	3	1000-2000mm	-0.921955	0
	184.71	0	3	289.06	0	3	1000-2000mm	-0.447847	0
	184.71	0	3	409.61	0	3	1000-2000mm	-0.796418	0
	113	4.7	3	130.6	0.7	3	1000-2000mm	-0.144751	-0.000586233
	136.3	13.4	3	160	18.4	3	1000-2000mm	-0.160315	-0.00763012
	10.96	0	3	12.29	0	3	1000-2000mm	-0.114534	0
	9.92	0	3	9.85	0	3	1000-2000mm	0.00708147	0
	9.92	0	3	10.01	0	3	1000-2000mm	-0.00903167	0
	9.73	0	3	10.3	0	3	1000-2000mm	-0.05693	0
	9.58	0	3	10.23	0	3	1000-2000mm	-0.065647	0
	9.58	0	3	9.95	0	3	1000-2000mm	-0.037895	0
	9.84	0	3	10.23	0	3	1000-2000mm	-0.0388689	0
	10.02	0	3	10.09	0	3	1000-2000mm	-0.00696174	0
	10.02	0	3	10.18	0	3	1000-2000mm	-0.0158419	0
	10.43	0	3	10.68	0	3	1000-2000mm	-0.0236866	0
	10.38	0	3	10.56	0	3	1000-2000mm	-0.0171924	0
	10.38	0	3	10.52	0	3	1000-2000mm	-0.0133973	0
	9.53	0	3	9.66	0	3	1000-2000mm	-0.0135489	0
	9.83	0	3	9.86	0	3	1000-2000mm	-0.00304723	0
	9.83	0	3	10.14	0	3	1000-2000mm	-0.0310491	0
	9.45	0	3	9.74	0	3	1000-2000mm	-0.0302264	0
	9.88	0	3	10.75	0	3	1000-2000mm	-0.0843932	0
	9.88	0	3	9.69	0	3	1000-2000mm	0.0194181	0
	9.99	0	3	9.54	0	3	1000-2000mm	0.0460911	0
	9.52	0	3	9.97	0	3	1000-2000mm	-0.0461857	0
	9.52	0	3	10.03	0	3	1000-2000mm	-0.0521858	0
	10.48	0	3	10.56	0	3	1000-2000mm	-0.0076046	0
	10.34	0	3	10.39	0	3	1000-2000mm	-0.00482394	0
	10.34	0	3	10.62	0	3	1000-2000mm	-0.0267191	0
	10.21	0	3	10.23	0	3	1000-2000mm	-0.00195695	0
	9.59	0	3	9.8	0	3	1000-2000mm	-0.0216615	0
	9.59	0	3	9.93	0	3	1000-2000mm	-0.0348396	0
	9.44	0	3	9.76	0	3	1000-2000mm	-0.0333364	0
	9.56	0	3	9.73	0	3	1000-2000mm	-0.0176262	0
	9.56	0	3	9.73	0	3	1000-2000mm	-0.0176262	0
	9.53	0	3	9.64	0	3	1000-2000mm	0.0114764	0
	9.43	0	3	9.44	0	3	1000-2000mm	0.00105988	0
	9.43	0	3	9.43	0	3	1000-2000mm	0	0
	10.08	0	3	10	0	3	1000-2000mm	-0.00796817	0
	9.92	0	3	10.42	0	3	1000-2000mm	0.0491741	0
	9.92	0	3	10.69	0	3	1000-2000mm	0.0747558	0
	8.79	0.071	3	8.894	0.383	3	1000-2000mm	0.0117622	0.000639881
	8.898	0.181	3	8.667	0.092	3	1000-2000mm	-0.0263038	0.000175487
	9.16	1.089	3	8.259	0.4	3	1000-2000mm	-0.103543	0.00549322
	8.698	0.457	3	7.69	0.572	3	1000-2000mm	-0.123172	0.00276442
	8.851	0.178	3	8.123	0.325	3	1000-2000mm	-0.0858309	0.00066841
	8.74	0.645	3	7.926	0.561	3	1000-2000mm	-0.0977617	0.00348534
	8.903	0.702	3	8.251	0.37	3	1000-2000mm	-0.0760539	0.00274273
	8.573	0.558	3	8.012	0.196	3	1000-2000mm	-0.0676773	0.00161164
	8.832	0.387	3	8.994	0.081	3	1000-2000mm	0.0181762	0.00066704
	9.048	0.92	3	8.618	0.154	3	1000-2000mm	-0.0486907	0.00355271
	8.925	0.529	3	9.044	0.119	3	1000-2000mm	0.0132452	0.00122876
	9.007	0.329	3	8.545	0.486	3	1000-2000mm	-0.0526557	0.00152301
	8.852	0.208	3	8.879	0.086	3	1000-2000mm	0.00304552	0.000215316
	8.884	0.199	3	7.85	0.375	3	1000-2000mm	-0.123738	0.000927931
	9.028	0.45	3	9.011	0.323	3	1000-2000mm	-0.00188481	0.00125646
	8.841	0.547	3	8.327	0.598	3	1000-2000mm	-0.0598967	0.00299511
	10.47	0	3	8.6	0	3	1000-2000mm	-0.196752	0
	10.47	0	3	9.84	0	3	1000-2000mm	-0.0620583	0
	10.47	0	3	8.38	0	3	1000-2000mm	-0.222666	0
	10.47	0	3	9.79	0	3	1000-2000mm	-0.0671526	0
	10.47	0	3	8.93	0	3	1000-2000mm	-0.159098	0
	10.47	0	3	8	0	3	1000-2000mm	-0.269072	0
	10.47	0	3	9.23	0	3	1000-2000mm	-0.126055	0
	10.47	0	3	8.73	0	3	1000-2000mm	-0.181749	0
	8.85	0	3	6.98	0	3	≥2000mm	-0.237369	0
	8.85	0	3	9.79	0	3	≥2000mm	0.100944	0
	8.85	0	3	7.01	0	3	≥2000mm	-0.23308	0
	8.85	0	3	8.19	0	3	≥2000mm	-0.0775036	0
	8.85	0	3	7.23	0	3	≥2000mm	-0.202178	0
	8.85	0	3	6.89	0	3	≥2000mm	-0.250346	0
	8.85	0	3	6.93	0	3	≥2000mm	-0.244558	0
	8.85	0	3	7.14	0	3	≥2000mm	-0.214705	0
	9.8636	0.1591	3	10.0682	0.2273	3	≥2000mm	0.0205307	0.000256618
	9.45	0	3	9.74	0	3	≥2000mm	0.0302264	0
	9.88	0	3	10.75	0	3	≥2000mm	0.0843932	0
	9.88	0	3	9.69	0	3	≥2000mm	-0.0194181	0
	9.99	0	3	9.54	0	3	≥2000mm	-0.0460911	0
	9.52	0	3	9.97	0	3	≥2000mm	0.0461857	0
	9.52	0	3	10.03	0	3	≥2000mm	0.0521858	0
	10.48	0	3	10.56	0	3	≥2000mm	0.0076046	0
	10.34	0	3	10.39	0	3	≥2000mm	0.00482394	0
	10.34	0	3	10.62	0	3	≥2000mm	0.0267191	0
	10.21	0	3	10.23	0	3	≥2000mm	0.00195695	0
	9.59	0	3	9.8	0	3	≥2000mm	0.0216615	0
	9.59	0	3	9.93	0	3	≥2000mm	0.0348396	0
	9.44	0	3	9.76	0	3	≥2000mm	0.0333364	0
	9.56	0	3	9.73	0	3	≥2000mm	0.0176262	0
	9.56	0	3	9.73	0	3	≥2000mm	0.0176262	0
	9.53	0	3	9.64	0	3	≥2000mm	0.0114764	0
	9.43	0	3	9.44	0	3	≥2000mm	0.00105988	0
	9.43	0	3	9.43	0	3	≥2000mm	0	0
	10.08	0	3	10	0	3	≥2000mm	-0.00796817	0
	9.92	0	3	10.42	0	3	≥2000mm	0.0491741	0
	9.92	0	3	10.69	0	3	≥2000mm	0.0747558	0
	8.79	0.071	3	8.894	0.383	3	≥2000mm	0.0117622	0.000639881
	8.898	0.181	3	8.667	0.092	3	≥2000mm	-0.0263038	0.000175487
	9.16	1.089	3	8.259	0.4	3	≥2000mm	-0.103543	0.00549322
	8.698	0.457	3	7.69	0.572	3	≥2000mm	-0.123172	0.00276442
	8.851	0.178	3	8.123	0.325	3	≥2000mm	-0.0858309	0.00066841
	8.74	0.645	3	7.926	0.561	3	≥2000mm	-0.0977617	0.00348534
	8.903	0.702	3	8.251	0.37	3	≥2000mm	-0.0760539	0.00274273
	8.573	0.558	3	8.012	0.196	3	≥2000mm	-0.0676773	0.00161164
	8.832	0.387	3	8.994	0.081	3	≥2000mm	0.0181762	0.00066704
	9.048	0.92	3	8.618	0.154	3	≥2000mm	-0.0486907	0.00355271
	8.925	0.529	3	9.044	0.119	3	≥2000mm	0.0132452	0.00122876
	9.007	0.329	3	8.545	0.486	3	≥2000mm	-0.0526557	0.00152301
	8.852	0.208	3	8.879	0.086	3	≥2000mm	0.00304552	0.000215316
	8.884	0.199	3	7.85	0.375	3	≥2000mm	-0.123738	0.000927931
	9.028	0.45	3	9.011	0.323	3	≥2000mm	-0.00188481	0.00125646
	8.841	0.547	3	8.327	0.598	3	≥2000mm	-0.0598967	0.00299511
	10.47	0	3	8.6	0	3	≥2000mm	-0.196752	0
	10.47	0	3	9.84	0	3	≥2000mm	-0.0620583	0
	10.47	0	3	8.38	0	3	≥2000mm	-0.222666	0
	10.47	0	3	9.79	0	3	≥2000mm	-0.0671526	0
