# Supplementary material for: Effects of Long-Term Application of Nitrogen Fertilizer on Soil Acidification and Biological Properties in China: A Meta-Analysis
Source: Microorganisms. 2024 Aug 15;12(8):1683. doi: 10.3390/microorganisms12081683 (PMC11356719; doi:10.3390/microorganisms12081683)
Supplement: Supplementary file 1 [file microorganisms-12-01683-s001.zip › Literature statistics(n=115) and original data/2.Soil UE+original data+data analysis.xlsx]

## Sheet: UE-MAT
	XC	SEC	NC	XE	SEE	BE	MAT	lnR	Var(lnR)		CATEGORICAL RESULTS
	0.44	0.05	3	1.02	0.04	3	≤10℃	-0.840783	0.00481703
	0.44	0.05	3	1	0.08	3	≤10℃	-0.820981	0.00643774		--Heterogeneity--
	0.44	0.05	3	0.95	0.06	3	≤10℃	-0.769687	0.00563405		Class #Studies PooledVar
	0.44	0.05	3	1.63	0.2	3	≤10℃	-1.30956	0.00932279		------------------------------
	0.57	0.03	3	0.88	0.07	3	≤10℃	-0.434286	0.00303252		≤10℃ 51 0.1001
	0.57	0.03	3	1.01	0.02	3	≤10℃	-0.572069	0.00105407		10-20℃ 109 0.2003
	0.57	0.03	3	1.04	0.18	3	≤10℃	-0.60134	0.0109086		≥20℃ 27 0.3145
	0.57	0.03	3	1.33	0.12	3	≤10℃	-0.847298	0.00363691
	0.6	0.04	3	1.01	0.07	3	≤10℃	-0.520776	0.00308263		Model df Q Prob(Chi-Square) Prob(Rand)
	0.6	0.04	3	1.22	0.04	3	≤10℃	-0.709676	0.00183981		------------------------------------------------------------
	0.6	0.04	3	1.65	0.02	3	≤10℃	-1.0116	0.00153046		Between 2 73.1241 0.00000 0.001
	0.6	0.04	3	1.76	0.17	3	≤10℃	-1.07614	0.00459142		Within 184 295.3692 0.00000
	0.81063	0.09621	3	1.49521	0.13161	3	≤10℃	-0.61221	0.00727798		------------------------------------------------------------
	0.81063	0.09621	3	1.56203	0.05567	3	≤10℃	-0.65593	0.00511881		Total 186 368.4933 0.00000
	0.81063	0.09621	3	1.60862	0.0405	3	≤10℃	-0.68532	0.0049067
	0.81063	0.09621	3	1.74635	0.05572	3	≤10℃	-0.767471	0.00503476
	0.207955	0.052	3	0.231548	0.051	3	≤10℃	-0.107465	0.0370134		--Mean Effect Sizes--
	0.207955	0.052	3	0.331222	0.023	3	≤10℃	-0.465467	0.0224496		Class #Studies E+ df 95% CI Bootstrap CI Bias CI
	0.1901	0.031	3	0.218535	0.015	3	≤10℃	-0.139396	0.0104346		---------------------------------------------------------------------------------------------------
	0.1901	0.031	3	0.338707	0.016	3	≤10℃	-0.577585	0.00960799		≤10℃ 51 -0.0655 50 -0.0193 to -0.1536 -0.2699 to -0.4806 -0.2718 to -0.4887
	0.186847	0.013	3	0.222127	0.037	3	≤10℃	-0.172959	0.0108623		10-20℃ 109 -0.2483 108 -0.1555 to -0.2893 -0.3589 to -0.1327 -0.3615 to -0.1358
	0.186847	0.013	3	0.237883	0.044	3	≤10℃	-0.241489	0.0130176		≥20℃ 27 -0.1654 26 -0.0983 to -0.1999 -0.0415 to -0.3861 -0.0427 to -0.3852
	0.21651	0.0971	3	0.23938	0.0821	3	≤10℃	-0.100416	0.106254
	0.21651	0.0971	3	0.33526	0.0821	3	≤10℃	-0.43727	0.0870337		SUMMARY RESULTS
	0.21651	0.0971	3	0.44578	0.0821	3	≤10℃	-0.722189	0.0783506
	0.21651	0.0971	3	0.51733	0.0821	3	≤10℃	-0.871044	0.0754394		Heterogeneity df Prob(Chi-Square)
	8.2655	1.43	3	6.9027	1.11	3	≤10℃	0.180178	0.0185969		------------------------------------------
	8.2655	1.43	3	5.0973	1.63	3	≤10℃	0.483379	0.0440631		Qtotal 368.4933 186 0.00000
	1.356	0.023	3	1.149	0.006	3	≤10℃	0.165647	0.000104989
	1.356	0.023	3	1.224	0.011	3	≤10℃	0.102415	0.000122821		Mean Effect Size 95% CI Bootstrap CI Bias CI
	1.356	0.023	3	1.758	0.015	3	≤10℃	-0.259638	0.000120167		----------------------------------------------------------------------------
	1.356	0.023	3	1.745	0.014	3	≤10℃	-0.252215	0.000117355		E++ -0.2093 -0.1692 to -0.2537 -0.1110 to -0.0699 -0.1151 to -0.0652
	1.356	0.023	3	1.951	0.046	3	≤10℃	-0.363803	0.000281201
	1.5491	0.32	3	1.85269	0.41	3	≤10℃	-0.178965	0.0305485		Sqrt Pooled Variance = 0.4380
	1.5491	0.32	3	2.11103	0.38	3	≤10℃	-0.309502	0.0250248		Mean Study Variance = 0.0111 Ratio = 39.5340
	1.5491	0.32	3	2.12009	0.45	3	≤10℃	-0.313784	0.0292414
	1.5491	0.32	3	1.87987	0.27	3	≤10℃	-0.193529	0.0211002		-------------------------------------------------------------
	1.5491	0.32	3	2.09294	0.35	3	≤10℃	-0.300896	0.0235458
	1.5491	0.32	3	1.83006	0.19	3	≤10℃	-0.166675	0.0178169
	1.5491	0.32	3	2.01284	0.42	3	≤10℃	-0.261873	0.028737
	1.5491	0.32	3	2.04457	0.37	3	≤10℃	-0.277513	0.0251403
	1.5491	0.32	3	2.09901	0.14	3	≤10℃	-0.303792	0.0157068
	1.52609	0.28	3	2.46412	0.33	3	≤10℃	-0.479126	0.0171994
	1.52609	0.28	3	2.65446	0.31	3	≤10℃	-0.553532	0.0157673
	1.52609	0.28	3	2.67862	0.19	3	≤10℃	-0.562593	0.0128982
	1.52609	0.28	3	2.0231	0.28	3	≤10℃	-0.281922	0.0176061
	1.52609	0.28	3	1.99439	0.12	3	≤10℃	-0.267629	0.0124278
	1.52609	0.28	3	1.21041	0.24	3	≤10℃	0.23175	0.0243261
	1.52609	0.28	3	1.06841	0.08	3	≤10℃	0.356537	0.01309
	1.52609	0.28	3	1.16059	0.15	3	≤10℃	0.27378	0.0167891
	1.52609	0.28	3	1.16964	0.21	3	≤10℃	0.266013	0.0219662
	0.27	0.02	3	0.28	0.01	3	10-20℃	-0.0363676	0.00225416
	0.23	0.03	3	0.22	0.02	3	10-20℃	0.0444518	0.0084259
	0.3513	0.06623	3	0.43052	0.05066	3	10-20℃	-0.203353	0.0164632
	0.3513	0.06623	3	0.38893	0.06234	3	10-20℃	-0.101759	0.0204115
	0.3513	0.06623	3	1.13051	0.08962	3	10-20℃	-1.16878	0.0139424
	0.3513	0.06623	3	0.58636	0.07793	3	10-20℃	-0.512293	0.0177355
	0.3513	0.06623	3	1.00065	0.09741	3	10-20℃	-1.04676	0.0150064
	0.78	0.02	3	1.01	0.05	3	10-20℃	-0.258412	0.00103607
	0.78	0.02	3	1.11	0.05	3	10-20℃	-0.352821	0.000895506
	0.78	0.02	3	1.36	0.01	3	10-20℃	-0.555946	0.000237176
	0.72	0.04	3	0.94	0.42	3	10-20℃	-0.266629	0.0675748
	0.72	0.04	3	1.82	0.76	3	10-20℃	-0.927341	0.0591538
	0.72	0.04	3	0.85	0.18	3	10-20℃	-0.165985	0.0159769
	3.22	0.13	3	2.84	0.28	3	10-20℃	0.125577	0.00378342
	3.22	0.13	3	2.25	0.13	3	10-20℃	0.358451	0.00165607
	3.22	0.13	3	1.87	0.17	3	10-20℃	0.543443	0.00329814
	6.76	0.06	3	4.03	0.23	3	10-20℃	0.517257	0.001112
	6.76	0.06	3	2.74	0.47	3	10-20℃	0.903065	0.0098341
	6.76	0.06	3	2.45	0.37	3	10-20℃	1.01493	0.00762865
	6.61	0.71	3	4.53	0.09	3	10-20℃	0.377862	0.00397742
	6.61	0.71	3	4.49	0.96	3	10-20℃	0.386731	0.0190839
	6.61	0.71	3	2.53	0.55	3	10-20℃	0.960364	0.0195988
	4.54	0.33	3	3.87	0.44	3	10-20℃	0.159673	0.00607
	4.54	0.33	3	3.51	0.38	3	10-20℃	0.257311	0.00566804
	4.54	0.33	3	2.82	0.27	3	10-20℃	0.47619	0.00481683
	5.58	1.01	3	4.09	0.6	3	10-20℃	0.310644	0.0180943
	5.58	1.01	3	1.48	0.81	3	10-20℃	1.32715	0.110766
	5.58	1.01	3	0.9	0.15	3	10-20℃	1.82455	0.02018
	5.85	0.13	3	4.38	0.04	3	10-20℃	0.289393	0.000192409
	5.85	0.13	3	3.94	0.68	3	10-20℃	0.395261	0.0100936
	5.85	0.13	3	1.6	0.04	3	10-20℃	1.29644	0.000372942
	4.3	0.55	3	2.54	0.21	3	10-20℃	0.526451	0.0077319
	4.3	0.55	3	1.86	0.29	3	10-20℃	0.838039	0.0135565
	4.3	0.55	3	1.12	0.06	3	10-20℃	1.34529	0.00641003
	11.12	0.4	3	5.68	0.21	3	10-20℃	0.671794	0.000886948
	11.12	0.4	3	3.67	0.17	3	10-20℃	1.10855	0.00114654
	11.12	0.4	3	1.44	0.31	3	10-20℃	2.0441	0.0158795
	9.23	0.33	3	4.07	0.04	3	10-20℃	0.818816	0.000458288
	9.23	0.33	3	2.51	0.27	3	10-20℃	1.30218	0.00428317
	9.23	0.33	3	1.61	0.27	3	10-20℃	1.74622	0.00980073
	2.98	0.49	3	2.39	0.25	3	10-20℃	0.22063	0.0126596
	2.98	0.49	3	1.32	0.18	3	10-20℃	0.814292	0.0152107
	2.98	0.49	3	0.99	0.14	3	10-20℃	1.10197	0.0156783
	8.01	0.14	3	4.65	0.74	3	10-20℃	0.543824	0.00854365
	8.01	0.14	3	3.05	0.6	3	10-20℃	0.965549	0.0130016
	8.01	0.14	3	1.51	0.12	3	10-20℃	1.66858	0.002207
	10.49	0.27	3	4.5	0.16	3	10-20℃	0.846345	0.000642228
	10.49	0.27	3	4.21	0.48	3	10-20℃	0.91296	0.00455391
	10.49	0.27	3	1.55	0.08	3	10-20℃	1.91217	0.00110879
	2.7	0.26	3	2.29	0.04	3	10-20℃	0.1647	0.00319269
	2.7	0.26	3	1.45	0.11	3	10-20℃	0.621688	0.00500934
	2.7	0.26	3	1.21	0.15	3	10-20℃	0.802631	0.00821359
	3.51	0.13	3	3.34	0.56	3	10-20℃	0.0496452	0.00982773
	3.51	0.13	3	1.73	0.17	3	10-20℃	0.707495	0.00367598
	3.51	0.13	3	1.44	0.3	3	10-20℃	0.890973	0.0149248
	6.77	1.1	3	2.67	0.11	3	10-20℃	0.930423	0.00936586
	6.77	1.1	3	1.91	0.18	3	10-20℃	1.2654	0.0117605
	6.77	1.1	3	1.58	0.22	3	10-20℃	1.45508	0.0152627
	1.5	0.16	3	1.32	0.26	3	10-20℃	0.127833	0.0167249
	1.5	0.16	3	1.51	0.17	3	10-20℃	-0.00664454	0.00801755
	1.5	0.16	3	1.7	0.49	3	10-20℃	-0.125163	0.0314858
	0.16	0	3	0.26	0	3	10-20℃	-0.485508	0
	0.16	0	3	0.28	0	3	10-20℃	-0.559616	0
	0.16	0	3	0.14	0	3	10-20℃	0.133531	0
	0.16	0	3	0.25	0	3	10-20℃	-0.446287	0
	0.16	0	3	0.22	0	3	10-20℃	-0.318454	0
	0.16	0	3	0.2	0	3	10-20℃	-0.223144	0
	4.78	0.18	3	6.61	0.11	3	10-20℃	-0.324143	0.000564993
	4.78	0.18	3	7.2	0.19	3	10-20℃	-0.40964	0.000704805
	4.78	0.18	3	4.74	0.33	3	10-20℃	0.00840341	0.00208834
	4.78	0.18	3	4.12	0.19	3	10-20℃	0.148587	0.00118159
	4.78	0.18	3	5.46	0.19	3	10-20℃	-0.133008	0.000876327
	4.78	0.18	3	6.41	0.11	3	10-20℃	-0.293419	0.000570844
	4.78	0.18	3	4.35	0.15	3	10-20℃	0.0942647	0.000869034
	4.78	0.18	3	3.8	0.2	3	10-20℃	0.229439	0.00139604
	4.78	0.18	3	5.2	0.17	3	10-20℃	-0.0842181	0.000828943
	4.78	0.18	3	5.57	0.18	3	10-20℃	-0.152955	0.000820788
	4.78	0.18	3	4.41	0.14	3	10-20℃	0.0805659	0.000808618
	4.78	0.18	3	3.62	0.2	3	10-20℃	0.277967	0.00149015
	5.24	0.15	3	7.68	0.29	3	10-20℃	-0.382298	0.000748431
	5.24	0.15	3	7.73	0.12	3	10-20℃	-0.388787	0.000353479
	5.24	0.15	3	7.39	0.26	3	10-20℃	-0.343806	0.000685755
	5.24	0.15	3	4.51	0.11	3	10-20℃	0.150024	0.000471443
	5.24	0.15	3	6.33	0.15	3	10-20℃	-0.188979	0.000460326
	5.24	0.15	3	6.97	0.13	3	10-20℃	-0.285294	0.000389106
	5.24	0.15	3	5.31	0.2	3	10-20℃	-0.0132703	0.000746027
	5.24	0.15	3	4.35	0.17	3	10-20℃	0.186146	0.000782243
	5.24	0.15	3	5.72	0.12	3	10-20℃	-0.0876473	0.000419855
	5.24	0.15	3	6.72	0.15	3	10-20℃	-0.248767	0.00043923
	5.24	0.15	3	4.65	0.18	3	10-20℃	0.119454	0.000772628
	5.24	0.15	3	4.24	0.16	3	10-20℃	0.211758	0.000747813
	6.53	0.15	3	9.58	0.12	3	10-20℃	-0.383271	0.000228188
	6.53	0.15	3	10.63	0.2	3	10-20℃	-0.487273	0.000293885
	6.53	0.15	3	7.35	0.1	3	10-20℃	-0.118293	0.00023759
	6.53	0.15	3	5.65	0.41	3	10-20℃	0.144751	0.00193118
	6.53	0.15	3	8.43	0.12	3	10-20℃	-0.25539	0.000243431
	6.53	0.15	3	9.38	0.12	3	10-20℃	-0.362173	0.000230443
	6.53	0.15	3	6.82	0.18	3	10-20℃	-0.0434525	0.000408084
	6.53	0.15	3	6.31	0.19	3	10-20℃	0.0342713	0.00047811
	6.53	0.15	3	8.18	0.06	3	10-20℃	-0.225285	0.000193821
	6.53	0.15	3	8.73	0.21	3	10-20℃	-0.290358	0.000368768
	6.53	0.15	3	7.27	0.18	3	10-20℃	-0.107349	0.000380228
	6.53	0.15	3	6.34	0.11	3	10-20℃	0.0295282	0.00027623
	6.08	0.18	3	8.11	0.1	3	10-20℃	-0.288093	0.000342837
	6.08	0.18	3	8.78	0.14	3	10-20℃	-0.367472	0.000376908
	6.08	0.18	3	6.66	0.4	3	10-20℃	-0.0911148	0.00149456
	6.08	0.18	3	4.84	0.33	3	10-20℃	0.22809	0.00184174
	6.08	0.18	3	7.15	0.19	3	10-20℃	-0.162108	0.00052754
	6.08	0.18	3	8.12	0.23	3	10-20℃	-0.289325	0.000559595
	6.08	0.18	3	6.31	0.11	3	10-20℃	-0.037131	0.000393456
	6.08	0.18	3	5.05	0.14	3	10-20℃	0.185616	0.000548341
	6.08	0.18	3	7.77	0.13	3	10-20℃	-0.245265	0.000385466
	6.08	0.18	3	8.16	0.2	3	10-20℃	-0.294239	0.000492401
	6.08	0.18	3	6.6	0.13	3	10-20℃	-0.082065	0.000421481
	6.08	0.18	3	4.8	0.16	3	10-20℃	0.236389	0.000662528
	1.1177	0	3	1.20604	0	3	≥20℃	-0.0760693	0
	1.1177	0	3	1.18428	0	3	≥20℃	-0.057862	0
	1.1177	0	3	1.17353	0	3	≥20℃	-0.0487433	0
	1.1177	0	3	1.25085	0	3	≥20℃	-0.11255	0
	1.1177	0	3	1.2181	0	3	≥20℃	-0.0860193	0
	0.84429	0	3	0.84456	0	3	≥20℃	-0.000319744	0
	0.84429	0	3	0.91638	0	3	≥20℃	-0.0819351	0
	0.84429	0	3	0.90561	0	3	≥20℃	-0.0701127	0
	0.84429	0	3	0.86188	0	3	≥20℃	-0.02062	0
	0.84429	0	3	0.95569	0	3	≥20℃	-0.123938	0
	0.48286	0	3	0.49959	0	3	≥20℃	-0.034061	0
	0.48286	0	3	0.54944	0	3	≥20℃	-0.129173	0
	0.48286	0	3	0.53319	0	3	≥20℃	-0.0991511	0
	0.48286	0	3	0.54995	0	3	≥20℃	-0.130101	0
	0.48286	0	3	0.59425	0	3	≥20℃	-0.207573	0
	0.21694	0.056	3	0.24039	0.034	3	≥20℃	-0.102642	0.0288795
	0.21694	0.056	3	0.33616	0.025	3	≥20℃	-0.437966	0.024055
	0.21694	0.056	3	0.45147	0.091	3	≥20℃	-0.732888	0.035754
	0.21694	0.056	3	0.53355	0.125	3	≥20℃	-0.899932	0.0405071
	0.14344	0	3	0.18954	0	3	≥20℃	-0.278683	0
	0.14344	0	3	0.14874	0	3	≥20℃	-0.036283	0
	0.14344	0	3	0.30171	0	3	≥20℃	-0.743549	0
	1.52679	0.27	3	3.77904	0.47	3	≥20℃	-0.906303	0.0155803
	1.52679	0.27	3	4.18839	0.22	3	≥20℃	-1.00915	0.011344
	1.52679	0.27	3	2.43765	0.38	3	≥20℃	-0.467867	0.0185247
	1.52679	0.27	3	3.12643	0.29	3	≥20℃	-0.716724	0.0132923
	1.52679	0.27	3	2.04031	0.17	3	≥20℃	-0.289934	0.0127384
	1.52679	0.27	3	2.38176	0.21	3	≥20℃	-0.444672	0.0130156
	1.52679	0.27	3	2.2548	0.32	3	≥20℃	-0.389894	0.017138
	1.52679	0.27	3	2.2866	0.15	3	≥20℃	-0.403899	0.0118588
	1.52679	0.27	3	2.20508	0.09	3	≥20℃	-0.367596	0.0109796
	20.54	3.63	3	45.22	4.01	3	≥20℃	-0.789165	0.0130322
	20.54	3.63	3	31.04	3.11	3	≥20℃	-0.412902	0.0137572
	20.54	3.63	3	34.24	2.89	3	≥20℃	-0.51102	0.0127857
	1.33	0.037	3	1.59	0.04	3	≥20℃	-0.178555	0.000468938
	1.33	0.037	3	1.21	0.063	3	≥20℃	0.0945586	0.0011616
	1.33	0.037	3	0.83	0.019	3	≥20℃	0.471509	0.00043265
	1.33	0.037	3	0.51	0.005	3	≥20℃	0.958523	0.000290015
	2.21	0.003	3	1.43	0.105	3	≥20℃	0.435318	0.00179777
	2.21	0.003	3	1.02	0.016	3	≥20℃	0.77319	8.2634e-05
	2.21	0.003	3	0.58	0.02	3	≥20℃	1.33772	0.000396968
	1.21	0.082	3	2	0.07	3	≥20℃	-0.502527	0.00193919
	1.21	0.082	3	1.52	0.099	3	≥20℃	-0.22809	0.0029449
	1.21	0.082	3	1.31	0.169	3	≥20℃	-0.0794068	0.00707852
	1.21	0.082	3	0.86	0.15	3	≥20℃	0.341443	0.0116715

## Sheet: UE-MAP
	XC	SEC	NC	XE	SEE	NE	MAP	lnR	Var(lnR)		CATEGORICAL RESULTS
	8.0682	1.23	3	8.9773	2.37	3	≤1000mm	-0.106769	0.0309789
	8.0682	1.23	3	20.6818	2.27	3	≤1000mm	-0.941324	0.0117627		--Heterogeneity--
	8.0682	1.23	3	11.1364	1.99	3	≤1000mm	-0.322289	0.0183908		Class #Studies PooledVar
	8.0682	1.23	3	16.4205	2.65	3	≤1000mm	-0.7106	0.0164286		------------------------------
	7.2159	0.89	3	6.9318	0.98	3	≤1000mm	0.0401674	0.0117333		≤10℃ 26 0.0218
	7.2159	0.89	3	9.0341	1.16	3	≤1000mm	-0.224719	0.0105665		10-20℃ 99 0.0505
	8.6863	1.444	3	11.403	1.984	3	≤1000mm	-0.272129	0.0193025		≥20℃ 51 0.0541
	8.6863	1.444	3	15.5517	2.342	3	≤1000mm	-0.582423	0.0167713
	8.6863	1.444	3	18.2683	2.131	3	≤1000mm	-0.74342	0.0137475		Model df Q Prob(Chi-Square) Prob(Rand)
	8.6863	1.444	3	12.1143	2.142	3	≤1000mm	-0.33264	0.0196331		-------------------------------------------------------------
	8.4354	2.41	3	11.3522	2.73	3	≤1000mm	-0.296974	0.0464855		Between 2 153.1540 0.00000 0.002
	8.4354	2.41	3	15.6017	2.36	3	≤1000mm	-0.614943	0.0348354		Within 173 904.2913 0.00000
	8.4354	2.41	3	18.2214	3.68	3	≤1000mm	-0.77016	0.0408043		-------------------------------------------------------------
	8.4354	2.41	3	12.1802	3.84	3	≤1000mm	-0.367375	0.0603391		Total 175 1057.4453 0.00000
	28.0843	0	3	29.0964	0	3	≤1000mm	-0.0354038	0
	28.0843	0	3	28.7169	0	3	≤1000mm	-0.0222751	0
	28.0843	0	3	28.9699	0	3	≤1000mm	-0.0310467	0		--Mean Effect Sizes--
	28.0843	0	3	30.1084	0	3	≤1000mm	-0.0695935	0		Class #Studies E+ df 95% CI Bootstrap CI Bias CI
	28.0843	0	3	29.2229	0	3	≤1000mm	-0.0397419	0		----------------------------------------------------------------------------------------------------
	20.241	0	3	21.253	0	3	≤1000mm	-0.0487878	0		≤1000mm 26 -0.0546 25 -0.0198 to -0.1483 -0.2994 to -0.4794 -0.2995 to -0.4818
	20.241	0	3	22.2651	0	3	≤1000mm	-0.0953102	0		1000-2000mm 99 -0.0925 98 -0.0582 to -0.1492 -0.3732 to -0.0996 -0.3642 to -0.0973
	20.241	0	3	21.3795	0	3	≤1000mm	-0.0547223	0		≥2000mm 51 -1829 50 -0.0999 to -0.2136 -0.0030 to 0.1565 -0.0037 to 0.1574
	20.241	0	3	22.2651	0	3	≤1000mm	-0.0953102	0
	20.241	0	3	22.7711	0	3	≤1000mm	-0.117782	0		SUMMARY RESULTS
	14.2952	0	3	14.8012	0	3	≤1000mm	-0.0347844	0
	14.2952	0	3	15.3072	0	3	≤1000mm	-0.0683995	0		Heterogeneity df Prob(Chi-Square)
	14.2952	0	3	15.8133	0	3	≤1000mm	-0.100928	0		-------------------------------------------
	14.2952	0	3	16.1928	0	3	≤1000mm	-0.124643	0		Qtotal 1057.4453 175 0.00000
	14.2952	0	3	16.0663	0	3	≤1000mm	-0.1168	0
	9.2943	0	3	12.8651	0	3	≤1000mm	-0.325117	0		Mean Effect Size 95% CI Bootstrap CI Bias CI
	9.2943	0	3	8.7951	0	3	≤1000mm	0.0552066	0		-------------------------------------------------------------------------------
	9.2943	0	3	15.2234	0	3	≤1000mm	-0.493432	0		E++ -0.2093 -0.1692 to -0.2537 -0.1110 to -0.0699 -0.1151 to -0.0652
	3.4237	0	3	4.8014	0	3	≤1000mm	-0.338186	0
	3.4237	0	3	8.2173	0	3	≤1000mm	-0.87552	0		Sqrt Pooled Variance = 0.2247
	3.4237	0	3	10.6139	0	3	≤1000mm	-1.13144	0		Mean Study Variance = 0.0088 Ratio = 25.5571
	6.0162	0	3	7.2743	0	3	≤1000mm	-0.189892	0
	6.0162	0	3	10.0303	0	3	≤1000mm	-0.511155	0		-------------------------------------------------------------
	6.0162	0	3	14.1657	0	3	≤1000mm	-0.856368	0
	2.7947	0	3	6.0308	0	3	≤1000mm	-0.769155	0
	2.7947	0	3	9.2664	0	3	≤1000mm	-1.19867	0
	2.7947	0	3	13.3422	0	3	≤1000mm	-1.56321	0
	1.9713	0	3	4.0085	0	3	≤1000mm	-0.709724	0
	1.9713	0	3	8.7424	0	3	≤1000mm	-1.48949	0
	1.9713	0	3	12.4576	0	3	≤1000mm	-1.84364	0
	28.55	2.54	3	34.94	3.11	3	≤1000mm	-0.201975	0.00527927
	28.55	2.54	3	38.11	3.64	3	≤1000mm	-0.28882	0.00567927
	28.55	2.54	3	72.76	2.29	3	≤1000mm	-0.935509	0.00296855
	23.4	1.04	3	29.03	0.39	3	≤1000mm	-0.215594	0.000718597
	23.4	1.04	3	29.2	0.41	3	≤1000mm	-0.221433	0.000724154
	23.4	1.04	3	30.73	0.13	3	≤1000mm	-0.272503	0.000664402
	23.4	1.04	3	33.72	0.27	3	≤1000mm	-0.365355	0.000679808
	23.4	1.04	3	35.28	0.33	3	≤1000mm	-0.41058	0.0006876
	23.4	1.04	3	28.33	1.24	3	≤1000mm	-0.191185	0.00129704
	23.4	1.04	3	29.55	0.79	3	≤1000mm	-0.233348	0.000896678
	23.4	1.04	3	32.43	0.43	3	≤1000mm	-0.326348	0.000717039
	23.4	1.04	3	35.03	0.58	3	≤1000mm	-0.403469	0.000749817
	14.5	1.1	3	7.8	0.9	3	1000-2000mm	0.620025	0.00635622
	15.2	0.5	3	6.6	0.2	3	1000-2000mm	0.834226	0.000666779
	2.91	0.01	3	3.19	0.31	3	1000-2000mm	-0.0918678	0.00315184
	2.91	0.01	3	5.52	0.12	3	1000-2000mm	-0.640225	0.000161466
	2.91	0.01	3	6.21	0.13	3	1000-2000mm	-0.758008	0.000150013
	49.25	13.51	3	212.85	27.5	3	1000-2000mm	-1.46368	0.030647
	49.25	13.51	3	179.88	37.85	3	1000-2000mm	-1.29538	0.0398414
	49.25	13.51	3	212.85	4.18	3	1000-2000mm	-1.46368	0.0252114
	21.1088	2.33	3	18.353	2.65	3	1000-2000mm	0.139897	0.0110108
	21.1088	2.33	3	14.4477	1.72	3	1000-2000mm	0.379155	0.00878559
	31.07	0.03	3	23.4	0.04	3	1000-2000mm	0.283507	1.28479e-06
	31.07	0.03	3	23.04	0.02	3	1000-2000mm	0.299011	5.61943e-07
	31.07	0.03	3	21.13	0.04	3	1000-2000mm	0.385549	1.50531e-06
	31.07	0.03	3	32.74	0.05	3	1000-2000mm	-0.0523548	1.0882e-06
	31.07	0.03	3	33.77	0.07	3	1000-2000mm	-0.0833301	1.743e-06
	33.9996	5.7	3	53.3813	4.09	3	1000-2000mm	-0.451112	0.0113255
	33.9996	5.7	3	47.2226	6.17	3	1000-2000mm	-0.328524	0.0150592
	33.9996	5.7	3	37.4944	5.24	3	1000-2000mm	-0.0978428	0.0158791
	33.9996	5.7	3	38.4715	5.36	3	1000-2000mm	-0.123569	0.0158391
	33.9996	5.7	3	31.5594	7.11	3	1000-2000mm	0.0744773	0.0262872
	33.9996	5.7	3	29.7212	4.67	3	1000-2000mm	0.134488	0.0175984
	33.9996	5.7	3	36.1444	6.23	3	1000-2000mm	-0.0611733	0.0192719
	33.9996	5.7	3	32.8011	5.51	3	1000-2000mm	0.0358867	0.0187747
	33.9996	5.7	3	28.8953	5.87	3	1000-2000mm	0.16267	0.023125
	25.3704	4.43	3	25.0319	5.13	3	1000-2000mm	0.0134321	0.0241632
	25.3704	4.43	3	31.8318	6.77	3	1000-2000mm	-0.226883	0.0252409
	25.3704	4.43	3	33.5589	4.31	3	1000-2000mm	-0.279719	0.0156614
	25.3704	4.43	3	30.9692	8.24	3	1000-2000mm	-0.19941	0.0337611
	25.3704	4.43	3	29.8798	7.47	3	1000-2000mm	-0.1636	0.0309968
	25.3704	4.43	3	27.6629	6.88	3	1000-2000mm	-0.086509	0.0307819
	25.3704	4.43	3	29.3912	6.98	3	1000-2000mm	-0.147112	0.0289631
	25.3704	4.43	3	27.9282	7.18	3	1000-2000mm	-0.0960538	0.0321946
	25.3704	4.43	3	31.3463	5.73	3	1000-2000mm	-0.211513	0.0213014
	33.6419	6.57	3	50.3921	6.87	3	1000-2000mm	-0.404062	0.0189084
	33.6419	6.57	3	73.5297	5.91	3	1000-2000mm	-0.781917	0.0148664
	33.6419	6.57	3	100.422	7.34	3	1000-2000mm	-1.09361	0.0144938
	33.6419	6.57	3	91.4445	6.11	3	1000-2000mm	-0.99996	0.0142012
	33.6419	6.57	3	93.174	7.84	3	1000-2000mm	-1.0187	0.0150731
	33.6419	6.57	3	107.858	6.68	3	1000-2000mm	-1.16504	0.0139916
	33.6419	6.57	3	72.2144	5.77	3	1000-2000mm	-0.763867	0.0148411
	33.6419	6.57	3	66.8077	4.79	3	1000-2000mm	-0.686046	0.0144266
	33.6419	6.57	3	53.3255	6.18	3	1000-2000mm	-0.460642	0.01719
	3.82	0.163	3	5.51	0.234	3	1000-2000mm	-0.366314	0.0012081
	3.82	0.163	3	3.36	0.149	3	1000-2000mm	0.128309	0.00126241
	3.82	0.163	3	2.29	0.087	3	1000-2000mm	0.511699	0.00108803
	3.82	0.163	3	1.76	0.104	3	1000-2000mm	0.774937	0.00177083
	6.47	0.082	3	6.66	0.061	3	1000-2000mm	-0.0289434	8.15058e-05
	6.47	0.082	3	6.07	0.011	3	1000-2000mm	0.0638175	5.46371e-05
	6.47	0.082	3	6.11	0.261	3	1000-2000mm	0.0572493	0.000661786
	6.47	0.082	3	4.69	0.543	3	1000-2000mm	0.321744	0.00452174
	4.48	0.09	3	5.7	0.224	3	1000-2000mm	-0.240843	0.000649311
	4.48	0.09	3	3.68	0.195	3	1000-2000mm	0.19671	0.00107048
	4.48	0.09	3	3.15	0.134	3	1000-2000mm	0.352221	0.000737735
	4.48	0.09	3	2.46	0.022	3	1000-2000mm	0.599462	0.000161186
	9.35	1.23	3	13.59	4.44	3	1000-2000mm	-0.373958	0.0413485
	9.35	1.23	3	12.83	3.8	3	1000-2000mm	-0.31641	0.0350096
	9.35	1.23	3	12.3	3.41	3	1000-2000mm	-0.274223	0.0313884
	14	0	3	22.5	0	3	1000-2000mm	-0.474458	0
	14	0	3	22	0	3	1000-2000mm	-0.451985	0
	14	0	3	17	0	3	1000-2000mm	-0.194156	0
	14	0	3	22	0	3	1000-2000mm	-0.451985	0
	14	0	3	20	0	3	1000-2000mm	-0.356675	0
	14	0	3	18	0	3	1000-2000mm	-0.251314	0
	56.54	2.1	3	48.53	4.05	3	1000-2000mm	0.152766	0.00278134
	56.54	2.1	3	34.01	0.19	3	1000-2000mm	0.508294	0.000470242
	56.54	2.1	3	15.33	0.6	3	1000-2000mm	1.30514	0.000970458
	45.12	4.2	3	36.43	2.2	3	1000-2000mm	0.213933	0.00410392
	45.12	4.2	3	23.97	3.14	3	1000-2000mm	0.632523	0.00860836
	45.12	4.2	3	5.22	0.25	3	1000-2000mm	2.15683	0.00365285
	59.28	0.49	3	58.71	1.09	3	1000-2000mm	0.00966191	0.000137672
	59.28	0.49	3	36.23	0.66	3	1000-2000mm	0.492384	0.000133394
	59.28	0.49	3	13.38	6.1	3	1000-2000mm	1.48851	0.0693057
	46.63	3.82	3	32.24	3.98	3	1000-2000mm	0.369036	0.00731694
	46.63	3.82	3	23.71	1.11	3	1000-2000mm	0.676347	0.00296761
	46.63	3.82	3	9.68	0.28	3	1000-2000mm	1.57218	0.00251594
	60.3	1.34	3	58.24	0.39	3	1000-2000mm	0.0347597	0.000179556
	60.3	1.34	3	45.91	1.3	3	1000-2000mm	0.272649	0.000431879
	60.3	1.34	3	27.7	0.52	3	1000-2000mm	0.7779	0.000282079
	60.54	0.25	3	57.89	2.56	3	1000-2000mm	0.0447596	0.00065754
	60.54	0.25	3	39.94	1.79	3	1000-2000mm	0.415926	0.000675212
	60.54	0.25	3	14.05	2.18	3	1000-2000mm	1.46068	0.00803057
	65.27	0.75	3	53.38	0.85	3	1000-2000mm	0.201096	0.000128532
	65.27	0.75	3	37.65	0.22	3	1000-2000mm	0.5502	5.53937e-05
	65.27	0.75	3	29.02	0.87	3	1000-2000mm	0.810547	0.000343599
	60.76	0.29	3	41.63	0.32	3	1000-2000mm	0.378111	2.72889e-05
	60.76	0.29	3	25.28	0.9	3	1000-2000mm	0.876918	0.000430077
	60.76	0.29	3	15.39	0.33	3	1000-2000mm	1.37321	0.000160854
	38.79	0.69	3	31.88	1.84	3	1000-2000mm	0.196184	0.00121587
	38.79	0.69	3	26.18	0.93	3	1000-2000mm	0.393167	0.000526107
	38.79	0.69	3	12.39	2.85	3	1000-2000mm	1.14127	0.0177425
	70.34	2.51	3	68.18	1.55	3	1000-2000mm	0.0311894	0.000596722
	70.34	2.51	3	42.81	2.05	3	1000-2000mm	0.496569	0.0011888
	70.34	2.51	3	29.24	0.14	3	1000-2000mm	0.877803	0.000432087
	66.97	0.85	3	51.42	6.28	3	1000-2000mm	0.264218	0.00502573
	66.97	0.85	3	31.02	2.23	3	1000-2000mm	0.769613	0.00177638
	66.97	0.85	3	4.77	0.97	3	1000-2000mm	2.6419	0.013838
	42.71	1.33	3	34.09	2.18	3	1000-2000mm	0.225429	0.00168637
	42.71	1.33	3	20.91	2.01	3	1000-2000mm	0.714206	0.00340332
	42.71	1.33	3	7.06	2.53	3	1000-2000mm	1.79999	0.0431298
	61.24	0.97	3	54.92	0.78	3	1000-2000mm	0.108923	0.000150865
	61.24	0.97	3	39	0.34	3	1000-2000mm	0.451239	0.000108962
	61.24	0.97	3	19.23	0.38	3	1000-2000mm	1.15833	0.000213791
	42.67	2.07	3	39.17	3.69	3	1000-2000mm	0.0855849	0.00374264
	42.67	2.07	3	16.3	2.55	3	1000-2000mm	0.962331	0.00894247
	42.67	2.07	3	13.07	0.57	3	1000-2000mm	1.18318	0.00141845
	31.49	2.37	3	42.24	3.1	3	≥2000mm	-0.293698	0.00368349
	31.49	2.37	3	49.95	2.09	3	≥2000mm	-0.461352	0.0024717
	31.49	2.37	3	42.33	2.93	3	≥2000mm	-0.295826	0.00348517
	31.49	2.37	3	35.52	2.5	3	≥2000mm	-0.120426	0.00353937
	31.49	2.37	3	42.58	2.27	3	≥2000mm	-0.301715	0.00283549
	31.49	2.37	3	48.22	2.3	3	≥2000mm	-0.426104	0.00264649
	31.49	2.37	3	39.43	1.37	3	≥2000mm	-0.224857	0.00229053
	31.49	2.37	3	36.5	1.14	3	≥2000mm	-0.147642	0.00221329
	31.49	2.37	3	32.8	2.72	3	≥2000mm	-0.0407585	0.00418041
	31.49	2.37	3	37.84	2.42	3	≥2000mm	-0.183697	0.00325147
	31.49	2.37	3	25.36	1.37	3	≥2000mm	0.216497	0.00286092
	31.49	2.37	3	19.99	3.8	3	≥2000mm	0.454438	0.0139335
	38.98	2.63	3	47.81	2.92	3	≥2000mm	-0.204186	0.00276081
	38.98	2.63	3	57.34	2.52	3	≥2000mm	-0.38595	0.00216124
	38.98	2.63	3	46.26	3.44	3	≥2000mm	-0.171229	0.00336067
	38.98	2.63	3	41.66	2.02	3	≥2000mm	-0.0664927	0.00230111
	38.98	2.63	3	48.55	1.92	3	≥2000mm	-0.219546	0.00203874
	38.98	2.63	3	52.95	2.67	3	≥2000mm	-0.306299	0.00236498
	38.98	2.63	3	43.36	1.56	3	≥2000mm	-0.106489	0.00194889
	38.98	2.63	3	39.43	2.32	3	≥2000mm	-0.0114783	0.00267141
	38.98	2.63	3	37.72	2.8	3	≥2000mm	0.0328582	0.00335418
	38.98	2.63	3	41.92	3.3	3	≥2000mm	-0.0727143	0.00358311
	38.98	2.63	3	28.56	1.43	3	≥2000mm	0.311042	0.00235309
	38.98	2.63	3	24.59	3.91	3	≥2000mm	0.460709	0.00994524
	48.74	2.67	3	72.54	2.69	3	≥2000mm	-0.397638	0.00145868
	48.74	2.67	3	78.14	2.38	3	≥2000mm	-0.472002	0.00130953
	48.74	2.67	3	68.06	2.96	3	≥2000mm	-0.33389	0.00163079
	48.74	2.67	3	66.01	2.74	3	≥2000mm	-0.303306	0.00157463
	48.74	2.67	3	67.13	1.96	3	≥2000mm	-0.320131	0.00128446
	48.74	2.67	3	72.23	2.74	3	≥2000mm	-0.393355	0.00147997
	48.74	2.67	3	57.18	1.58	3	≥2000mm	-0.159704	0.00125481
	48.74	2.67	3	53.36	2.96	3	≥2000mm	-0.0905614	0.00202602
	48.74	2.67	3	49.11	2.73	3	≥2000mm	-0.00756263	0.00203036
	48.74	2.67	3	62.75	1.96	3	≥2000mm	-0.252659	0.00132551
	48.74	2.67	3	34.88	2.15	3	≥2000mm	0.334586	0.00226679
	48.74	2.67	3	32.41	2.89	3	≥2000mm	0.408033	0.00365073
	44.2	2.33	3	56.83	3.4	3	≥2000mm	-0.25134	0.0021194
	44.2	2.33	3	62.23	2.75	3	≥2000mm	-0.342112	0.00157723
	44.2	2.33	3	50.18	2.95	3	≥2000mm	-0.126892	0.00207831
	44.2	2.33	3	48.25	2.47	3	≥2000mm	-0.087671	0.00179982
	44.2	2.33	3	51.34	3.09	3	≥2000mm	-0.149745	0.00213378
	44.2	2.33	3	58.65	3.33	3	≥2000mm	-0.282863	0.00200085
	44.2	2.33	3	46.93	0.78	3	≥2000mm	-0.0599323	0.00101837
	44.2	2.33	3	43.2	2.92	3	≥2000mm	0.0228843	0.00244921
	44.2	2.33	3	42.43	2.11	3	≥2000mm	0.0408691	0.00175061
	44.2	2.33	3	46.14	3.14	3	≥2000mm	-0.0429555	0.00247006
	44.2	2.33	3	35.48	1.26	3	≥2000mm	0.219756	0.00134668
	44.2	2.33	3	30.44	2.32	3	≥2000mm	0.372967	0.00286256
	36.4	1.83	3	30.29	4.91	3	≥2000mm	0.183751	0.00960129
	36.4	1.83	3	21.21	4.38	3	≥2000mm	0.540096	0.0150575
	36.4	1.83	3	15.12	2.2	3	≥2000mm	0.87855	0.00789952
