# Supplementary material for: Effects of Long-Term Application of Nitrogen Fertilizer on Soil Acidification and Biological Properties in China: A Meta-Analysis
Source: Microorganisms. 2024 Aug 15;12(8):1683. doi: 10.3390/microorganisms12081683 (PMC11356719; doi:10.3390/microorganisms12081683)
Supplement: Supplementary file 1 [file microorganisms-12-01683-s001.zip › Literature statistics(n=115) and original data/20.AOB+original data+data analysis.xlsx]

## Sheet: AOB-MAT
	Xc	SEC	nc	XE	SEE	ne	MAT	lnR	Var(lnR)		CATEGORICAL RESULTS
	22.4	0	3	22.2	0	3	≤10℃	0.00896867	0
	22.4	0	3	22.37	0	3	≤10℃	0.00134018	0		--Heterogeneity--
	22.4	0	3	23.1	0	3	≤10℃	-0.0307717	0		Class #Studies PooledVar
	22.4	0	3	24.87	0	3	≤10℃	-0.104601	0		------------------------------
	0.71	0.01	3	0.84	0.01	3	≤10℃	-0.168137	-0.000113366		≤10℃ 74 0.0071
	0.71	0.01	3	0.92	0.02	3	≤10℃	-0.259109	-0.000223654		10-20℃ 157 0.0084
	0.71	0.01	3	0.96	0.03	3	≤10℃	-0.301668	-0.000391645		≥20℃ 52 0.0002
	0.71	0.01	3	1.01	0.01	3	≤10℃	-0.352441	-9.8801e-05
	0.79	0.01	3	0.97	0.01	3	≤10℃	-0.205263	-8.88373e-05		Model df Q Prob(Chi-Square) Prob(Rand)
	0.79	0.01	3	1.06	0.01	3	≤10℃	-0.293991	-8.30768e-05		-------------------------------------------------------------
	0.79	0.01	3	1.08	0.01	3	≤10℃	-0.312683	-8.19882e-05		Between 2 141.7614 0.00000 0.002
	0.79	0.01	3	1.09	0.01	3	≤10℃	-0.3219	-8.14662e-05		Within 280 4183.5892 0.00000
	20.901	0	3	21.81	0	3	≤10℃	-0.0425716	0		-------------------------------------------------------------
	38.306	1.21	3	39.435	2.178	3	≤10℃	-0.0290472	-0.00134938		Total 282 4325.3506 0.00000
	38.306	1.21	3	40.806	1.775	3	≤10℃	-0.0632226	-0.000963302
	38.306	1.21	3	40.806	0.726	3	≤10℃	-0.0632226	-0.000438108
	38.387	1.21	3	40.484	0.645	3	≤10℃	-0.053188	-0.000415805		--Mean Effect Sizes--
	38.387	1.21	3	41.694	0.725	3	≤10℃	-0.0826384	-0.000431981		Class #Studies E+ df 95% CI Bootstrap CI Bias CI
	38.387	1.21	3	41.532	1.533	3	≤10℃	-0.0787454	-0.000785341		---------------------------------------------------------------------------------------------
	1.32408	0.13134	3	1.35839	0.12783	3	≤10℃	-0.0255823	-0.00623163		≤10℃ 74 -0.1989 73 -0.1092 to -0.2323 -0.0579 to -0.1208 -0.0581 to -0.1215
	1.32408	0.13134	3	1.37598	0.07454	3	≤10℃	-0.0384483	-0.00425799		10-20℃ 157 -0.1482 156 -0.0867 to -0.1692 -0.1042 to -0.1790 -0.1039 to -0.1790
	1.32408	0.13134	3	1.36162	0.1562	3	≤10℃	-0.0279573	-0.00766639		≥20℃ 52 -0.0541 51 -0.0093 to -0.1024 -0.0308 to -0.0588 -0.0303 to -0.0585
	1.32408	0.13134	3	1.35081	0.14912	3	≤10℃	-0.0199865	-0.00734198
	1.32408	0.13134	3	1.36131	0.15974	3	≤10℃	-0.0277296	-0.00786956		SUMMARY RESULTS
	1.32408	0.13134	3	1.37891	0.08874	3	≤10℃	-0.0405755	-0.00466031
	1.32408	0.13134	3	1.34656	0.13845	3	≤10℃	-0.0168353	-0.00680359		Heterogeneity df Prob(Chi-Square)
	1.32408	0.13134	3	1.38901	0.14909	3	≤10℃	-0.0478734	-0.00712008		-------------------------------------------
	1.32408	0.13134	3	1.3498	0.13844	3	≤10℃	-0.0192386	-0.00678619		Qtotal 4325.3506 282 0.00000
	1.32408	0.13134	3	1.35317	0.1704	3	≤10℃	-0.0217321	-0.00856561
	1.32408	0.13134	3	1.40627	0.20593	3	≤10℃	-0.0602229	-0.0104277		Mean Effect Size 95% CI Bootstrap CI Bias CI
	1.32408	0.13134	3	1.36707	0.16686	3	≤10℃	-0.0319519	-0.00824572		-------------------------------------------------------------------------
	72.5	0	3	79.8	0	3	≤10℃	-0.0959369	0		E++ -0.1682 -0.1393 to -0.2265 -0.0860 to -0.2355 -0.0863 to 0.2365
	72.5	0	3	80.8	0	3	≤10℃	-0.10839	0
	2.40093	0.02793	3	2.63032	0.01197	3	≤10℃	-0.0912493	-5.2012e-05		Sqrt Pooled Variance = 0.0416
	2.40093	0.02793	3	2.59043	0.10372	3	≤10℃	-0.0759677	-0.000579501		Mean Study Variance = 0.0016 Ratio = 26.5668
	25.1451	0.2964	3	27.52	0.2538	3	≤10℃	-0.09025	-7.46665e-05
	25.1451	0.2964	3	28.9256	1.058	3	≤10℃	-0.140064	-0.000492265		-------------------------------------------------------------
	25.1451	0.2964	3	27.2846	0.381	3	≤10℃	-0.0816594	-0.000111313
	25.1451	0.2964	3	28.098	0.2541	3	≤10℃	-0.111035	-7.35764e-05
	25.1451	0.2964	3	29.344	0.8889	3	≤10℃	-0.154425	-0.000352192
	25.1451	0.2964	3	28.465	0.4655	3	≤10℃	-0.124012	-0.00013546
	25.1451	0.2964	3	28.6862	0.6345	3	≤10℃	-0.131753	-0.000209394
	26.7	0	3	29.6	0	3	≤10℃	-0.103111	0
	26.7	0	3	29.51	0	3	≤10℃	-0.100066	0
	26.7	0	3	27.63	0	3	≤10℃	-0.0342386	0
	26.7	0	3	37.35	0	3	≤10℃	-0.335669	0
	34.256	0	3	34.906	0	3	≤10℃	-0.018797	0
	34.256	0	3	34.983	0	3	≤10℃	-0.0210005	0
	24.0493	0.1408	3	24.9648	0.1408	3	≤10℃	-0.0373609	-2.20286e-05
	24.0493	0.1408	3	24.6831	0.1761	3	≤10℃	-0.0260129	-2.83923e-05
	25.2817	0.3873	3	27.4648	0.9859	3	≤10℃	-0.0828244	-0.000507756
	25.2817	0.3873	3	27.7465	0.5634	3	≤10℃	-0.0930289	-0.000215662
	26.5493	0.8451	3	28.169	0.1409	3	≤10℃	-0.0592187	-0.000346085
	26.5493	0.8451	3	27.6408	0.7395	3	≤10℃	-0.0402896	-0.000576336
	25.3947	0.7419	3	26.477	0.8291	3	≤10℃	-0.0417359	-0.000611356
	25.3947	0.7419	3	28.1702	0.9164	3	≤10℃	-0.103724	-0.000637252
	25.3947	0.7419	3	28.3795	0.9166	3	≤10℃	-0.111127	-0.00063222
	25.3947	0.7419	3	28.9818	0.8729	3	≤10℃	-0.132128	-0.000586883
	16.7	0	3	14.3	0	3	≤10℃	0.155149	0
	16.7	0	3	16.7	0	3	≤10℃	0	0
	16.7	0	3	15.2	0	3	≤10℃	0.0941133	0
	32.94	0	3	33.203	0	3	≤10℃	-0.00795251	0
	32.94	0	3	33.903	0	3	≤10℃	-0.0288158	0
	22.02	0	3	19.406	0	3	≤10℃	0.126369	0
	22.02	0	3	24.042	0	3	≤10℃	-0.0878512	0
	22.02	0	3	20.295	0	3	≤10℃	0.0815766	0
	22.02	0	3	21.284	0	3	≤10℃	0.0339955	0
	22.02	0	3	24.042	0	3	≤10℃	-0.0878512	0
	22.02	0	3	22.272	0	3	≤10℃	-0.0113792	0
	1.625	0	3	1.622	0	3	≤10℃	0.00184786	0
	1.625	0	3	1.656	0	3	≤10℃	-0.0188972	0
	1.625	0	3	1.713	0	3	≤10℃	-0.0527384	0
	1.625	0	3	1.874	0	3	≤10℃	-0.142567	0
	1.625	0	3	2.054	0	3	≤10℃	-0.234281	0
	33.9391	0	3	38.5811	0	3	≤10℃	-0.128195	0
	33.0735	0	3	37.0398	0	3	≤10℃	-0.113261	0
	32.7063	0	3	37.2186	0	3	≤10℃	-0.129241	0
	34.1684	0	3	37.0221	0	3	≤10℃	-0.0802138	0
	34.6954	0	3	37.4876	0	3	≤10℃	-0.0774031	0
	33.9391	0	3	38.5811	0	3	≤10℃	-0.128195	0
	33.9391	0	3	37.0398	0	3	≤10℃	-0.0874253	0
	33.9391	0	3	37.2186	0	3	≤10℃	-0.0922409	0
	33.9391	0	3	37.0221	0	3	≤10℃	-0.0869473	0
	33.9391	0	3	37.4876	0	3	≤10℃	-0.0994425	0
	33.9391	0	3	33.0735	0	3	≤10℃	0.0258354	0
	33.9391	0	3	32.7063	0	3	≤10℃	0.037	0
	33.9391	0	3	34.1684	0	3	≤10℃	-0.0067335	0
	33.9391	0	3	34.6954	0	3	≤10℃	-0.0220394	0
	11.13	0.3	3	7.93	0.52	3	≤10℃	0.338991	-0.00167548
	11.13	0.3	3	7.92	0.52	3	≤10℃	0.340253	-0.0016791
	11.13	0.3	3	6.02	0.38	3	≤10℃	0.614557	-0.00157034
	11.13	0.3	3	13.86	0.9	3	≤10℃	-0.219363	-0.0016477
	11.13	0.3	3	13.65	0.15	3	≤10℃	-0.204095	-0.000282429
	11.13	0.3	3	10.38	0.65	3	≤10℃	0.0697633	-0.00154928
	20.5	0.99	3	15.92	1	3	≤10℃	0.252849	-0.0020926
	20.5	0.99	3	19.23	0.11	3	≤10℃	0.0639533	-0.000788301
	20.5	0.99	3	18.95	0.73	3	≤10℃	0.078621	-0.00127205
	20.5	0.99	3	18.33	0.51	3	≤10℃	0.111886	-0.00103544
	20.5	0.99	3	16.89	0.24	3	≤10℃	0.193703	-0.000844699
	20.5	0.99	3	20.2	0.41	3	≤10℃	0.0147423	-0.000914718
	3.87	0.01	3	3.87	0.02	3	≤10℃	0	-1.11282e-05
	3.87	0.01	3	3.94	0.11	3	≤10℃	-0.0179262	-0.000262045
	3.87	0.01	3	3.96	0.09	3	≤10℃	-0.0229895	-0.000174402
	3.87	0.01	3	4.03	0.02	3	≤10℃	-0.0405119	-1.04354e-05
	3.86	0.08	3	4.38	0.86	3	≤10℃	-0.126382	-0.0129939
	3.86	0.08	3	4.53	0.25	3	≤10℃	-0.160055	-0.00115841
	3.86	0.08	3	4.49	0.28	3	≤10℃	-0.151186	-0.00143947
	3.86	0.08	3	4.42	0.12	3	≤10℃	-0.135473	-0.000388876
	3.88	0.01	3	4.29	0.01	3	≤10℃	-0.100452	-4.02538e-06
	3.88	0.01	3	4.46	0.15	3	≤10℃	-0.139314	-0.000379258
	3.88	0.01	3	4.63	0.05	3	≤10℃	-0.176722	-4.1088e-05
	3.88	0.01	3	4.43	0.17	3	≤10℃	-0.132564	-0.000493087
	3.86	0.01	3	4.42	0.01	3	≤10℃	-0.135473	-3.94341e-06
	3.86	0.01	3	4.61	0.03	3	≤10℃	-0.177561	-1.63534e-05
	3.86	0.01	3	4.76	0.01	3	≤10℃	-0.20958	-3.70837e-06
	3.86	0.01	3	4.54	0.12	3	≤10℃	-0.16226	-0.000235116
	22.4	0	3	22.2	0	3	≤10℃	0.00896867	0
	22.4	0	3	22.37	0	3	≤10℃	0.00134018	0
	22.4	0	3	23.1	0	3	≤10℃	-0.0307717	0
	22.4	0	3	24.87	0	3	≤10℃	-0.104601	0
	16.3	0.28	3	18.85	0.49	3	≤10℃	-0.145348	-0.000323602
	16.71	0.33	3	18.36	0.51	3	10-20℃	-0.094167	-0.000387205
	14.38	0.07	3	17.96	0.37	3	10-20℃	-0.222309	-0.00014937
	14.55	0.43	3	16.2	0.18	3	10-20℃	-0.10742	-0.000332284
	10.635	0.1662	3	11.1751	0.6231	3	10-20℃	-0.0495376	-0.00111772
	10.635	0.1662	3	11.9228	0.7478	3	10-20℃	-0.114302	-0.00139268
	20.6	0	3	21.2	0	3	10-20℃	-0.0287101	0
	20.6	0	3	21.6	0	3	10-20℃	-0.0474022	0
	20.6	0	3	21.5	0	3	10-20℃	-0.0427619	0
	20.6	0	3	21.9	0	3	10-20℃	-0.0611956	0
	35.26	0	3	39.43	0	3	10-20℃	-0.111778	0
	35.26	0	3	38.39	0	3	10-20℃	-0.0850478	0
	35.26	0	3	36.29	0	3	10-20℃	-0.028793	0
	35.26	0	3	34.49	0	3	10-20℃	0.0220798	0
	13.3871	0.6905	3	14.9043	0.4025	3	10-20℃	-0.107358	-0.00112992
	13.3871	0.6905	3	14.964	0.4219	3	10-20℃	-0.111356	-0.00115179
	13.3871	0.6905	3	15.4072	0.8247	3	10-20℃	-0.140543	-0.00184186
	13.3871	0.6905	3	14.9877	0.5943	3	10-20℃	-0.112938	-0.00141092
	13.3871	0.6905	3	14.7407	0.4988	3	10-20℃	-0.0963208	-0.00126849
	13.3871	0.6905	3	13.9568	0.3068	3	10-20℃	-0.0416753	-0.00104789
	27.57	0	3	28.06	0	3	10-20℃	-0.0176168	0
	27.57	0	3	28.07	0	3	10-20℃	-0.0179732	0
	27.57	0	3	27.97	0	3	10-20℃	-0.0144043	0
	27.57	0	3	27.89	0	3	10-20℃	-0.01154	0
	15.1996	0.09584	3	16.0655	0.09996	3	10-20℃	-0.0554032	-2.61574e-05
	15.1996	0.09584	3	16.4271	0.10414	3	10-20℃	-0.077664	-2.66494e-05
	15.1996	0.09584	3	16.3054	0.10413	3	10-20℃	-0.0702297	-2.68474e-05
	15.1996	0.09584	3	16.1879	0.10417	3	10-20℃	-0.062995	-2.70562e-05
	9.24	0.56	3	12.7	0.47	3	10-20℃	-0.31806	-0.00168089
	9.24	0.56	3	10.97	0	3	10-20℃	-0.171622	-0.00122436
	8.48	0.04	3	9.64	0.07	3	10-20℃	-0.128211	-2.49927e-05
	8.48	0.04	3	9.06	0	3	10-20℃	-0.0661587	-7.41664e-06
	8.971	0.02	3	10.48	1.2	3	10-20℃	-0.155472	-0.00437203
	8.971	0.02	3	9.73	0	3	10-20℃	-0.0812167	-1.65675e-06
	10.03	0.21	3	11.4	0.53	3	10-20℃	-0.128033	-0.0008666
	10.03	0.21	3	10.72	0	3	10-20℃	-0.0665306	-0.000146122
	10	0.48	3	10.01	0.53	3	10-20℃	-0.0009995	-0.00170246
	10	0.48	3	10	0	3	10-20℃	0	-0.000768
	9.14	0.3	3	9.49	1.19	3	10-20℃	-0.0375782	-0.00560043
	9.14	0.3	3	9.32	0	3	10-20℃	-0.0195022	-0.000359111
	18.77	1.36	3	28.47	0.52	3	10-20℃	-0.416591	-0.00186116
	18.77	1.36	3	28.57	0.42	3	10-20℃	-0.420097	-0.001822
	18.77	1.36	3	31.99	1.41	3	10-20℃	-0.533164	-0.00239753
	702.7	35.48	3	851.35	25.34	3	10-20℃	-0.191893	-0.00114509
	702.7	35.48	3	736.49	30.4	3	10-20℃	-0.0469656	-0.00141771
	702.7	35.48	3	790.54	27.03	3	10-20℃	-0.117786	-0.00123947
	158.78	16.9	3	236.49	25.33	3	10-20℃	-0.398386	-0.0076003
	158.78	16.9	3	253.38	15.2	3	10-20℃	-0.467371	-0.00497581
	158.78	16.9	3	233.11	15.2	3	10-20℃	-0.383991	-0.00519349
	201.01	10.14	3	260.14	10.13	3	10-20℃	-0.257865	-0.0013537
	201.01	10.14	3	263.51	8.45	3	10-20℃	-0.270737	-0.00119101
	201.01	10.14	3	177.36	8.45	3	10-20℃	0.125173	-0.00160487
	125	5.07	3	521.96	23.65	3	10-20℃	-1.42928	-0.0012327
	125	5.07	3	640.2	8.45	3	10-20℃	-1.63347	-0.000606442
	125	5.07	3	682.43	13.52	3	10-20℃	-1.69735	-0.000679204
	20.55	0.26	3	33.8	0.31	3	10-20℃	-0.4976	-8.13977e-05
	20.55	0.26	3	33.26	0.53	3	10-20℃	-0.481495	-0.000138
	20.55	0.26	3	34.34	0.44	3	10-20℃	-0.51345	-0.000108083
	20.52	0.77	3	27.36	0.91	3	10-20℃	-0.287682	-0.000838107
	20.52	0.77	3	29.94	0.52	3	10-20℃	-0.377795	-0.000569909
	20.52	0.77	3	29.41	0.42	3	10-20℃	-0.359935	-0.00053734
	19.67	1.68	3	28.68	0.81	3	10-20℃	-0.377105	-0.00269746
	19.67	1.68	3	29.97	0.32	3	10-20℃	-0.421102	-0.00246958
	19.67	1.68	3	31.88	0.91	3	10-20℃	-0.482884	-0.00270318
	19.43	0.6	3	25.59	7.71	3	10-20℃	-0.275383	-0.0305763
	19.43	0.6	3	28.37	0.32	3	10-20℃	-0.378514	-0.000360269
	19.43	0.6	3	31.18	0.78	3	10-20℃	-0.472959	-0.000526461
	39.76	0	3	45.47	0	3	10-20℃	-0.134191	0
	39.76	0	3	41.11	0	3	10-20℃	-0.03339	0
	39.76	0	3	44.44	0	3	10-20℃	-0.111279	0
	39.76	0	3	43.47	0	3	10-20℃	-0.0892097	0
	48.34	0	3	50.9	0	3	10-20℃	-0.0516035	0
	48.34	0	3	50.37	0	3	10-20℃	-0.0411364	0
	48.34	0	3	53.97	0	3	10-20℃	-0.110169	0
	48.34	0	3	52.64	0	3	10-20℃	-0.0852169	0
	21.6042	0.53	3	23.1786	0.45685	3	10-20℃	-0.0703417	-0.000330105
	30.82	3.82	3	39.15	1.89	3	10-20℃	-0.239237	-0.00589768
	28.25	5.23	3	35.85	2.75	3	10-20℃	-0.23825	-0.0133861
	6.48	0	3	7.58	0	3	10-20℃	-0.156793	0
	6.48	0	3	8.68	0	3	10-20℃	-0.292301	0
	6.48	0	3	9.5	0	3	10-20℃	-0.382571	0
	9.3	0	3	10.9	0	3	10-20℃	-0.158748	0
	9.3	0	3	10.8	0	3	10-20℃	-0.149532	0
	9.3	0	3	11.3	0	3	10-20℃	-0.194788	0
	7.14	0	3	9.33	0	3	10-20℃	-0.267522	0
	7.14	0	3	8.89	0	3	10-20℃	-0.219214	0
	7.14	0	3	9.94	0	3	10-20℃	-0.330854	0
	5.63	0	3	8.29	0	3	10-20℃	-0.386941	0
	5.63	0	3	7.33	0	3	10-20℃	-0.263866	0
	5.63	0	3	8.52	0	3	10-20℃	-0.414307	0
	6.88	0	3	8.22	0	3	10-20℃	-0.177952	0
	6.88	0	3	8.74	0	3	10-20℃	-0.239292	0
	6.88	0	3	9.2	0	3	10-20℃	-0.290585	0
	9.36	0	3	9.85	0	3	10-20℃	-0.0510262	0
	9.36	0	3	9.91	0	3	10-20℃	-0.0570991	0
	9.36	0	3	10.9	0	3	10-20℃	-0.152317	0
	7.41	0	3	9.96	0	3	10-20℃	-0.295747	0
	7.41	0	3	9.17	0	3	10-20℃	-0.213107	0
	7.41	0	3	10.1	0	3	10-20℃	-0.309705	0
	5.67	0	3	6.54	0	3	10-20℃	-0.142748	0
	5.67	0	3	6.17	0	3	10-20℃	-0.0845097	0
	5.67	0	3	7.6	0	3	10-20℃	-0.292959	0
	9.03	0.56	3	10.52	0.55	3	10-20℃	-0.152726	-0.00219309
	22.9738	0.2335	3	23.2153	0.6908	3	10-20℃	-0.0104571	-0.000329579
	22.9738	0.2335	3	23.9162	0.5075	3	10-20℃	-0.0402016	-0.000184529
	22.9738	0.2335	3	23.6981	0.4614	3	10-20℃	-0.0310404	-0.000160793
	23.2	0	3	23.67	0	3	10-20℃	-0.0200561	0
	21.77	0	3	22.28	0	3	10-20℃	-0.0231565	0
	21.77	0	3	22.35	0	3	10-20℃	-0.0262934	0
	22.32	0	3	23.42	0	3	10-20℃	-0.0481072	0
	22.32	0	3	23.49	0	3	10-20℃	-0.0510917	0
	31.2	0	3	36.6	0	3	10-20℃	-0.15963	0
	11.3	0.52	3	12.74	0.15	3	10-20℃	-0.119944	-0.000752085
	11.3	0.52	3	13.07	0.76	3	10-20℃	-0.145517	-0.00183296
	10.45	0.33	3	11.87	0.19	3	10-20℃	-0.127412	-0.000417815
	10.45	0.33	3	12.63	0.22	3	10-20℃	-0.189473	-0.000433549
	16.1	0.1	3	17.8	0.2	3	10-20℃	-0.100379	-5.49418e-05
	16.1	0.1	3	17.7	0.2	3	10-20℃	-0.0947454	-5.54187e-05
	21.9758	0.1795	3	22.4068	0.1782	3	10-20℃	-0.0194226	-4.33223e-05
	21.9758	0.1795	3	22.2976	0.0003	3	10-20℃	-0.0145372	-2.22392e-05
	21.9758	0.1795	3	22.6044	0.1795	3	10-20℃	-0.0282027	-4.32586e-05
	21.9758	0.1795	3	22.6194	0.1776	3	10-20℃	-0.0288661	-4.27887e-05
	19.6063	0.3002	3	20.7515	1.4279	3	10-20℃	-0.0567676	-0.00165639
	19.6063	0.3002	3	21.2987	0.0586	3	10-20℃	-0.0827951	-8.06697e-05
	19.6063	0.3002	3	21.8417	0.4813	3	10-20℃	-0.10797	-0.000240006
	19.6063	0.3002	3	21.6218	2.1383	3	10-20℃	-0.0978511	-0.00333826
	19.1457	0.6531	3	19.8701	1.907	3	10-20℃	-0.0371379	-0.00345817
	19.1457	0.6531	3	19.4022	1.5536	3	10-20℃	-0.0133083	-0.00252513
	19.1457	0.6531	3	19.894	0.5955	3	10-20℃	-0.03834	-0.000686553
	19.1457	0.6531	3	20.7979	1.3684	3	10-20℃	-0.0827739	-0.00183088
	16.9531	0.1831	3	18.5144	1.369	3	10-20℃	-0.0880981	-0.00186138
	16.9531	0.1831	3	19.0609	0.0592	3	10-20℃	-0.117188	-4.20982e-05
	16.9531	0.1831	3	19.1908	1.1895	3	10-20℃	-0.12398	-0.00131951
	16.9531	0.1831	3	19.3206	1.2503	3	10-20℃	-0.130721	-0.00143482
	17.2663	0.4157	3	18.4061	1.0714	3	10-20℃	-0.0639255	-0.00132264
	17.2663	0.4157	3	18.2976	1.1312	3	10-20℃	-0.0580133	-0.00146721
	17.2663	0.4157	3	18.3679	0.8346	3	10-20℃	-0.061848	-0.000881418
	17.2663	0.4157	3	18.4981	0.8358	3	10-20℃	-0.0689114	-0.000873716
	15.64	0.08	3	15.47	0.12	3	10-20℃	0.0109291	-2.87781e-05
	11.27	0.07	3	11.36	0.11	3	10-20℃	-0.00795409	-4.41137e-05
	15.81	0.5	3	16.02	0.18	3	10-20℃	-0.0131953	-0.000375474
	11.2	0.32	3	11.05	0.26	3	10-20℃	0.0134834	-0.000456653
	16.43	0.2	3	16.62	0.1	3	10-20℃	-0.0114979	-6.14603e-05
	11.32	0.16	3	11.42	0.2	3	10-20℃	-0.00879513	-0.000168829
	18.99	0	3	21.21	0	3	10-20℃	-0.11056	0
	17.19	0	3	18.19	0	3	10-20℃	-0.0565442	0
	17.19	0	3	19.14	0	3	10-20℃	-0.107453	0
	19.28	0	3	23.51	0	3	10-20℃	-0.198358	0
	17.49	0	3	19.25	0	3	10-20℃	-0.0958818	0
	17.49	0	3	19.32	0	3	10-20℃	-0.0995115	0
	21.9	0	3	23.48	0	3	10-20℃	-0.0696624	0
	20.82	0	3	22.28	0	3	10-20℃	-0.0677754	0
	20.82	0	3	23.23	0	3	10-20℃	-0.10953	0
	24.52	0	3	28.51	0	3	10-20℃	-0.150766	0
	21.91	0	3	24.39	0	3	10-20℃	-0.10723	0
	21.91	0	3	24.24	0	3	10-20℃	-0.101061	0
	14.52	0	3	15.03	0	3	10-20℃	-0.0345212	0
	15.64	0	3	16.55	0	3	10-20℃	-0.0565544	0
	15.64	0	3	16.06	0	3	10-20℃	-0.0265	0
	15.24	0	3	16.55	0	3	10-20℃	-0.0824626	0
	16.94	0	3	18.31	0	3	10-20℃	-0.0777697	0
	16.94	0	3	18.17	0	3	10-20℃	-0.0700942	0
	15.65	0	3	14.64	0	3	10-20℃	0.0667134	0
	16.7	0	3	18.07	0	3	10-20℃	-0.0788444	0
	16.7	0	3	18.86	0	3	10-20℃	-0.121635	0
	17.85	0	3	19.39	0	3	10-20℃	-0.082754	0
	20.82	0	3	21.59	0	3	10-20℃	-0.0363162	0
	20.82	0	3	22.63	0	3	10-20℃	-0.0833624	0
	12.42	0	3	12.53	0	3	10-20℃	-0.00881769	0
	12.11	0	3	12.87	0	3	10-20℃	-0.0608675	0
	12.11	0	3	12.57	0	3	10-20℃	-0.0372815	0
	11.68	0	3	12.71	0	3	10-20℃	-0.0845111	0
	13.42	0	3	13.68	0	3	10-20℃	-0.0191888	0
	13.42	0	3	13.65	0	3	10-20℃	-0.0169934	0
	12.92	0	3	13.59	0	3	10-20℃	-0.0505577	0
	13.36	0	3	13.47	0	3	10-20℃	-0.00819982	0
	13.36	0	3	13.91	0	3	10-20℃	-0.0403428	0
	14.01	0	3	14.84	0	3	10-20℃	-0.0575549	0
	15.63	0	3	15.01	0	3	10-20℃	0.0404755	0
	15.63	0	3	16.49	0	3	10-20℃	-0.053562	0
	16.11	0	3	17.63	0	3	10-20℃	-0.0901618	0
	16.11	0	3	17.91	0	3	10-20℃	-0.105919	0
	16.11	0	3	18.22	0	3	10-20℃	-0.12308	0
	22.53	0	3	24	0	3	10-20℃	-0.0632061	0
	22.53	0	3	22.95	0	3	10-20℃	-0.0184702	0
	22.53	0	3	23.71	0	3	10-20℃	-0.0510491	0
	18.54	0.28	3	20.58	0.55	3	10-20℃	-0.104389	-0.000314103
	18.54	0.28	3	23.25	0.96	3	10-20℃	-0.226375	-0.000644325
	18.54	0.28	3	21.13	0.52	3	10-20℃	-0.130763	-0.000277905
	18.54	0.28	3	21.76	0.22	3	10-20℃	-0.160143	-0.000110101
	18.54	0.28	3	22.99	0.11	3	10-20℃	-0.215129	-8.36594e-05
	58.48	0	3	64.52	0	3	10-20℃	-0.0982904	0
	58.48	0	3	60.82	0	3	10-20℃	-0.0392339	0
	58.48	0	3	59.53	0	3	10-20℃	-0.0177956	0
	58.48	0	3	60.19	0	3	10-20℃	-0.0288214	0
	48.35	0	3	62.96	0	3	10-20℃	-0.264033	0
	48.35	0	3	59.77	0	3	10-20℃	-0.212038	0
	48.35	0	3	49.15	0	3	10-20℃	-0.0164106	0
	55.99	0	3	59.13	0	3	10-20℃	-0.0545653	0
	55.99	0	3	60.36	0	3	10-20℃	-0.0751535	0
	55.99	0	3	58.38	0	3	10-20℃	-0.0418003	0
	55.99	0	3	57.09	0	3	10-20℃	-0.0194559	0
	55.91	0	3	53.47	0	3	10-20℃	0.0446225	0
	55.91	0	3	49.07	0	3	10-20℃	0.130495	0
	55.91	0	3	43.77	0	3	10-20℃	0.244795	0
	48.15	0	3	62.29	0	3	10-20℃	-0.25748	0
	55.08	0	3	64.77	0	3	10-20℃	-0.162056	0
	48.68	5.45	3	49.79	6.11	3	10-20℃	-0.0225459	-0.00919771
	48.68	5.45	3	46.58	5.84	3	10-20℃	0.044097	-0.00941771
	48.68	5.45	3	51.17	1.83	3	10-20℃	-0.0498852	-0.00460436
	26.48	0	3	26.91	0	3	10-20℃	-0.0161082	0
	26.48	0	3	27.04	0	3	10-20℃	-0.0209275	0
	26.48	0	3	26.94	0	3	10-20℃	-0.0172224	0
	21.6495	0.8041	3	22.0206	0.3712	3	10-20℃	-0.016996	-0.000554555
	21.6495	0.8041	3	24.6186	1.4845	3	10-20℃	-0.12852	-0.00167186
	21.6495	0.8041	3	23.134	0.8041	3	10-20℃	-0.066321	-0.000862551
	12.68	1.05	3	15.14	0.85	3	10-20℃	-0.177314	-0.00333636
	16.4211	0.8947	3	19.8421	0.579	3	10-20℃	-0.189239	-0.00127336
	16.4211	0.8947	3	20.4211	0.8947	3	10-20℃	-0.218002	-0.00162938
	25.8761	0	3	28.4779	0	3	10-20℃	-0.0958086	0
	25.3982	0	3	27.469	0	3	10-20℃	-0.0783798	0
	24.2301	0	3	28.9027	0	3	10-20℃	-0.176339	0
	22.3717	0	3	29.115	0	3	10-20℃	-0.263457	0
	22.0531	0	3	27.469	0	3	10-20℃	-0.219605	0
	20.0885	0	3	27.6814	0	3	10-20℃	-0.320613	0
	19.3451	0	3	27.3097	0	3	10-20℃	-0.344803	0
	19.2389	0	3	28.4248	0	3	10-20℃	-0.390328	0
	4.09	0	3	4.11	0	3	10-20℃	-0.00487806	0
	22.4	0	3	22.6	0	3	10-20℃	-0.00888895	0
	75.5089	0	3	71.4424	0	3	10-20℃	0.055359	0
	75.5089	0	3	72.8514	0	3	10-20℃	0.0358288	0
	75.5089	0	3	77.0537	0	3	10-20℃	-0.0202521	0
	28.7	1.16	3	28.13	0.6	3	10-20℃	0.0200605	-0.000696191
	27.33	0.68	3	27.63	0.51	3	10-20℃	-0.0109171	-0.000319924
	24.08	1.17	3	26.39	0.32	3	10-20℃	-0.0916035	-0.000835944
	24.08	1.17	3	26.39	0.32	3	10-20℃	-0.0916035	-0.000835944
	24.08	1.17	3	27.27	0.53	3	10-20℃	-0.124406	-0.000912843
	24.08	1.17	3	28.13	0.6	3	10-20℃	-0.155455	-0.000938582
	24.08	1.17	3	23.98	1.05	3	10-20℃	0.00416147	-0.00142602
	29.1338	1.2213	3	29.6828	2.0938	3	10-20℃	-0.0186687	-0.00224436
	29.1338	1.2213	3	28.1202	2.9653	3	10-20℃	0.0354108	-0.0042924
	12.6689	1.077	3	15.0826	0.9071	3	10-20℃	-0.174392	-0.00361467
	25.42	0.09	3	25.69	0.11	3	10-20℃	-0.0105655	-1.02898e-05
	25.42	0.09	3	26.83	0.43	3	10-20℃	-0.0539844	-8.97982e-05
	26.87	0.57	3	27.58	0.7	3	10-20℃	-0.0260804	-0.000364727
	26.87	0.57	3	31.09	0.56	3	10-20℃	-0.145876	-0.000258147
	24.4	0	3	25.1	0	3	10-20℃	-0.0282847	0
	23.7	0	3	25.1	0	3	10-20℃	-0.0573928	0
	23.7	0	3	25.1	0	3	10-20℃	-0.0573928	0
	23.7	0	3	25.3	0	3	10-20℃	-0.0653293	0
	26.87	0.57	3	28.97	0.13	3	10-20℃	-0.0752504	-0.000156713
	26.87	0.57	3	31.09	0.56	3	10-20℃	-0.145876	-0.000258147
	26.87	0.57	3	29.06	0.27	3	10-20℃	-0.0783522	-0.000178776
	19.9712	0.6561	3	20.6688	1.3372	3	10-20℃	-0.0343341	-0.00175497
	19.9712	0.6561	3	20.2557	1.939	3	10-20℃	-0.014145	-0.00341426
	19.9712	0.6561	3	24.102	1.6633	3	10-20℃	-0.188004	-0.00194726
	19.9712	0.6561	3	17.8506	1.6695	3	10-20℃	0.112254	-0.00327548
	51.4	0	3	54.4	0	3	10-20℃	-0.056726	0
	51.2	0	3	55.1	0	3	10-20℃	-0.0734102	0
	28.4	0	3	35.7	0	3	10-20℃	-0.228762	0
	20.01	0.49	3	20.91	0.63	3	10-20℃	-0.0439954	-0.000502471
	18.63	0.48	3	18.9	0.11	3	10-20℃	-0.0143887	-0.000232568
	19.46	0.39	3	19.21	0.12	3	10-20℃	0.0129301	-0.000146889
	19.7	0.79	3	19.93	0.27	3	10-20℃	-0.0116075	-0.000597222
	21.6065	0	3	24.8775	0	3	10-20℃	-0.14097	0
	21.6065	0	3	22.1239	0	3	10-20℃	-0.0236643	0
	21.6065	0	3	27.4268	0	3	10-20℃	-0.238526	0
	21.6065	0	3	27.0857	0	3	10-20℃	-0.226012	0
	21.9	0	3	23.4	0	3	10-20℃	-0.0662494	0
	21.9	0	3	23.4	0	3	10-20℃	-0.0662494	0
	23.037	0.854	3	23.338	2.19	3	10-20℃	-0.0129813	-0.00339329
	22.945	0.754	3	22.736	0.327	3	10-20℃	0.00915048	-0.000428904
	23.031	0.688	3	24.287	0.121	3	10-20℃	-0.0531001	-0.000305735
	22.475	1.635	3	24.033	1.283	3	10-20℃	-0.0670243	-0.00271405
	23.091	0.256	3	23.19	0.686	3	10-20℃	-0.00427822	-0.000332663
	23.354	0.25	3	23.717	0.178	3	10-20℃	-0.0154238	-5.69734e-05
	23.203	0.791	3	24.205	0.953	3	10-20℃	-0.0422776	-0.000904104
	23.363	0.487	3	24.907	0.816	3	10-20℃	-0.0639953	-0.000502617
	26.02	0	3	32.02	0	3	10-20℃	-0.207495	0
	32.5	0	3	32.9	0	3	10-20℃	-0.0122326	0
	32.5	0	3	32.8	0	3	10-20℃	-0.00918843	0
	32.5	0	3	33.1	0	3	10-20℃	-0.0182932	0
	18.85	0	3	20.53	0	3	10-20℃	-0.0853743	0
	18.85	0	3	19.08	0	3	10-20℃	-0.0121278	0
	18.85	0	3	20.05	0	3	10-20℃	-0.0617162	0
	18.85	0	3	19.08	0	3	10-20℃	-0.0121278	0
	18.85	0	3	20.38	0	3	10-20℃	-0.0780411	0
	18.85	0	3	21.14	0	3	10-20℃	-0.114654	0
	18.85	0	3	20.44	0	3	10-20℃	-0.0809809	0
	18.85	0	3	20.41	0	3	10-20℃	-0.0795121	0
	9.7554	0.9396	3	10.8116	0.8786	3	10-20℃	-0.102799	-0.00529356
	3.84	0.16	3	4.14	0.42	3	10-20℃	-0.0752234	-0.00400936
	3.84	0.16	3	3.81	0.14	3	10-20℃	0.00784318	-0.00102878
	3.84	0.16	3	3.99	0.15	3	10-20℃	-0.0383189	-0.00104981
	33.7056	0.0921	3	33.3968	0.15617	3	10-20℃	0.0092054	-9.77778e-06
	33.7056	0.0921	3	34.8058	0.10012	3	10-20℃	-0.0321209	-5.24696e-06
	33.7056	0.0921	3	34.5971	0.10412	3	10-20℃	-0.0261056	-5.50785e-06
	33.7056	0.0921	3	34.4885	0.05606	3	10-20℃	-0.0229611	-3.36954e-06
	33.7056	0.0921	3	34.0955	0.10011	3	10-20℃	-0.0115023	-5.3625e-06
	33.7056	0.0921	3	34.6997	0.09612	3	10-20℃	-0.029067	-5.04655e-06
	33.7056	0.0921	3	33.1975	0.20023	3	10-20℃	0.01519	-1.46151e-05
	46.27	0.78	3	54.78	0.94	3	10-20℃	-0.168831	-0.000192876
	46.27	0.78	3	52.77	0.49	3	10-20℃	-0.131449	-0.000123467
	46.27	0.78	3	53.95	0.38	3	10-20℃	-0.153564	-0.000111263
	46.27	0.78	3	55.62	0.21	3	10-20℃	-0.184049	-9.94777e-05
	46.27	0.78	3	53.29	0.59	3	10-20℃	-0.141255	-0.000135585
	46.27	0.78	3	54.38	0.56	3	10-20℃	-0.161503	-0.000130075
	29.6	0	3	29.6	0	3	10-20℃	0	0
	29.6	0	3	31.1	0	3	10-20℃	-0.0494335	0
	29.6	0	3	31.7	0	3	10-20℃	-0.0685423	0
	1.98186	0	3	2.03802	0	3	10-20℃	-0.027943	0
	1.98186	0	3	2.05566	0	3	10-20℃	-0.0365612	0
	1.98186	0	3	2.03911	0	3	10-20℃	-0.0284776	0
	1.98186	0	3	2.33073	0	3	10-20℃	-0.162146	0
	1.98186	0	3	2.01017	0	3	10-20℃	-0.0141835	0
	1.98186	0	3	2.03642	0	3	10-20℃	-0.0271576	0
	1.98186	0	3	2.01128	0	3	10-20℃	-0.0147355	0
	3.4254	0	3	3.5075	0	3	10-20℃	-0.0236853	0
	3.4254	0	3	3.5224	0	3	10-20℃	-0.0279243	0
	3.4254	0	3	3.5075	0	3	10-20℃	-0.0236853	0
	3.4254	0	3	4.0299	0	3	10-20℃	-0.162523	0
	3.4254	0	3	3.4552	0	3	10-20℃	-0.00866209	0
	3.4254	0	3	3.5075	0	3	10-20℃	-0.0236853	0
	3.4254	0	3	3.4552	0	3	10-20℃	-0.00866209	0
	32.06	0	3	32.07	0	3	10-20℃	-0.000311867	0
	32.06	0	3	32.21	0	3	10-20℃	-0.00466782	0
	32.06	0	3	32.18	0	3	10-20℃	-0.00373599	0
	32.06	0	3	32.19	0	3	10-20℃	-0.0040467	0
	2.442	0	3	2.456	0	3	10-20℃	-0.00571663	0
	2.442	0	3	2.48	0	3	10-20℃	-0.0154412	0
	2.442	0	3	2.502	0	3	10-20℃	-0.024273	0
	2.442	0	3	2.493	0	3	10-20℃	-0.0206694	0
	2.442	0	3	2.513	0	3	10-20℃	-0.0286599	0
	29.5	0	3	35.5	0	3	10-20℃	-0.185142	0
	29.5	0	3	33.8	0	3	10-20℃	-0.136071	0
	29.5	0	3	34.6	0	3	10-20℃	-0.159463	0
	17.85	0	3	17.96	0	3	10-20℃	-0.00614355	0
	17.85	0	3	18.01	0	3	10-20℃	-0.00892365	0
	17.85	0	3	18.05	0	3	10-20℃	-0.0111422	0
	17.91	0	3	18.43	0	3	10-20℃	-0.0286206	0
	17.91	0	3	18.93	0	3	10-20℃	-0.0553887	0
	17.91	0	3	19.09	0	3	10-20℃	-0.0638054	0
	21.405	0	3	25.355	0	3	10-20℃	-0.169351	0
	23.425	0	3	24.715	0	3	10-20℃	-0.0536065	0
	31.89	0	3	39.65	0	3	10-20℃	-0.217798	0
	27.15	0	3	32.77	0	3	10-20℃	-0.188136	0
	24.07	0	3	30.11	0	3	10-20℃	-0.223891	0
	31.89	0	3	33.72	0	3	10-20℃	-0.0557987	0
	27.15	0	3	32.38	0	3	10-20℃	-0.176164	0
	24.07	0	3	24.25	0	3	10-20℃	-0.00745037	0
	21.14	0	3	23.4	0	3	10-20℃	-0.101569	0
	18.18	0	3	21.57	0	3	10-20℃	-0.170981	0
	19.72	0	3	22.83	0	3	10-20℃	-0.146442	0
	21.14	0	3	27.24	0	3	10-20℃	-0.25352	0
	18.18	0	3	19.73	0	3	10-20℃	-0.0818182	0
	19.72	0	3	24.62	0	3	10-20℃	-0.221926	0
	37.2	0	3	37.4	0	3	10-20℃	-0.00536194	0
	37.2	0	3	38.4	0	3	10-20℃	-0.0317487	0
	37.2	0	3	38.3	0	3	10-20℃	-0.0291411	0
	35.4	0	3	36.98	0	3	10-20℃	-0.0436654	0
	35.4	0	3	42.83	0	3	10-20℃	-0.190527	0
	35.4	0	3	43.68	0	3	10-20℃	-0.210179	0
	36.17	0	3	39.93	0	3	10-20℃	-0.0988979	0
	36.17	0	3	45.37	0	3	10-20℃	-0.226621	0
	42.197	0	3	45.348	0	3	10-20℃	-0.0720169	0
	42.197	0	3	46.032	0	3	10-20℃	-0.0869877	0
	42.197	0	3	46.871	0	3	10-20℃	-0.10505	0
	47.095	0	3	50.399	0	3	10-20℃	-0.0678045	0
	47.095	0	3	49.389	0	3	10-20℃	-0.0475609	0
	47.095	0	3	49.92	0	3	10-20℃	-0.0582549	0
	21.57	0	3	34.23	0	3	10-20℃	-0.461799	0
	22.19	0	3	35.12	0	3	10-20℃	-0.459129	0
	23.78	0	3	36.35	0	3	10-20℃	-0.424349	0
	25.16	0	3	35.9	0	3	10-20℃	-0.355482	0
	24.35	0	3	36.14	0	3	10-20℃	-0.394868	0
	21.57	0	3	22.08	0	3	10-20℃	-0.0233688	0
	22.19	0	3	23.14	0	3	10-20℃	-0.041921	0
	23.78	0	3	26.31	0	3	10-20℃	-0.101104	0
	25.16	0	3	24.58	0	3	10-20℃	0.0233223	0
	24.35	0	3	25.23	0	3	10-20℃	-0.0355019	0
	17.1	0	3	20.1	0	3	10-20℃	-0.161641	0
	17.1	0	3	22	0	3	10-20℃	-0.251964	0
	17.1	0	3	19.5	0	3	10-20℃	-0.131336	0
	17.1	0	3	20.1	0	3	10-20℃	-0.161641	0
	4.09	0	3	4.38	0	3	10-20℃	-0.0685038	0
	4.09	0	3	4.51	0	3	10-20℃	-0.0977522	0
	4.09	0	3	4.26	0	3	10-20℃	-0.0407242	0
	4.09	0	3	4.33	0	3	10-20℃	-0.0570226	0
	2.4	0	3	2.46	0	3	10-20℃	-0.0246926	0
	2.4	0	3	2.53	0	3	10-20℃	-0.0527506	0
	2.54	0	3	2.62	0	3	10-20℃	-0.0310102	0
	2.54	0	3	2.65	0	3	10-20℃	-0.0423956	0
	14.13	0	3	14.13	0.01	3	≥20℃	0	-1.66953e-07
	14.16	0.02	3	14.16	0.17	3	≥20℃	0	-4.87102e-05
	14.18	0.02	3	14.34	0.04	3	≥20℃	-0.0112203	-3.2567e-06
	14.16	0.01	3	14.46	0.01	3	≥20℃	-0.0209651	-3.25666e-07
	14.16	0.06	3	14.56	0.01	3	≥20℃	-0.027857	-6.14211e-06
	14.16	0.05	3	14.59	0.03	3	≥20℃	-0.0299153	-5.56548e-06
	46.2	0	3	52.77	0	3	≥20℃	-0.132963	0
	47.85	0	3	51.24	0	3	≥20℃	-0.0684494	0
	47.85	0	3	51.14	0	3	≥20℃	-0.0664959	0
	18.4416	1.2792	3	19.0238	0.9883	3	≥20℃	-0.0310818	-0.00250346
	18.4416	1.2792	3	18.6466	0.8139	3	≥20℃	-0.0110548	-0.0022389
	18.4416	1.2792	3	21.0601	1.1336	3	≥20℃	-0.132771	-0.00256961
	21.0918	0.9013	3	21.3251	1.7441	3	≥20℃	-0.0110004	-0.00283835
	21.0918	0.9013	3	20.2211	0.9012	3	≥20℃	0.0421577	-0.00127076
	21.0918	0.9013	3	23.7975	1.0467	3	≥20℃	-0.120696	-0.00125353
	21.649	1.7733	3	22.7834	1.3662	3	≥20℃	-0.0510729	-0.00343508
	21.649	1.7733	3	24.3829	0.6978	3	≥20℃	-0.118923	-0.0025095
	21.649	1.7733	3	24.4421	1.0753	3	≥20℃	-0.121348	-0.00288164
	22.1479	0.9884	3	23.951	1.1918	3	≥20℃	-0.0782674	-0.00148921
	22.1479	0.9884	3	24.0099	0.9595	3	≥20℃	-0.0807236	-0.0011962
	22.1479	0.9884	3	26.6269	0.785	3	≥20℃	-0.184179	-0.000953583
	19.52	1.12	3	20.4	0.03	3	≥20℃	-0.0440953	-0.0010981
	19.52	1.12	3	21.16	1.24	3	≥20℃	-0.080673	-0.00224207
	19.52	1.12	3	22.08	1.99	3	≥20℃	-0.123233	-0.00380499
	19.52	1.12	3	21.4	1.35	3	≥20℃	-0.0919513	-0.00242391
	20.9079	0.5572	3	20.9141	0.4914	3	≥20℃	-0.000296495	-0.000420767
	21.3697	1.0159	3	20.5894	0.2948	3	≥20℃	0.0371977	-0.000821663
	20.0071	0.4914	3	20.7993	0.6554	3	≥20℃	-0.0388321	-0.00053206
	20.2394	0.6881	3	21.3594	0.1637	3	≥20℃	-0.0538607	-0.000404868
	1.72	0	3	2.06	0	3	≥20℃	-0.180382	0
	8.35	0	3	19.12	0	3	≥20℃	-0.828473	0
	8.35	0	3	16.76	0	3	≥20℃	-0.696734	0
	8.35	0	3	15.4	0	3	≥20℃	-0.612106	0
	8.1	0	3	17.48	0	3	≥20℃	-0.769193	0
	8.1	0	3	16.54	0	3	≥20℃	-0.713918	0
	8.1	0	3	16.4	0	3	≥20℃	-0.705417	0
	14.13	0	3	14.13	0.01	3	≥20℃	0	-1.66953e-07
	14.16	0.02	3	14.16	0.17	3	≥20℃	0	-4.87102e-05
	14.18	0.02	3	14.34	0.04	3	≥20℃	-0.0112203	-3.2567e-06
	14.16	0.01	3	14.46	0.01	3	≥20℃	-0.0209651	-3.25666e-07
	14.16	0.06	3	14.56	0.01	3	≥20℃	-0.027857	-6.14211e-06
	14.16	0.05	3	14.59	0.03	3	≥20℃	-0.0299153	-5.56548e-06
	46.2	0	3	52.77	0	3	≥20℃	-0.132963	0
	47.85	0	3	51.24	0	3	≥20℃	-0.0684494	0
	47.85	0	3	51.14	0	3	≥20℃	-0.0664959	0
	18.4416	1.2792	3	19.0238	0.9883	3	≥20℃	-0.0310818	-0.00250346
	18.4416	1.2792	3	18.6466	0.8139	3	≥20℃	-0.0110548	-0.0022389
	18.4416	1.2792	3	21.0601	1.1336	3	≥20℃	-0.132771	-0.00256961
	21.0918	0.9013	3	21.3251	1.7441	3	≥20℃	-0.0110004	-0.00283835
	21.0918	0.9013	3	20.2211	0.9012	3	≥20℃	0.0421577	-0.00127076
	21.0918	0.9013	3	23.7975	1.0467	3	≥20℃	-0.120696	-0.00125353
	21.649	1.7733	3	22.7834	1.3662	3	≥20℃	-0.0510729	-0.00343508
	21.649	1.7733	3	24.3829	0.6978	3	≥20℃	-0.118923	-0.0025095
	21.649	1.7733	3	24.4421	1.0753	3	≥20℃	-0.121348	-0.00288164
	22.1479	0.9884	3	23.951	1.1918	3	≥20℃	-0.0782674	-0.00148921
	22.1479	0.9884	3	24.0099	0.9595	3	≥20℃	-0.0807236	-0.0011962
	22.1479	0.9884	3	26.6269	0.785	3	≥20℃	-0.184179	-0.000953583
	19.52	1.12	3	20.4	0.03	3	≥20℃	-0.0440953	-0.0010981
	19.52	1.12	3	21.16	1.24	3	≥20℃	-0.080673	-0.00224207
	19.52	1.12	3	22.08	1.99	3	≥20℃	-0.123233	-0.00380499
	19.52	1.12	3	21.4	1.35	3	≥20℃	-0.0919513	-0.00242391
	20.9079	0.5572	3	20.9141	0.4914	3	≥20℃	-0.000296495	-0.000420767
	21.3697	1.0159	3	20.5894	0.2948	3	≥20℃	0.0371977	-0.000821663
	20.0071	0.4914	3	20.7993	0.6554	3	≥20℃	-0.0388321	-0.00053206
	20.2394	0.6881	3	21.3594	0.1637	3	≥20℃	-0.0538607	-0.000404868
	1.72	0	3	2.06	0	3	≥20℃	-0.180382	0
	8.35	0	3	19.12	0	3	≥20℃	-0.828473	0
	8.35	0	3	16.76	0	3	≥20℃	-0.696734	0
	8.35	0	3	15.4	0	3	≥20℃	-0.612106	0
	8.1	0	3	17.48	0	3	≥20℃	-0.769193	0
	8.1	0	3	16.54	0	3	≥20℃	-0.713918	0
	8.1	0	3	16.4	0	3	≥20℃	-0.705417	0

## Sheet: AOB-MAP
	Xc	SEC	nc	XE	SEE	ne	MAP	lnR	Var(lnR)
	22.4	0	3	22.2	0	3	≤1000mm	0.00896867	0
	22.4	0	3	22.37	0	3	≤1000mm	0.00134018	0		CATEGORICAL RESULTS
	22.4	0	3	23.1	0	3	≤1000mm	-0.0307717	0
	22.4	0	3	24.87	0	3	≤1000mm	-0.104601	0		--Heterogeneity--
	0.71	0.01	3	0.84	0.01	3	≤1000mm	-0.168137	-0.000113366		Class #Studies PooledVar
	0.71	0.01	3	0.92	0.02	3	≤1000mm	-0.259109	-0.000223654		----------------------------------
	0.71	0.01	3	0.96	0.03	3	≤1000mm	-0.301668	-0.000391645		≤1000mm 116 0.0117
	0.71	0.01	3	1.01	0.01	3	≤1000mm	-0.352441	-9.8801e-05		1000-2000mm 118 0.0019
	0.79	0.01	3	0.97	0.01	3	≤1000mm	-0.205263	-8.88373e-05		≥2000mm 36 0.0001
	0.79	0.01	3	1.06	0.01	3	≤1000mm	-0.293991	-8.30768e-05
	0.79	0.01	3	1.08	0.01	3	≤1000mm	-0.312683	-8.19882e-05		Model df Q Prob(Chi-Square) Prob(Rand)
	0.79	0.01	3	1.09	0.01	3	≤1000mm	-0.3219	-8.14662e-05		-------------------------------------------------------------
	20.901	0	3	21.81	0	3	≤1000mm	-0.0425716	0		Between 2 353.4817 0.00000 0.001
	38.306	1.21	3	39.435	2.178	3	≤1000mm	-0.0290472	-0.00134938		Within 267 4249.6767 0.00000
	38.306	1.21	3	40.806	1.775	3	≤1000mm	-0.0632226	-0.000963302		-------------------------------------------------------------
	38.306	1.21	3	40.806	0.726	3	≤1000mm	-0.0632226	-0.000438108		Total 269 4603.1584 0.00000
	38.387	1.21	3	40.484	0.645	3	≤1000mm	-0.053188	-0.000415805
	38.387	1.21	3	41.694	0.725	3	≤1000mm	-0.0826384	-0.000431981
	38.387	1.21	3	41.532	1.533	3	≤1000mm	-0.0787454	-0.000785341		--Mean Effect Sizes--
	1.32408	0.13134	3	1.35839	0.12783	3	≤1000mm	-0.0255823	-0.00623163		Class #Studies E+ df 95% CI Bootstrap CI Bias CI
	1.32408	0.13134	3	1.37598	0.07454	3	≤1000mm	-0.0384483	-0.00425799		---------------------------------------------------------------------------------------------
	1.32408	0.13134	3	1.36162	0.1562	3	≤1000mm	-0.0279573	-0.00766639		≤1000mm 116 -0.2543 115 -0.1492 to -0.2918 -0.1271 to -0.2265 -0.1301 to -0.2306
	1.32408	0.13134	3	1.35081	0.14912	3	≤1000mm	-0.0199865	-0.00734198		1000-2000mm 118 -0.1803 117 -0.1044 to -0.2291 -0.0530 to -0.1791 -0.0534 to -0.1797
	1.32408	0.13134	3	1.36131	0.15974	3	≤1000mm	-0.0277296	-0.00786956		≥2000mm 36 -0.1145 35 -0.0329 to -0.1590 -0.0276 to -0.1655 -0.0290 to -0.1675
	1.32408	0.13134	3	1.37891	0.08874	3	≤1000mm	-0.0405755	-0.00466031
	1.32408	0.13134	3	1.34656	0.13845	3	≤1000mm	-0.0168353	-0.00680359		SUMMARY RESULTS
	1.32408	0.13134	3	1.38901	0.14909	3	≤1000mm	-0.0478734	-0.00712008
	1.32408	0.13134	3	1.3498	0.13844	3	≤1000mm	-0.0192386	-0.00678619		Heterogeneity df Prob(Chi-Square)
	1.32408	0.13134	3	1.35317	0.1704	3	≤1000mm	-0.0217321	-0.00856561		-------------------------------------------
	1.32408	0.13134	3	1.40627	0.20593	3	≤1000mm	-0.0602229	-0.0104277		Qtotal 4603.1584 269 0.00000
	1.32408	0.13134	3	1.36707	0.16686	3	≤1000mm	-0.0319519	-0.00824572
	72.5	0	3	79.8	0	3	≤1000mm	-0.0959369	0		Mean Effect Size 95% CI Bootstrap CI Bias CI
	2.40093	0.02793	3	2.63032	0.01197	3	≤1000mm	-0.0912493	-5.2012e-05		-------------------------------------------------------------------------
	2.40093	0.02793	3	2.59043	0.10372	3	≤1000mm	-0.0759677	-0.000579501		E++ -0.1682 -0.1393 to -0.2265 -0.0860 to -0.2355 -0.0863 to 0.2365
	25.1451	0.2964	3	27.52	0.2538	3	≤1000mm	-0.09025	-7.46665e-05
	25.1451	0.2964	3	28.9256	1.058	3	≤1000mm	-0.140064	-0.000492265		Sqrt Pooled Variance = 0.0400
	25.1451	0.2964	3	27.2846	0.381	3	≤1000mm	-0.0816594	-0.000111313		Mean Study Variance = 0.0112 Ratio = 3.5751
	25.1451	0.2964	3	28.098	0.2541	3	≤1000mm	-0.111035	-7.35764e-05
	25.1451	0.2964	3	29.344	0.8889	3	≤1000mm	-0.154425	-0.000352192		-------------------------------------------------------------
	25.1451	0.2964	3	28.465	0.4655	3	≤1000mm	-0.124012	-0.00013546
	25.1451	0.2964	3	28.6862	0.6345	3	≤1000mm	-0.131753	-0.000209394
	26.7	0	3	29.6	0	3	≤1000mm	-0.103111	0
	26.7	0	3	29.51	0	3	≤1000mm	-0.100066	0
	26.7	0	3	27.63	0	3	≤1000mm	-0.0342386	0
	26.7	0	3	37.35	0	3	≤1000mm	-0.335669	0
	34.256	0	3	34.906	0	3	≤1000mm	-0.018797	0
	34.256	0	3	34.983	0	3	≤1000mm	-0.0210005	0
	24.0493	0.1408	3	24.9648	0.1408	3	≤1000mm	-0.0373609	-2.20286e-05
	24.0493	0.1408	3	24.6831	0.1761	3	≤1000mm	-0.0260129	-2.83923e-05
	25.2817	0.3873	3	27.4648	0.9859	3	≤1000mm	-0.0828244	-0.000507756
	25.2817	0.3873	3	27.7465	0.5634	3	≤1000mm	-0.0930289	-0.000215662
	26.5493	0.8451	3	28.169	0.1409	3	≤1000mm	-0.0592187	-0.000346085
	26.5493	0.8451	3	27.6408	0.7395	3	≤1000mm	-0.0402896	-0.000576336
	25.3947	0.7419	3	26.477	0.8291	3	≤1000mm	-0.0417359	-0.000611356
	25.3947	0.7419	3	28.1702	0.9164	3	≤1000mm	-0.103724	-0.000637252
	25.3947	0.7419	3	28.3795	0.9166	3	≤1000mm	-0.111127	-0.00063222
	25.3947	0.7419	3	28.9818	0.8729	3	≤1000mm	-0.132128	-0.000586883
	16.7	0	3	14.3	0	3	≤1000mm	0.155149	0
	16.7	0	3	16.7	0	3	≤1000mm	0	0
	16.7	0	3	15.2	0	3	≤1000mm	0.0941133	0
	32.94	0	3	33.203	0	3	≤1000mm	-0.00795251	0
	32.94	0	3	33.903	0	3	≤1000mm	-0.0288158	0
	22.02	0	3	19.406	0	3	≤1000mm	0.126369	0
	22.02	0	3	24.042	0	3	≤1000mm	-0.0878512	0
	22.02	0	3	20.295	0	3	≤1000mm	0.0815766	0
	22.02	0	3	21.284	0	3	≤1000mm	0.0339955	0
	22.02	0	3	24.042	0	3	≤1000mm	-0.0878512	0
	22.02	0	3	22.272	0	3	≤1000mm	-0.0113792	0
	15.1996	0.09584	3	16.0655	0.09996	3	≤1000mm	-0.0554032	-2.61574e-05
	15.1996	0.09584	3	16.4271	0.10414	3	≤1000mm	-0.077664	-2.66494e-05
	15.1996	0.09584	3	16.3054	0.10413	3	≤1000mm	-0.0702297	-2.68474e-05
	15.1996	0.09584	3	16.1879	0.10417	3	≤1000mm	-0.062995	-2.70562e-05
	9.24	0.56	3	12.7	0.47	3	≤1000mm	-0.31806	-0.00168089
	9.24	0.56	3	10.97	0	3	≤1000mm	-0.171622	-0.00122436
	8.48	0.04	3	9.64	0.07	3	≤1000mm	-0.128211	-2.49927e-05
	8.48	0.04	3	9.06	0	3	≤1000mm	-0.0661587	-7.41664e-06
	8.971	0.02	3	10.48	1.2	3	≤1000mm	-0.155472	-0.00437203
	8.971	0.02	3	9.73	0	3	≤1000mm	-0.0812167	-1.65675e-06
	10.03	0.21	3	11.4	0.53	3	≤1000mm	-0.128033	-0.0008666
	10.03	0.21	3	10.72	0	3	≤1000mm	-0.0665306	-0.000146122
	10	0.48	3	10.01	0.53	3	≤1000mm	-0.0009995	-0.00170246
	10	0.48	3	10	0	3	≤1000mm	0	-0.000768
	9.14	0.3	3	9.49	1.19	3	≤1000mm	-0.0375782	-0.00560043
	9.14	0.3	3	9.32	0	3	≤1000mm	-0.0195022	-0.000359111
	18.77	1.36	3	28.47	0.52	3	≤1000mm	-0.416591	-0.00186116
	18.77	1.36	3	28.57	0.42	3	≤1000mm	-0.420097	-0.001822
	18.77	1.36	3	31.99	1.41	3	≤1000mm	-0.533164	-0.00239753
	702.7	35.48	3	851.35	25.34	3	≤1000mm	-0.191893	-0.00114509
	702.7	35.48	3	736.49	30.4	3	≤1000mm	-0.0469656	-0.00141771
	702.7	35.48	3	790.54	27.03	3	≤1000mm	-0.117786	-0.00123947
	158.78	16.9	3	236.49	25.33	3	≤1000mm	-0.398386	-0.0076003
	158.78	16.9	3	253.38	15.2	3	≤1000mm	-0.467371	-0.00497581
	158.78	16.9	3	233.11	15.2	3	≤1000mm	-0.383991	-0.00519349
	201.01	10.14	3	260.14	10.13	3	≤1000mm	-0.257865	-0.0013537
	201.01	10.14	3	263.51	8.45	3	≤1000mm	-0.270737	-0.00119101
	201.01	10.14	3	177.36	8.45	3	≤1000mm	0.125173	-0.00160487
	125	5.07	3	521.96	23.65	3	≤1000mm	-1.42928	-0.0012327
	125	5.07	3	640.2	8.45	3	≤1000mm	-1.63347	-0.000606442
	125	5.07	3	682.43	13.52	3	≤1000mm	-1.69735	-0.000679204
	20.55	0.26	3	33.8	0.31	3	≤1000mm	-0.4976	-8.13977e-05
	20.55	0.26	3	33.26	0.53	3	≤1000mm	-0.481495	-0.000138
	20.55	0.26	3	34.34	0.44	3	≤1000mm	-0.51345	-0.000108083
	20.52	0.77	3	27.36	0.91	3	≤1000mm	-0.287682	-0.000838107
	20.52	0.77	3	29.94	0.52	3	≤1000mm	-0.377795	-0.000569909
	20.52	0.77	3	29.41	0.42	3	≤1000mm	-0.359935	-0.00053734
	19.67	1.68	3	28.68	0.81	3	≤1000mm	-0.377105	-0.00269746
	19.67	1.68	3	29.97	0.32	3	≤1000mm	-0.421102	-0.00246958
	19.67	1.68	3	31.88	0.91	3	≤1000mm	-0.482884	-0.00270318
	19.43	0.6	3	25.59	7.71	3	≤1000mm	-0.275383	-0.0305763
	19.43	0.6	3	28.37	0.32	3	≤1000mm	-0.378514	-0.000360269
	19.43	0.6	3	31.18	0.78	3	≤1000mm	-0.472959	-0.000526461
	33.9391	0	3	38.5811	0	3	≤1000mm	-0.128195	0
	33.0735	0	3	37.0398	0	3	≤1000mm	-0.113261	0
	32.7063	0	3	37.2186	0	3	≤1000mm	-0.129241	0
	34.1684	0	3	37.0221	0	3	≤1000mm	-0.0802138	0
	34.6954	0	3	37.4876	0	3	≤1000mm	-0.0774031	0
	33.9391	0	3	38.5811	0	3	≤1000mm	-0.128195	0
	33.9391	0	3	37.0398	0	3	≤1000mm	-0.0874253	0
	33.9391	0	3	37.2186	0	3	≤1000mm	-0.0922409	0
	33.9391	0	3	37.0221	0	3	≤1000mm	-0.0869473	0
	33.9391	0	3	37.4876	0	3	≤1000mm	-0.0994425	0
	33.9391	0	3	33.0735	0	3	≤1000mm	0.0258354	0
	33.9391	0	3	32.7063	0	3	≤1000mm	0.037	0
	33.9391	0	3	34.1684	0	3	≤1000mm	-0.0067335	0
	33.9391	0	3	34.6954	0	3	≤1000mm	-0.0220394	0
	11.13	0.3	3	7.93	0.52	3	≤1000mm	0.338991	-0.00167548
	11.13	0.3	3	7.92	0.52	3	≤1000mm	0.340253	-0.0016791
	11.13	0.3	3	6.02	0.38	3	≤1000mm	0.614557	-0.00157034
	11.13	0.3	3	13.86	0.9	3	≤1000mm	-0.219363	-0.0016477
	11.13	0.3	3	13.65	0.15	3	≤1000mm	-0.204095	-0.000282429
	11.13	0.3	3	10.38	0.65	3	≤1000mm	0.0697633	-0.00154928
	20.5	0.99	3	15.92	1	3	≤1000mm	0.252849	-0.0020926
	20.5	0.99	3	19.23	0.11	3	≤1000mm	0.0639533	-0.000788301
	20.5	0.99	3	18.95	0.73	3	≤1000mm	0.078621	-0.00127205
	20.5	0.99	3	18.33	0.51	3	≤1000mm	0.111886	-0.00103544
	20.5	0.99	3	16.89	0.24	3	≤1000mm	0.193703	-0.000844699
	20.5	0.99	3	20.2	0.41	3	≤1000mm	0.0147423	-0.000914718
	3.87	0.01	3	3.87	0.02	3	≤1000mm	0	-1.11282e-05
	3.87	0.01	3	3.94	0.11	3	≤1000mm	-0.0179262	-0.000262045
	3.87	0.01	3	3.96	0.09	3	≤1000mm	-0.0229895	-0.000174402
	3.87	0.01	3	4.03	0.02	3	≤1000mm	-0.0405119	-1.04354e-05
	3.86	0.08	3	4.38	0.86	3	≤1000mm	-0.126382	-0.0129939
	3.86	0.08	3	4.53	0.25	3	≤1000mm	-0.160055	-0.00115841
	3.86	0.08	3	4.49	0.28	3	≤1000mm	-0.151186	-0.00143947
	3.86	0.08	3	4.42	0.12	3	≤1000mm	-0.135473	-0.000388876
	3.88	0.01	3	4.29	0.01	3	≤1000mm	-0.100452	-4.02538e-06
	3.88	0.01	3	4.46	0.15	3	≤1000mm	-0.139314	-0.000379258
	3.88	0.01	3	4.63	0.05	3	≤1000mm	-0.176722	-4.1088e-05
	3.88	0.01	3	4.43	0.17	3	≤1000mm	-0.132564	-0.000493087
	3.86	0.01	3	4.42	0.01	3	≤1000mm	-0.135473	-3.94341e-06
	3.86	0.01	3	4.61	0.03	3	≤1000mm	-0.177561	-1.63534e-05
	3.86	0.01	3	4.76	0.01	3	≤1000mm	-0.20958	-3.70837e-06
	3.86	0.01	3	4.54	0.12	3	≤1000mm	-0.16226	-0.000235116
	22.4	0	3	22.2	0	3	≤1000mm	0.00896867	0
	22.4	0	3	22.37	0	3	≤1000mm	0.00134018	0
	22.4	0	3	23.1	0	3	≤1000mm	-0.0307717	0
	22.4	0	3	24.87	0	3	1000-2000mm	-0.104601	0
	16.3	0.28	3	18.85	0.49	3	1000-2000mm	-0.145348	-0.000323602
	16.71	0.33	3	18.36	0.51	3	1000-2000mm	-0.094167	-0.000387205
	14.38	0.07	3	17.96	0.37	3	1000-2000mm	-0.222309	-0.00014937
	14.55	0.43	3	16.2	0.18	3	1000-2000mm	-0.10742	-0.000332284
	21.6042	0.53	3	23.1786	0.45685	3	1000-2000mm	-0.0703417	-0.000330105
	19.6486	0.6461	3	20.7975	0.3038	3	1000-2000mm	-0.0568267	-0.000431552
	30.82	3.82	3	39.15	1.89	3	1000-2000mm	-0.239237	-0.00589768
	28.25	5.23	3	35.85	2.75	3	1000-2000mm	-0.23825	-0.0133861
	6.48	0	3	7.58	0	3	1000-2000mm	-0.156793	0
	6.48	0	3	8.68	0	3	1000-2000mm	-0.292301	0
	6.48	0	3	9.5	0	3	1000-2000mm	-0.382571	0
	9.3	0	3	10.9	0	3	1000-2000mm	-0.158748	0
	9.3	0	3	10.8	0	3	1000-2000mm	-0.149532	0
	9.3	0	3	11.3	0	3	1000-2000mm	-0.194788	0
	7.14	0	3	9.33	0	3	1000-2000mm	-0.267522	0
	7.14	0	3	8.89	0	3	1000-2000mm	-0.219214	0
	7.14	0	3	9.94	0	3	1000-2000mm	-0.330854	0
	5.63	0	3	8.29	0	3	1000-2000mm	-0.386941	0
	5.63	0	3	7.33	0	3	1000-2000mm	-0.263866	0
	5.63	0	3	8.52	0	3	1000-2000mm	-0.414307	0
	6.88	0	3	8.22	0	3	1000-2000mm	-0.177952	0
	6.88	0	3	8.74	0	3	1000-2000mm	-0.239292	0
	6.88	0	3	9.2	0	3	1000-2000mm	-0.290585	0
	9.36	0	3	9.85	0	3	1000-2000mm	-0.0510262	0
	9.36	0	3	9.91	0	3	1000-2000mm	-0.0570991	0
	9.36	0	3	10.9	0	3	1000-2000mm	-0.152317	0
	7.41	0	3	9.96	0	3	1000-2000mm	-0.295747	0
	7.41	0	3	9.17	0	3	1000-2000mm	-0.213107	0
	7.41	0	3	10.1	0	3	1000-2000mm	-0.309705	0
	5.67	0	3	6.54	0	3	1000-2000mm	-0.142748	0
	5.67	0	3	6.17	0	3	1000-2000mm	-0.0845097	0
	5.67	0	3	7.6	0	3	1000-2000mm	-0.292959	0
	39.55	0	3	40	0	3	1000-2000mm	-0.0113138	0
	39.55	0	3	41.23	0	3	1000-2000mm	-0.0416005	0
	39.55	0	3	40.73	0	3	1000-2000mm	-0.0293992	0
	22.9738	0.2335	3	23.2153	0.6908	3	1000-2000mm	-0.0104571	-0.000329579
	22.9738	0.2335	3	23.9162	0.5075	3	1000-2000mm	-0.0402016	-0.000184529
	22.9738	0.2335	3	23.6981	0.4614	3	1000-2000mm	-0.0310404	-0.000160793
	23.2	0	3	23.67	0	3	1000-2000mm	-0.0200561	0
	21.77	0	3	22.28	0	3	1000-2000mm	-0.0231565	0
	21.77	0	3	22.35	0	3	1000-2000mm	-0.0262934	0
	22.32	0	3	23.42	0	3	1000-2000mm	-0.0481072	0
	22.32	0	3	23.49	0	3	1000-2000mm	-0.0510917	0
	21.9758	0.1795	3	22.4068	0.1782	3	1000-2000mm	-0.0194226	-4.33223e-05
	21.9758	0.1795	3	22.2976	0.0003	3	1000-2000mm	-0.0145372	-2.22392e-05
	21.9758	0.1795	3	22.6044	0.1795	3	1000-2000mm	-0.0282027	-4.32586e-05
	21.9758	0.1795	3	22.6194	0.1776	3	1000-2000mm	-0.0288661	-4.27887e-05
	19.6063	0.3002	3	20.7515	1.4279	3	1000-2000mm	-0.0567676	-0.00165639
	19.6063	0.3002	3	21.2987	0.0586	3	1000-2000mm	-0.0827951	-8.06697e-05
	19.6063	0.3002	3	21.8417	0.4813	3	1000-2000mm	-0.10797	-0.000240006
	19.6063	0.3002	3	21.6218	2.1383	3	1000-2000mm	-0.0978511	-0.00333826
	19.1457	0.6531	3	19.8701	1.907	3	1000-2000mm	-0.0371379	-0.00345817
	19.1457	0.6531	3	19.4022	1.5536	3	1000-2000mm	-0.0133083	-0.00252513
	19.1457	0.6531	3	19.894	0.5955	3	1000-2000mm	-0.03834	-0.000686553
	19.1457	0.6531	3	20.7979	1.3684	3	1000-2000mm	-0.0827739	-0.00183088
	16.9531	0.1831	3	18.5144	1.369	3	1000-2000mm	-0.0880981	-0.00186138
	16.9531	0.1831	3	19.0609	0.0592	3	1000-2000mm	-0.117188	-4.20982e-05
	16.9531	0.1831	3	19.1908	1.1895	3	1000-2000mm	-0.12398	-0.00131951
	16.9531	0.1831	3	19.3206	1.2503	3	1000-2000mm	-0.130721	-0.00143482
	17.2663	0.4157	3	18.4061	1.0714	3	1000-2000mm	-0.0639255	-0.00132264
	17.2663	0.4157	3	18.2976	1.1312	3	1000-2000mm	-0.0580133	-0.00146721
	17.2663	0.4157	3	18.3679	0.8346	3	1000-2000mm	-0.061848	-0.000881418
	17.2663	0.4157	3	18.4981	0.8358	3	1000-2000mm	-0.0689114	-0.000873716
	15.64	0.08	3	15.47	0.12	3	1000-2000mm	0.0109291	-2.87781e-05
	11.27	0.07	3	11.36	0.11	3	1000-2000mm	-0.00795409	-4.41137e-05
	15.81	0.5	3	16.02	0.18	3	1000-2000mm	-0.0131953	-0.000375474
	11.2	0.32	3	11.05	0.26	3	1000-2000mm	0.0134834	-0.000456653
	16.43	0.2	3	16.62	0.1	3	1000-2000mm	-0.0114979	-6.14603e-05
	11.32	0.16	3	11.42	0.2	3	1000-2000mm	-0.00879513	-0.000168829
	18.54	0.28	3	20.58	0.55	3	1000-2000mm	-0.104389	-0.000314103
	18.54	0.28	3	23.25	0.96	3	1000-2000mm	-0.226375	-0.000644325
	18.54	0.28	3	21.13	0.52	3	1000-2000mm	-0.130763	-0.000277905
	18.54	0.28	3	21.76	0.22	3	1000-2000mm	-0.160143	-0.000110101
	18.54	0.28	3	22.99	0.11	3	1000-2000mm	-0.215129	-8.36594e-05
	48.68	5.45	3	49.79	6.11	3	1000-2000mm	-0.0225459	-0.00919771
	48.68	5.45	3	46.58	5.84	3	1000-2000mm	0.044097	-0.00941771
	48.68	5.45	3	51.17	1.83	3	1000-2000mm	-0.0498852	-0.00460436
	21.6495	0.8041	3	22.0206	0.3712	3	1000-2000mm	-0.016996	-0.000554555
	21.6495	0.8041	3	24.6186	1.4845	3	1000-2000mm	-0.12852	-0.00167186
	21.6495	0.8041	3	23.134	0.8041	3	1000-2000mm	-0.066321	-0.000862551
	28.7	1.16	3	28.13	0.6	3	1000-2000mm	0.0200605	-0.000696191
	27.33	0.68	3	27.63	0.51	3	1000-2000mm	-0.0109171	-0.000319924
	24.08	1.17	3	26.39	0.32	3	1000-2000mm	-0.0916035	-0.000835944
	24.08	1.17	3	26.39	0.32	3	1000-2000mm	-0.0916035	-0.000835944
	24.08	1.17	3	27.27	0.53	3	1000-2000mm	-0.124406	-0.000912843
	24.08	1.17	3	28.13	0.6	3	1000-2000mm	-0.155455	-0.000938582
	24.08	1.17	3	23.98	1.05	3	1000-2000mm	0.00416147	-0.00142602
	29.1338	1.2213	3	29.6828	2.0938	3	1000-2000mm	-0.0186687	-0.00224436
	29.1338	1.2213	3	28.1202	2.9653	3	1000-2000mm	0.0354108	-0.0042924
	24.4	0	3	25.1	0	3	1000-2000mm	-0.0282847	0
	23.7	0	3	25.1	0	3	1000-2000mm	-0.0573928	0
	23.7	0	3	25.1	0	3	1000-2000mm	-0.0573928	0
	23.7	0	3	25.3	0	3	1000-2000mm	-0.0653293	0
	26.87	0.57	3	28.97	0.13	3	1000-2000mm	-0.0752504	-0.000156713
	26.87	0.57	3	31.09	0.56	3	1000-2000mm	-0.145876	-0.000258147
	26.87	0.57	3	29.06	0.27	3	1000-2000mm	-0.0783522	-0.000178776
	19.9712	0.6561	3	20.6688	1.3372	3	1000-2000mm	-0.0343341	-0.00175497
	19.9712	0.6561	3	20.2557	1.939	3	1000-2000mm	-0.014145	-0.00341426
	19.9712	0.6561	3	24.102	1.6633	3	1000-2000mm	-0.188004	-0.00194726
	19.9712	0.6561	3	17.8506	1.6695	3	1000-2000mm	0.112254	-0.00327548
	51.4	0	3	54.4	0	3	1000-2000mm	-0.056726	0
	51.2	0	3	55.1	0	3	1000-2000mm	-0.0734102	0
	28.4	0	3	35.7	0	3	1000-2000mm	-0.228762	0
	10.635	0.1662	3	11.1751	0.6231	3	1000-2000mm	-0.0495376	-0.00111772
	10.635	0.1662	3	11.9228	0.7478	3	1000-2000mm	-0.114302	-0.00139268
	21.6065	0	3	24.8775	0	3	1000-2000mm	-0.14097	0
	21.6065	0	3	22.1239	0	3	1000-2000mm	-0.0236643	0
	21.6065	0	3	27.4268	0	3	1000-2000mm	-0.238526	0
	21.6065	0	3	27.0857	0	3	1000-2000mm	-0.226012	0
	17.47	0	3	17.47	0	3	1000-2000mm	0	0
	17.47	0	3	20.47	0	3	1000-2000mm	-0.158475	0
	17.47	0	3	18.09	0	3	1000-2000mm	-0.0348742	0
	17.47	0	3	21.77	0	3	1000-2000mm	-0.220048	0
	26.73	0	3	25.19	0	3	1000-2000mm	0.0593394	0
	26.73	0	3	25.75	0	3	1000-2000mm	0.0373519	0
	26.73	0	3	24.97	0	3	1000-2000mm	0.0681114	0
	21.9	0.2	3	22.6	0.6	3	1000-2000mm	-0.0314633	-0.000262744
	22.8	0.7	3	22.1	0.5	3	1000-2000mm	0.0311829	-0.000484821
	21.7	0.7	3	23.1	0.3	3	1000-2000mm	-0.0625204	-0.000403082
	23.4	0.8	3	22.6	0.6	3	1000-2000mm	0.0347861	-0.000624551
	21.6	0.5	3	23.7	0.8	3	1000-2000mm	-0.0927817	-0.000558418
	24	0.6	3	23	0.8	3	1000-2000mm	0.0425596	-0.00061161
	25.87	0.51	3	28.4	1.7	3	1000-2000mm	-0.0933051	-0.00132392
	26.23	0.87	3	35.43	0.08	3	1000-2000mm	-0.300655	-0.000368408
	31.99	0	3	32.48	0	3	1000-2000mm	-0.0152012	0
	31.99	0	3	33.11	0	3	1000-2000mm	-0.034412	0
	31.26	0	3	32.76	0	3	1000-2000mm	-0.0468689	0
	31.26	0	3	33.88	0	3	1000-2000mm	-0.0804855	0
	31.63	0	3	32.85	0	3	1000-2000mm	-0.0378457	0
	31.63	0	3	33.95	0	3	1000-2000mm	-0.0707828	0
	20.6	0	3	21.2	0	3	1000-2000mm	-0.0287101	0
	20.6	0	3	21.6	0	3	1000-2000mm	-0.0474022	0
	20.6	0	3	21.5	0	3	1000-2000mm	-0.0427619	0
	20.6	0	3	21.9	0	3	1000-2000mm	-0.0611956	0
	16.4011	0	3	18.5165	0	3	1000-2000mm	-0.121314	0
	16.4011	0	3	18.9011	0	3	1000-2000mm	-0.141872	0
	16.4011	0	3	18.2143	0	3	1000-2000mm	-0.104859	0
	17.0604	0	3	17.8846	0	3	1000-2000mm	-0.04718	0
	17.0604	0	3	17.2802	0	3	1000-2000mm	-0.0128013	0
	17.0604	0	3	16.5934	0	3	1000-2000mm	0.027755	0
	33.89	0	3	37.96	0	3	1000-2000mm	-0.113413	0
	33.89	0	3	37.13	0	3	1000-2000mm	-0.0913053	0
	28.8	0	3	34.8	0	3	1000-2000mm	-0.189242	0
	28.8	0	3	36.2	0	3	1000-2000mm	-0.228684	0
	28.8	0	3	36	0	3	1000-2000mm	-0.223144	0
	19.98	0.8	3	20.73	0.79	3	1000-2000mm	-0.0368502	-0.0010185
	19.98	0.8	3	20.03	56	3	1000-2000mm	-0.00249938	-2.60605
	23.03	0	3	24.16	0	3	1000-2000mm	-0.0479007	0
	23.03	0	3	26.59	0	3	1000-2000mm	-0.143737	0
	20.85	0	3	22.61	0	3	1000-2000mm	-0.0810383	0
	20.85	0	3	20.93	0	3	1000-2000mm	-0.00382959	0
	20.85	0	3	22.14	0	3	1000-2000mm	-0.060032	0
	20.85	0	3	23.08	0	3	1000-2000mm	-0.101612	0
	15.98	0	3	20.87	0	3	1000-2000mm	-0.266975	0
	15.98	0	3	20.52	0	3	1000-2000mm	-0.250062	0
	15.98	0	3	18.8	0	3	1000-2000mm	-0.162519	0
	15.98	0	3	19.62	0	3	1000-2000mm	-0.205212	0
	15.98	0	3	20.27	0	3	1000-2000mm	-0.237804	0
	15.98	0	3	22.25	0	3	1000-2000mm	-0.331004	0
	18.69	0	3	22.36	0	3	1000-2000mm	-0.179285	0
	18.69	0	3	21.73	0	3	1000-2000mm	-0.150705	0
	18.69	0	3	19.25	0	3	1000-2000mm	-0.0295224	0
	44.2	0	3	43.5	0	3	1000-2000mm	0.0159639	0
	44.2	0	3	50.3	0	3	1000-2000mm	-0.12928	0
	30.2	0	3	30.9	0	3	1000-2000mm	-0.0229143	0
	20.6	0	3	21.4	0	3	1000-2000mm	-0.0380998	0
	12.4	0	3	12.9	0	3	1000-2000mm	-0.0395308	0
	22.8	0	3	23.6	0	3	1000-2000mm	-0.0344862	0
	24.9	0	3	25.3	0	3	1000-2000mm	-0.0159366	0
	21.76	0	3	24.32	0	3	1000-2000mm	-0.111226	0
	21.76	0	3	23.39	0	3	1000-2000mm	-0.0722352	0
	21.76	0	3	22.92	0	3	1000-2000mm	-0.0519365	0
	24.47	0	3	24.92	0	3	1000-2000mm	-0.0182228	0
	24.47	0	3	28.76	0	3	1000-2000mm	-0.161538	0
	24.47	0	3	27.99	0	3	1000-2000mm	-0.134399	0
	23.73	0	3	23.39	0	3	1000-2000mm	0.0144315	0
	23.73	0	3	26.64	0	3	1000-2000mm	-0.115674	0
	23.73	0	3	24.35	0	3	1000-2000mm	-0.0257918	0
	30.9	0	3	32.3	0	3	1000-2000mm	-0.044311	0
	30.9	0	3	34.3	0	3	1000-2000mm	-0.104389	0
	30.9	0	3	32.8	0	3	1000-2000mm	-0.0596723	0
	14.54	0	3	22.98	0	3	1000-2000mm	-0.457721	0
	14.54	0	3	17.64	0	3	1000-2000mm	-0.193266	0
	13.3871	0.6905	3	14.9043	0.4025	3	1000-2000mm	-0.107358	-0.00112992
	13.3871	0.6905	3	14.964	0.4219	3	1000-2000mm	-0.111356	-0.00115179
	13.3871	0.6905	3	15.4072	0.8247	3	1000-2000mm	-0.140543	-0.00184186
	13.3871	0.6905	3	14.9877	0.5943	3	1000-2000mm	-0.112938	-0.00141092
	13.3871	0.6905	3	14.7407	0.4988	3	1000-2000mm	-0.0963208	-0.00126849
	13.3871	0.6905	3	13.9568	0.3068	3	1000-2000mm	-0.0416753	-0.00104789
	17.55	0.35	3	18.03	0.18	3	1000-2000mm	-0.0269831	-0.000165797
	17.55	0.35	3	18.32	0.48	3	1000-2000mm	-0.0429394	-0.000361403
	17.55	0.35	3	18.62	0.29	3	1000-2000mm	-0.0591823	-0.000213431
	26.01	0	3	26.03	0	3	1000-2000mm	-0.00076864	0
	26.01	0	3	26.07	0	3	1000-2000mm	-0.00230415	0
	34.548	0.91421	3	34.9469	0.75288	3	1000-2000mm	-0.0114784	-0.000388121
	34.548	0.91421	3	34.7004	0.15237	3	1000-2000mm	-0.0044004	-0.00023984
	34.548	0.91421	3	35.3591	0.19719	3	1000-2000mm	-0.023207	-0.000243779
	34.548	0.91421	3	35.2157	0.27337	3	1000-2000mm	-0.0191432	-0.000253499
	1.92	0	3	2.04	0	3	1000-2000mm	-0.0606246	0
	1.92	0	3	1.94	0	3	1000-2000mm	-0.0103628	0
	12.13	0	3	15.01	0	3	1000-2000mm	-0.213035	0
	28.22	0	3	31.51	0	3	1000-2000mm	-0.110274	0
	28.22	0	3	38.06	0	3	1000-2000mm	-0.299133	0
	26.02	0	3	30.98	0	3	1000-2000mm	-0.174476	0
	26.02	0	3	32.02	0	3	1000-2000mm	-0.207495	0
	27.57	0	3	28.06	0	3	1000-2000mm	-0.0176168	0
	27.57	0	3	28.07	0	3	1000-2000mm	-0.0179732	0
	27.57	0	3	27.97	0	3	1000-2000mm	-0.0144043	0
	27.57	0	3	27.89	0	3	1000-2000mm	-0.01154	0
	3.84	0.16	3	4.14	0.42	3	1000-2000mm	-0.0752234	-0.00400936
	3.84	0.16	3	3.81	0.14	3	1000-2000mm	0.00784318	-0.00102878
	3.84	0.16	3	3.99	0.15	3	1000-2000mm	-0.0383189	-0.00104981
	46.27	0.78	3	54.78	0.94	3	1000-2000mm	-0.168831	-0.000192876
	46.27	0.78	3	52.77	0.49	3	1000-2000mm	-0.131449	-0.000123467
	46.27	0.78	3	53.95	0.38	3	1000-2000mm	-0.153564	-0.000111263
	46.27	0.78	3	55.62	0.21	3	1000-2000mm	-0.184049	-9.94777e-05
	46.27	0.78	3	53.29	0.59	3	1000-2000mm	-0.141255	-0.000135585
	46.27	0.78	3	54.38	0.56	3	1000-2000mm	-0.161503	-0.000130075
	21.405	0	3	25.355	0	3	1000-2000mm	-0.169351	0
	23.425	0	3	24.715	0	3	1000-2000mm	-0.0536065	0
	1.625	0	3	1.622	0	3	1000-2000mm	0.00184786	0
	1.625	0	3	1.656	0	3	1000-2000mm	-0.0188972	0
	1.625	0	3	1.713	0	3	1000-2000mm	-0.0527384	0
	1.625	0	3	1.874	0	3	1000-2000mm	-0.142567	0
	1.625	0	3	2.054	0	3	1000-2000mm	-0.234281	0
	31.89	0	3	39.65	0	3	1000-2000mm	-0.217798	0
	27.15	0	3	32.77	0	3	1000-2000mm	-0.188136	0
	24.07	0	3	30.11	0	3	1000-2000mm	-0.223891	0
	31.89	0	3	33.72	0	3	1000-2000mm	-0.0557987	0
	27.15	0	3	32.38	0	3	1000-2000mm	-0.176164	0
	24.07	0	3	24.25	0	3	1000-2000mm	-0.00745037	0
	21.14	0	3	23.4	0	3	1000-2000mm	-0.101569	0
	18.18	0	3	21.57	0	3	1000-2000mm	-0.170981	0
	19.72	0	3	22.83	0	3	1000-2000mm	-0.146442	0
	21.14	0	3	27.24	0	3	1000-2000mm	-0.25352	0
	18.18	0	3	19.73	0	3	1000-2000mm	-0.0818182	0
	19.72	0	3	24.62	0	3	1000-2000mm	-0.221926	0
	37.2	0	3	37.4	0	3	1000-2000mm	-0.00536194	0
	37.2	0	3	38.4	0	3	1000-2000mm	-0.0317487	0
	37.2	0	3	38.3	0	3	1000-2000mm	-0.0291411	0
	35.4	0	3	36.98	0	3	1000-2000mm	-0.0436654	0
	24.1	0	3	24.4	0	3	1000-2000mm	-0.0123713	0
	27.4	0	3	28.5	0	3	1000-2000mm	-0.0393611	0
	24.8	0	3	25.5	0	3	1000-2000mm	-0.0278348	0
	31.6	0	3	33.1	0	3	1000-2000mm	-0.0463762	0
	53.3	0	3	56	0	3	1000-2000mm	-0.0494154	0
	53.3	0	3	56.4	0	3	1000-2000mm	-0.0565328	0
	53.3	0	3	57.4	0	3	1000-2000mm	-0.074108	0
	53.3	0	3	58.2	0	3	1000-2000mm	-0.087949	0
	29.35	0.65	3	25.85	0.75	3	1000-2000mm	0.126982	-0.000444084
	29.35	0.65	3	31.77	0.64	3	1000-2000mm	-0.0792299	-0.00029876
	29.35	0.65	3	35.48	0.82	3	1000-2000mm	-0.189677	-0.000341538
	35.9	0	3	36.27	0	3	1000-2000mm	-0.0102537	0
	35.9	0	3	36.3	0	3	1000-2000mm	-0.0110804	0
	35.9	0	3	36.45	0	3	1000-2000mm	-0.0152042	0
	35.9	0	3	36.1	0	3	1000-2000mm	-0.00555557	0
	35.9	0	3	36.6	0	3	1000-2000mm	-0.0193109	0
	35.9	0	3	36.62	0	3	1000-2000mm	-0.0198572	0
	20.9079	0.5572	3	20.9141	0.4914	3	1000-2000mm	-0.000296495	-0.000420767
	21.3697	1.0159	3	20.5894	0.2948	3	1000-2000mm	0.0371977	-0.000821663
	20.0071	0.4914	3	20.7993	0.6554	3	1000-2000mm	-0.0388321	-0.00053206
	20.2394	0.6881	3	21.3594	0.1637	3	1000-2000mm	-0.0538607	-0.000404868
	37.9	0	3	40.7	0	3	1000-2000mm	-0.071277	0
	37.9	0	3	40.6	0	3	1000-2000mm	-0.068817	0
	38.1	0	3	38.7	0	3	1000-2000mm	-0.0156253	0
	38.1	0	3	38.9	0	3	1000-2000mm	-0.02078	0
	18.88	0	3	19.59	0	3	1000-2000mm	-0.0369161	0
	18.88	0	3	20.56	0	3	1000-2000mm	-0.0852443	0
	18.88	0	3	20.44	0	3	1000-2000mm	-0.0793906	0
	18.88	0	3	19.98	0	3	1000-2000mm	-0.0566286	0
	18.88	0	3	20.73	0	3	1000-2000mm	-0.0934788	0
	18.88	0	3	20.22	0	3	1000-2000mm	-0.0685691	0
	18.88	0	3	23.61	0	3	1000-2000mm	-0.223567	0
	18.88	0	3	22.05	0	3	1000-2000mm	-0.155209	0
	27.7	0	3	28.4	0	3	1000-2000mm	-0.0249567	0
	27.7	0	3	28.4	0	3	1000-2000mm	-0.0249567	0
	26.81	0	3	26.83	0	3	1000-2000mm	-0.000745712	0
	26.81	0	3	26.85	0	3	1000-2000mm	-0.00149087	0
	26.81	0	3	26.84	0	3	1000-2000mm	-0.00111836	0
	26.81	0	3	26.86	0	3	1000-2000mm	-0.00186324	0
	19.4321	0.5329	3	19.807	1.3481	3	1000-2000mm	-0.0191091	-0.00179482
	17.0873	1.1911	3	19.3429	0.0943	3	1000-2000mm	-0.12399	-0.0016276
	17.639	1.4419	3	19.7069	0.4388	3	1000-2000mm	-0.110856	-0.00239268
	17.2502	0.5957	3	18.9105	0.533	3	1000-2000mm	-0.0918936	-0.000662313
	17.8834	0.6583	3	18.0704	1.2225	3	1000-2000mm	-0.0104023	-0.00197728
	32.5	0	3	32.9	0	3	1000-2000mm	-0.0122326	0
	32.5	0	3	32.8	0	3	1000-2000mm	-0.00918843	0
	32.5	0	3	33.1	0	3	1000-2000mm	-0.0182932	0
	18.85	0	3	20.53	0	3	1000-2000mm	-0.0853743	0
	18.85	0	3	19.08	0	3	1000-2000mm	-0.0121278	0
	18.85	0	3	20.05	0	3	1000-2000mm	-0.0617162	0
	18.85	0	3	19.08	0	3	1000-2000mm	-0.0121278	0
	18.85	0	3	20.38	0	3	1000-2000mm	-0.0780411	0
	18.85	0	3	21.14	0	3	1000-2000mm	-0.114654	0
	18.85	0	3	20.44	0	3	1000-2000mm	-0.0809809	0
	18.85	0	3	20.41	0	3	1000-2000mm	-0.0795121	0
	9.7554	0.9396	3	10.8116	0.8786	3	1000-2000mm	-0.102799	-0.00529356
	33.7056	0.0921	3	33.3968	0.15617	3	1000-2000mm	0.0092054	-9.77778e-06
	33.7056	0.0921	3	34.8058	0.10012	3	1000-2000mm	-0.0321209	-5.24696e-06
	33.7056	0.0921	3	34.5971	0.10412	3	1000-2000mm	-0.0261056	-5.50785e-06
	33.7056	0.0921	3	34.4885	0.05606	3	1000-2000mm	-0.0229611	-3.36954e-06
	33.7056	0.0921	3	34.0955	0.10011	3	1000-2000mm	-0.0115023	-5.3625e-06
	33.7056	0.0921	3	34.6997	0.09612	3	1000-2000mm	-0.029067	-5.04655e-06
	33.7056	0.0921	3	33.1975	0.20023	3	1000-2000mm	0.01519	-1.46151e-05
	29.6	0	3	29.6	0	3	1000-2000mm	0	0
	29.6	0	3	31.1	0	3	1000-2000mm	-0.0494335	0
	29.6	0	3	31.7	0	3	1000-2000mm	-0.0685423	0
	1.98186	0	3	2.03802	0	3	1000-2000mm	-0.027943	0
	1.98186	0	3	2.05566	0	3	1000-2000mm	-0.0365612	0
	1.98186	0	3	2.03911	0	3	1000-2000mm	-0.0284776	0
	1.98186	0	3	2.33073	0	3	1000-2000mm	-0.162146	0
	1.98186	0	3	2.01017	0	3	1000-2000mm	-0.0141835	0
	1.98186	0	3	2.03642	0	3	1000-2000mm	-0.0271576	0
	1.98186	0	3	2.01128	0	3	1000-2000mm	-0.0147355	0
	3.4254	0	3	3.5075	0	3	1000-2000mm	-0.0236853	0
	3.4254	0	3	3.5224	0	3	1000-2000mm	-0.0279243	0
	3.4254	0	3	3.5075	0	3	1000-2000mm	-0.0236853	0
	3.4254	0	3	4.0299	0	3	1000-2000mm	-0.162523	0
	3.4254	0	3	3.4552	0	3	1000-2000mm	-0.00866209	0
	3.4254	0	3	3.5075	0	3	1000-2000mm	-0.0236853	0
	3.4254	0	3	3.4552	0	3	1000-2000mm	-0.00866209	0
	32.06	0	3	32.07	0	3	1000-2000mm	-0.000311867	0
	32.06	0	3	32.21	0	3	1000-2000mm	-0.00466782	0
	32.06	0	3	32.18	0	3	1000-2000mm	-0.00373599	0
	32.06	0	3	32.19	0	3	1000-2000mm	-0.0040467	0
	1.72	0	3	2.06	0	3	1000-2000mm	-0.180382	0
	2.442	0	3	2.456	0	3	1000-2000mm	-0.00571663	0
	2.442	0	3	2.48	0	3	1000-2000mm	-0.0154412	0
	2.442	0	3	2.502	0	3	1000-2000mm	-0.024273	0
	2.442	0	3	2.493	0	3	1000-2000mm	-0.0206694	0
	2.442	0	3	2.513	0	3	1000-2000mm	-0.0286599	0
	29.5	0	3	35.5	0	3	1000-2000mm	-0.185142	0
	29.5	0	3	33.8	0	3	1000-2000mm	-0.136071	0
	29.5	0	3	34.6	0	3	1000-2000mm	-0.159463	0
	17.85	0	3	17.96	0	3	1000-2000mm	-0.00614355	0
	17.85	0	3	18.01	0	3	1000-2000mm	-0.00892365	0
	17.85	0	3	18.05	0	3	1000-2000mm	-0.0111422	0
	17.91	0	3	18.43	0	3	1000-2000mm	-0.0286206	0
	17.91	0	3	18.93	0	3	1000-2000mm	-0.0553887	0
	17.91	0	3	19.09	0	3	1000-2000mm	-0.0638054	0
	42.197	0	3	45.348	0	3	1000-2000mm	-0.0720169	0
	42.197	0	3	46.032	0	3	1000-2000mm	-0.0869877	0
	42.197	0	3	46.871	0	3	1000-2000mm	-0.10505	0
	47.095	0	3	50.399	0	3	1000-2000mm	-0.0678045	0
	47.095	0	3	49.389	0	3	1000-2000mm	-0.0475609	0
	47.095	0	3	49.92	0	3	1000-2000mm	-0.0582549	0
	21.57	0	3	34.23	0	3	1000-2000mm	-0.461799	0
	22.19	0	3	35.12	0	3	1000-2000mm	-0.459129	0
	23.78	0	3	36.35	0	3	1000-2000mm	-0.424349	0
	25.16	0	3	35.9	0	3	1000-2000mm	-0.355482	0
	24.35	0	3	36.14	0	3	1000-2000mm	-0.394868	0
	21.57	0	3	22.08	0	3	1000-2000mm	-0.0233688	0
	22.19	0	3	23.14	0	3	1000-2000mm	-0.041921	0
	23.78	0	3	26.31	0	3	1000-2000mm	-0.101104	0
	25.16	0	3	24.58	0	3	1000-2000mm	0.0233223	0
	24.35	0	3	25.23	0	3	1000-2000mm	-0.0355019	0
	17.1	0	3	20.1	0	3	1000-2000mm	-0.161641	0
	17.1	0	3	22	0	3	1000-2000mm	-0.251964	0
	17.1	0	3	19.5	0	3	1000-2000mm	-0.131336	0
	17.1	0	3	20.1	0	3	1000-2000mm	-0.161641	0
	2.4	0	3	2.46	0	3	1000-2000mm	-0.0246926	0
	2.4	0	3	2.53	0	3	1000-2000mm	-0.0527506	0
	2.54	0	3	2.62	0	3	1000-2000mm	-0.0310102	0
	2.54	0	3	2.65	0	3	1000-2000mm	-0.0423956	0
	14.13	0	3	14.13	0.01	3	≥2000mm	0	-1.66953e-07
	14.16	0.02	3	14.16	0.17	3	≥2000mm	0	-4.87102e-05
	14.18	0.02	3	14.34	0.04	3	≥2000mm	-0.0112203	-3.2567e-06
	14.16	0.01	3	14.46	0.01	3	≥2000mm	-0.0209651	-3.25666e-07
	14.16	0.06	3	14.56	0.01	3	≥2000mm	-0.027857	-6.14211e-06
	14.16	0.05	3	14.59	0.03	3	≥2000mm	-0.0299153	-5.56548e-06
	18.4416	1.2792	3	19.0238	0.9883	3	≥2000mm	-0.0310818	-0.00250346
	18.4416	1.2792	3	18.6466	0.8139	3	≥2000mm	-0.0110548	-0.0022389
	18.4416	1.2792	3	21.0601	1.1336	3	≥2000mm	-0.132771	-0.00256961
	21.0918	0.9013	3	21.3251	1.7441	3	≥2000mm	-0.0110004	-0.00283835
	21.0918	0.9013	3	20.2211	0.9012	3	≥2000mm	0.0421577	-0.00127076
	21.0918	0.9013	3	23.7975	1.0467	3	≥2000mm	-0.120696	-0.00125353
	21.649	1.7733	3	22.7834	1.3662	3	≥2000mm	-0.0510729	-0.00343508
	21.649	1.7733	3	24.3829	0.6978	3	≥2000mm	-0.118923	-0.0025095
	21.649	1.7733	3	24.4421	1.0753	3	≥2000mm	-0.121348	-0.00288164
	22.1479	0.9884	3	23.951	1.1918	3	≥2000mm	-0.0782674	-0.00148921
	22.1479	0.9884	3	24.0099	0.9595	3	≥2000mm	-0.0807236	-0.0011962
	22.1479	0.9884	3	26.6269	0.785	3	≥2000mm	-0.184179	-0.000953583
	75.5089	0	3	71.4424	0	3	≥2000mm	0.055359	0
	75.5089	0	3	72.8514	0	3	≥2000mm	0.0358288	0
	75.5089	0	3	77.0537	0	3	≥2000mm	-0.0202521	0
	21.62	0	3	28.58	0	3	≥2000mm	-0.279088	0
	21.62	0	3	22.47	0	3	≥2000mm	-0.0385623	0
	21.62	0	3	20.81	0	3	≥2000mm	0.0381852	0
	21.62	0	3	21.57	0	3	≥2000mm	0.00231535	0
	21.62	0	3	24.54	0	3	≥2000mm	-0.126686	0
	8.35	0	3	19.12	0	3	≥2000mm	-0.828473	0
	8.35	0	3	16.76	0	3	≥2000mm	-0.696734	0
	8.35	0	3	15.4	0	3	≥2000mm	-0.612106	0
	8.1	0	3	17.48	0	3	≥2000mm	-0.769193	0
	8.1	0	3	16.54	0	3	≥2000mm	-0.713918	0
	8.1	0	3	16.4	0	3	≥2000mm	-0.705417	0
	14.13	0	3	14.13	0.01	3	≥2000mm	0	-1.66953e-07
	14.16	0.02	3	14.16	0.17	3	≥2000mm	0	-4.87102e-05
	14.18	0.02	3	14.34	0.04	3	≥2000mm	-0.0112203	-3.2567e-06
	14.16	0.01	3	14.46	0.01	3	≥2000mm	-0.0209651	-3.25666e-07
	14.16	0.06	3	14.56	0.01	3	≥2000mm	-0.027857	-6.14211e-06
	14.16	0.05	3	14.59	0.03	3	≥2000mm	-0.0299153	-5.56548e-06
	18.4416	1.2792	3	19.0238	0.9883	3	≥2000mm	-0.0310818	-0.00250346
	18.4416	1.2792	3	18.6466	0.8139	3	≥2000mm	-0.0110548	-0.0022389
	18.4416	1.2792	3	21.0601	1.1336	3	≥2000mm	-0.132771	-0.00256961
	21.0918	0.9013	3	21.3251	1.7441	3	≥2000mm	-0.0110004	-0.00283835
	21.0918	0.9013	3	20.2211	0.9012	3	≥2000mm	0.0421577	-0.00127076
	21.0918	0.9013	3	23.7975	1.0467	3	≥2000mm	-0.120696	-0.00125353
	21.649	1.7733	3	22.7834	1.3662	3	≥2000mm	-0.0510729	-0.00343508
	21.649	1.7733	3	24.3829	0.6978	3	≥2000mm	-0.118923	-0.0025095
	21.649	1.7733	3	24.4421	1.0753	3	≥2000mm	-0.121348	-0.00288164
	22.1479	0.9884	3	23.951	1.1918	3	≥2000mm	-0.0782674	-0.00148921
	22.1479	0.9884	3	24.0099	0.9595	3	≥2000mm	-0.0807236	-0.0011962
	22.1479	0.9884	3	26.6269	0.785	3	≥2000mm	-0.184179	-0.000953583
	75.5089	0	3	71.4424	0	3	≥2000mm	0.055359	0
	75.5089	0	3	72.8514	0	3	≥2000mm	0.0358288	0
	75.5089	0	3	77.0537	0	3	≥2000mm	-0.0202521	0
	21.62	0	3	28.58	0	3	≥2000mm	-0.279088	0
	21.62	0	3	22.47	0	3	≥2000mm	-0.0385623	0
	21.62	0	3	20.81	0	3	≥2000mm	0.0381852	0
	21.62	0	3	21.57	0	3	≥2000mm	0.00231535	0
	21.62	0	3	24.54	0	3	≥2000mm	-0.126686	0
	8.35	0	3	19.12	0	3	≥2000mm	-0.828473	0
	8.35	0	3	16.76	0	3	≥2000mm	-0.696734	0
	8.35	0	3	15.4	0	3	≥2000mm	-0.612106	0
	8.1	0	3	17.48	0	3	≥2000mm	-0.769193	0
	8.1	0	3	16.54	0	3	≥2000mm	-0.713918	0
	8.1	0	3	16.4	0	3	≥2000mm	-0.705417	0
