# Supplementary material for: Effects of Long-Term Application of Nitrogen Fertilizer on Soil Acidification and Biological Properties in China: A Meta-Analysis
Source: Microorganisms. 2024 Aug 15;12(8):1683. doi: 10.3390/microorganisms12081683 (PMC11356719; doi:10.3390/microorganisms12081683)
Supplement: Supplementary file 1 [file microorganisms-12-01683-s001.zip › Literature statistics(n=115) and original data/21.nirK+original data+data analysis.xlsx]

## Sheet: nirK-MAT
	Xc	SEC	nc	XE	SEE	ne	MAT	lnR	Var(lnR)
	10.325	0	3	9.11	0	3	≤10℃	-0.125195	0		CATEGORICAL RESULTS
	10.325	0	3	10.373	0	3	≤10℃	0.00463814	0
	10.325	0	3	9.333	0	3	≤10℃	-0.101012	0		--Heterogeneity--
	10.325	0	3	10.692	0	3	≤10℃	0.0349277	0		Class #Studies PooledVar
	2.0423	0.1182	3	2.2702	0.0867	3	≤10℃	0.105791	0.00160271		------------------------------
	2.0423	0.1182	3	2.3246	0.1025	3	≤10℃	0.129471	0.00176462		≤10℃ 68 0.0035
	2.0423	0.1182	3	2.8048	0.0631	3	≤10℃	0.317256	0.00128525		10-20℃ 92 0.0091
	2.0423	0.1182	3	2.8513	0.0552	3	≤10℃	0.333698	0.00124147		≥20℃ 32 0.0030
	2.7954	0.1656	3	2.9681	0.3391	3	≤10℃	0.0599468	0.00552068
	2.7954	0.1656	3	3.7086	0.1025	3	≤10℃	0.282679	0.00142443		Model df Q Prob(Chi-Square) Prob(Rand)
	2.7954	0.1656	3	3.7709	0.1104	3	≤10℃	0.299338	0.00145551		-------------------------------------------------------------
	2.7954	0.1656	3	3.9357	0.2445	3	≤10℃	0.342114	0.00245625		Between 2 151.6694 0.00000 0.001
	0.543	0.064	3	0.654	0.095	3	≤10℃	0.185998	0.0116641		Within 189 1428.3617 0.00000
	0.543	0.064	3	0.733	0.109	3	≤10℃	0.300036	0.0120016		-------------------------------------------------------------
	0.329	0.039	3	0.442	0.021	3	≤10℃	0.295252	0.00543643		Total 191 1580.0312 0.00000
	0.329	0.039	3	0.52	0.022	3	≤10℃	0.457771	0.00528064
	27.8	0	3	29	0	3	≤10℃	0.0422598	0
	9.4371	0.3708	3	11.245	0.3643	3	≤10℃	0.175275	0.00086446		--Mean Effect Sizes--
	9.4371	0.3708	3	11.4437	0.4901	3	≤10℃	0.192791	0.001126		Class #Studies E+ df 95% CI Bootstrap CI Bias CI
	14.2275	0.02828	3	14.427	0.06713	3	≤10℃	0.0139248	8.53407e-06		---------------------------------------------------------------------------------------------
	14.2275	0.02828	3	14.5502	0.04948	3	≤10℃	0.0224322	5.17176e-06		≤10℃ 68 0.0923 67 0.0334 to 0.1355 0.0423 to 0.1748 0.0405 to 0.1764
	14.2275	0.02828	3	14.4792	0.03181	3	≤10℃	0.0175358	2.92585e-06		10-20℃ 92 0.1172 91 0.0944 to 0.1829 0.1345 to 0.1908 0.1349 to 0.1909
	14.2275	0.02828	3	14.5247	0.02472	3	≤10℃	0.0206767	2.28251e-06		≥20℃ 32 0.1970 31 0.1124 to 0.2435 0.0510 to 0.2124 0.0477 to 0.2104
	14.2275	0.02828	3	14.5628	0.02828	3	≤10℃	0.023293	2.57403e-06
	14.2275	0.02828	3	14.5023	0.02474	3	≤10℃	0.019132	2.28706e-06		SUMMARY RESULTS
	14.2275	0.02828	3	14.5231	0.01766	3	≤10℃	0.0205659	1.80987e-06
	2.67	0	3	2.96	0	3	≤10℃	0.103111	0		Heterogeneity df Prob(Chi-Square)
	2.67	0	3	2.951	0	3	≤10℃	0.100066	0		-------------------------------------------
	2.67	0	3	2.763	0	3	≤10℃	0.0342386	0		Qtotal 1580.0312 191 0.00000
	2.67	0	3	3.735	0	3	≤10℃	0.335669	0
	4.3495	0.1981	3	4.9241	0.2335	3	≤10℃	0.124081	0.00144101		Mean Effect Size 95% CI Bootstrap CI Bias CI
	4.3495	0.1981	3	4.4497	0.2689	3	≤10℃	0.0227758	0.00190877		-------------------------------------------------------------------------
	3.5547	0.1415	3	4.7236	0.1415	3	≤10℃	0.284301	0.000827305		E++ 0.1645 0.1392 to 0.2238 0.0636 to 0.2216 0.0622 to 0.2206
	3.5547	0.1415	3	4.4756	0.0495	3	≤10℃	0.23037	0.000568959
	4.2103	0.0425	3	4.7495	0.0425	3	≤10℃	0.120505	6.06557e-05		Sqrt Pooled Variance = 0.0621
	4.2103	0.0425	3	4.3954	0.0495	3	≤10℃	0.0430246	7.62408e-05		Mean Study Variance = 0.1883 Ratio = 0.3299
	3.64808	0.14464	3	3.67561	0.11679	3	≤10℃	0.0075181	0.00086053
	3.64808	0.14464	3	3.71929	0.14463	3	≤10℃	0.0193318	0.00102805		-------------------------------------------------------------
	3.64808	0.14464	3	3.98593	0.10013	3	≤10℃	0.0885697	0.000734347
	3.64808	0.14464	3	3.94621	0.15572	3	≤10℃	0.0785546	0.00104304
	3.64808	0.14464	3	4.12385	0.12239	3	≤10℃	0.122586	0.000817601
	3.64808	0.14464	3	4.3511	0.17798	3	≤10℃	0.176228	0.00108172
	3.64808	0.14464	3	4.42307	0.12239	3	≤10℃	0.192633	0.00077922
	3.64808	0.14464	3	4.66144	0.19466	3	≤10℃	0.245123	0.00110528
	3.64808	0.14464	3	4.57772	0.13348	3	≤10℃	0.227	0.000807403
	6.6051	0.3282	3	5.0872	0.2564	3	≤10℃	-0.261114	0.00166975
	6.6051	0.3282	3	4.2256	0.2052	3	≤10℃	-0.446681	0.00160906
	6.6051	0.3282	3	2.8615	0.1436	3	≤10℃	-0.836496	0.00166246
	6.6051	0.3282	3	1.7026	0.1025	3	≤10℃	-1.35569	0.00203109
	13.4507	0	3	12.6441	0	3	≤10℃	-0.0618404	0
	13.4507	0	3	13.8636	0	3	≤10℃	0.0302356	0
	13.4507	0	3	13.3453	0	3	≤10℃	-0.00786689	0
	13.4507	0	3	14.8175	0	3	≤10℃	0.0967778	0
	13.4507	0	3	15.0246	0	3	≤10℃	0.110658	0
	13.4507	0	3	14.2376	0	3	≤10℃	0.0568552	0
	9.6	0	3	9.678	0	3	≤10℃	0.00809217	0
	9.6	0	3	9.721	0	3	≤10℃	0.0125254	0
	9.6	0	3	9.719	0	3	≤10℃	0.0123196	0
	9.6	0	3	9.901	0	3	≤10℃	0.0308727	0
	9.6	0	3	10.156	0	3	≤10℃	0.0563016	0
	19.673	0.405	3	18.056	0.306	3	≤10℃	-0.0857691	0.000237006
	19.673	0.405	3	21.413	0.152	3	≤10℃	0.0847511	0.000158065
	19.673	0.405	3	15.905	0.853	3	≤10℃	-0.212614	0.00110003
	19.673	0.405	3	18.669	0.408	3	≤10℃	-0.0523827	0.000300474
	19.673	0.405	3	17.444	0.297	3	≤10℃	-0.120251	0.000237896
	19.673	0.405	3	16.537	0.264	3	≤10℃	-0.173647	0.000226221
	12.96	0.224	3	14.528	0.184	3	≤10℃	0.11421	0.000153047
	12.96	0.224	3	18.693	0.224	3	≤10℃	0.366281	0.000147443
	12.96	0.224	3	7.962	0.185	3	≤10℃	-0.487187	0.000279539
	12.96	0.224	3	9.212	0.258	3	≤10℃	-0.341361	0.000361041
	12.96	0.224	3	8.722	0.169	3	≤10℃	-0.396019	0.000224725
	12.96	0.224	3	6.737	0.184	3	≤10℃	-0.654253	0.000348224
	2.404	0.056	3	2.542	0.003	3	≤10℃	0.0558172	0.000181342
	2.404	0.056	3	2.684	0.018	3	≤10℃	0.110174	0.00019587
	2.404	0.056	3	2.524	0.103	3	≤10℃	0.0487109	0.000735982
	2.404	0.056	3	2.595	0.004	3	≤10℃	0.0764525	0.00018167
	2.418	0.0021	3	2.491	0.017	3	≤10℃	0.0297435	1.57763e-05
	2.418	0.0021	3	2.688	0.0032	3	≤10℃	0.105857	7.23834e-07
	2.418	0.0021	3	2.5	0.025	3	≤10℃	0.03335	3.35848e-05
	2.418	0.0021	3	2.403	0.047	3	≤10℃	-0.0062228	0.000127768
	2.357	0.098	3	2.469	0.003	3	≤10℃	0.0464236	0.000576743
	2.357	0.098	3	2.533	0.002	3	≤10℃	0.0720147	0.000576459
	2.357	0.098	3	2.636	0.001	3	≤10℃	0.111873	0.000576299
	2.357	0.098	3	2.451	0.04	3	≤10℃	0.0391065	0.00066503
	2.41	0.001	3	2.842	0.111	3	≤10℃	0.164881	0.000508541
	2.41	0.001	3	2.896	0.09	3	≤10℃	0.183704	0.000321991
	2.41	0.001	3	2.922	0.773	3	≤10℃	0.192642	0.023328
	2.41	0.001	3	2.598	0.005	3	≤10℃	0.0751152	1.29203e-06
	10.325	0	3	9.11	0	3	≤10℃	-0.125195	0
	10.325	0	3	10.373	0	3	≤10℃	0.00463814	0
	10.325	0	3	9.333	0	3	≤10℃	-0.101012	0
	10.325	0	3	10.692	0	3	≤10℃	0.0349277	0
	7.992	0.371	3	8.458	0.088	3	10-20℃	0.0566717	0.0007544
	7.992	0.371	3	9.508	0.267	3	10-20℃	0.173693	0.000981175
	7.992	0.371	3	9.45	0.648	3	10-20℃	0.167574	0.00228566
	2.156	0.043	3	2.197	0.009	3	10-20℃	0.0188381	0.000138186
	2.156	0.043	3	2.237	0.051	3	10-20℃	0.036881	0.000305848
	2.156	0.043	3	2.225	0.021	3	10-20℃	0.0315023	0.000162285
	3.01526	0.14879	3	4.32343	0.114195	3	10-20℃	0.360363	0.00104421
	4.47996	0.17887	3	4.47472	0.214455	3	10-20℃	-0.00117034	0.00129701
	3.39319	0.199015	3	2.81217	0.190125	3	10-20℃	-0.187814	0.00267027
	5.9084	0.28113	3	4.4559	0.35326	3	10-20℃	-0.282146	0.00284973
	14.478	0.082	3	14.811	0.134	3	10-20℃	0.0227399	3.79775e-05
	14.478	0.082	3	15.482	0.042	3	10-20℃	0.0670478	1.31459e-05
	14.233	0.168	3	16.147	0.142	3	10-20℃	0.126171	7.22206e-05
	14.233	0.168	3	18.433	0.233	3	10-20℃	0.258579	9.9701e-05
	17.456	0.591	3	19.009	0.592	3	10-20℃	0.0852291	0.000705387
	17.456	0.591	3	20.932	0.814	3	10-20℃	0.181596	0.000886176
	5.854	0	3	6.492	0	3	10-20℃	0.103445	0
	5.854	0	3	8.441	0	3	10-20℃	0.365976	0
	5.854	0	3	8.768	0	3	10-20℃	0.403984	0
	5.854	0	3	8.871	0	3	10-20℃	0.415662	0
	5.854	0	3	8.986	0	3	10-20℃	0.428543	0
	5.854	0	3	8.988	0	3	10-20℃	0.428765	0
	2.225	0	3	2.765	0	3	10-20℃	0.217284	0
	2.225	0	3	3.243	0	3	10-20℃	0.376742	0
	2.225	0	3	3.431	0	3	10-20℃	0.433095	0
	2.225	0	3	2.876	0	3	10-20℃	0.256644	0
	2.225	0	3	2.573	0	3	10-20℃	0.145316	0
	2.225	0	3	2.687	0	3	10-20℃	0.188668	0
	1.13	0	3	1.744	0	3	10-20℃	0.433964	0
	1.13	0	3	1.833	0	3	10-20℃	0.483736	0
	1.13	0	3	1.464	0	3	10-20℃	0.258955	0
	1.13	0	3	1.43	0	3	10-20℃	0.235457	0
	10.501	0.525	3	11.463	0.088	3	10-20℃	0.087654	0.000852819
	10.501	0.525	3	10.982	0	3	10-20℃	0.0447871	0.000833175
	7.963	0.088	3	9.408	1.14	3	10-20℃	0.166755	0.00493505
	7.963	0.088	3	8.686	0	3	10-20℃	0.0869067	4.0709e-05
	7.788	1.613	3	9.275	0.525	3	10-20℃	0.174739	0.0153667
	7.788	1.613	3	8.532	0	3	10-20℃	0.0912397	0.0142987
	11.383	0.838	3	12.067	0.825	3	10-20℃	0.0583534	0.00336464
	11.383	0.838	3	11.725	0	3	10-20℃	0.0296023	0.00180656
	8.775	1.313	3	10.158	1.038	3	10-20℃	0.146355	0.0109436
	8.775	1.313	3	9.467	0	3	10-20℃	0.0759053	0.00746301
	8.4	0.35	3	9.275	0.175	3	10-20℃	0.0990909	0.00069737
	8.4	0.35	3	8.838	0	3	10-20℃	0.0508289	0.000578704
	23.893	0	3	17.684	0	3	10-20℃	-0.300925	0
	23.893	0	3	20.487	0	3	10-20℃	-0.153795	0
	23.893	0	3	22.937	0	3	10-20℃	-0.0408342	0
	23.893	0	3	22.701	0	3	10-20℃	-0.0511766	0
	22.377	0	3	22.283	0	3	10-20℃	-0.00420959	0
	22.377	0	3	22.563	0	3	10-20℃	0.00827775	0
	22.377	0	3	24.383	0	3	10-20℃	0.0858525	0
	22.377	0	3	22.841	0	3	10-20℃	0.0205235	0
	0.41057	0.00441	3	0.4696	0.00705	3	10-20℃	0.134335	0.000113585
	0.45479	0.02832	3	0.46027	0.00457	3	10-20℃	0.0119775	0.0013254
	0.7559	0.01572	3	0.77686	0.00393	3	10-20℃	0.0273511	0.000152694
	0.70353	0	3	0.70746	0	3	10-20℃	0.00557057	0
	18.385	0.92	3	22.211	0.782	3	10-20℃	0.189053	0.00124789
	14.272	1.094	3	17.118	0.087	3	10-20℃	0.181831	0.0019672
	2.60907	0.14423	3	2.91416	0.11094	3	10-20℃	0.110588	0.00150173
	2.60907	0.14423	3	3.05817	0.09988	3	10-20℃	0.158823	0.00137419
	2.60907	0.14423	3	3.11308	0.13904	3	10-20℃	0.176619	0.00168357
	2.50075	0.16098	3	3.13358	0.12767	3	10-20℃	0.225585	0.0019346
	2.50075	0.16098	3	2.80543	0.10537	3	10-20℃	0.114966	0.00185151
	2.50075	0.16098	3	3.34917	0.01693	3	10-20℃	0.292122	0.0013898
	1.98133	0.08309	3	2.19172	0.0058	3	10-20℃	0.100918	0.000588557
	1.98133	0.08309	3	2.13584	0.28892	3	10-20℃	0.0750917	0.00668575
	1.98133	0.08309	3	2.49665	0.11658	3	10-20℃	0.231181	0.00131302
	2.56351	0.15988	3	2.70092	0.15448	3	10-20℃	0.052215	0.00238701
	2.56351	0.15988	3	2.95987	0.12133	3	10-20℃	0.143768	0.00185668
	2.56351	0.15988	3	3.00359	0.09364	3	10-20℃	0.158431	0.00162055
	2.31245	0.0109	3	3.08995	0.29231	3	10-20℃	0.289847	0.00299047
	2.31245	0.0109	3	2.66472	0.05504	3	10-20℃	0.141791	0.000149617
	2.31245	0.0109	3	3.26574	0.04381	3	10-20℃	0.345179	6.73937e-05
	2.30972	0.09907	3	2.48018	0.20405	3	10-20℃	0.0712048	0.0028695
	2.30972	0.09907	3	2.59016	0.21516	3	10-20℃	0.114593	0.00291337
	2.30972	0.09907	3	2.83788	0.10497	3	10-20℃	0.205931	0.00106932
	1.10494	0.07207	3	1.58107	0.07205	3	10-20℃	0.358311	0.00211033
	1.10494	0.07207	3	1.5526	0.04583	3	10-20℃	0.34014	0.00170855
	1.10494	0.07207	3	1.60056	0.06552	3	10-20℃	0.370563	0.00197669
	0.71119	0.0524	3	0.87932	0.02617	3	10-20℃	0.212209	0.0021048
	0.71119	0.0524	3	0.8683	0.0699	3	10-20℃	0.199598	0.00396975
	0.71119	0.0524	3	0.94904	0.06552	3	10-20℃	0.288511	0.0033983
	0.36987	0.03491	3	0.7302	0.06114	3	10-20℃	0.680167	0.00530641
	0.36987	0.03491	3	0.63402	0.03492	3	10-20℃	0.538929	0.00398064
	0.36987	0.03491	3	0.79559	0.03928	3	10-20℃	0.765932	0.00378202
	1.37661	0.03718	3	1.48592	0.07867	3	10-20℃	0.0764102	0.00117749
	1.37661	0.03718	3	1.52753	0.06992	3	10-20℃	0.104028	0.000941547
	1.37661	0.03718	3	1.62808	0.05682	3	10-20℃	0.167777	0.000649154
	0.76769	0.03499	3	0.90977	0.07866	3	10-20℃	0.169806	0.00318432
	0.76769	0.03499	3	0.91858	0.06119	3	10-20℃	0.179443	0.00217159
	0.76769	0.03499	3	0.97546	0.06557	3	10-20℃	0.239523	0.00219862
	0.43183	0.06777	3	0.77269	0.06776	3	10-20℃	0.581846	0.0107731
	0.43183	0.06777	3	0.73783	0.08087	3	10-20℃	0.535681	0.0122141
	0.43183	0.06777	3	0.81223	0.07207	3	10-20℃	0.631752	0.0108341
	6.468	0.345	3	7.56	0.311	3	10-20℃	0.156004	0.00151247
	0.433	0.018	3	0.442	0.021	3	10-20℃	0.0205722	0.00132848
	2.733	0	3	2.975	0	3	10-20℃	0.0848441	0
	2.733	0	3	3.416	0	3	10-20℃	0.22307	0
	2.733	0	3	4.349	0	3	10-20℃	0.464546	0
	0.869	0	3	0.981	0	3	10-20℃	0.121229	0
	0.869	0	3	1.096	0	3	10-20℃	0.232079	0
	0.869	0	3	1.126	0	3	10-20℃	0.259084	0
	17.01	0	3	17.92	0	3	10-20℃	0.052116	0
	17.01	0	3	18.45	0	3	10-20℃	0.081263	0
	16.67	0	3	18.14	0	3	10-20℃	0.0845087	0
	16.67	0	3	18.94	0	3	10-20℃	0.127665	0
	0.543	0.064	3	0.654	0.095	3	10-20℃	0.185998	0.0116641
	0.543	0.064	3	0.733	0.109	3	10-20℃	0.300036	0.0120016
	0.329	0.039	3	0.442	0.021	3	10-20℃	0.295252	0.00543643
	0.329	0.039	3	0.52	0.022	3	10-20℃	0.457771	0.00528064
	1.44	0.13	3	2.65	0.21	3	10-20℃	0.609917	0.00480996
	1.44	0.13	3	2.07	0.14	3	10-20℃	0.362905	0.00424143
	14.2971	0.1707	3	16.7077	0.1719	3	10-20℃	0.155813	8.28027e-05
	14.2971	0.1707	3	15.6803	0.2139	3	10-20℃	0.0923484	0.000109546
	14.2971	0.1707	3	16.5679	0.6775	3	10-20℃	0.14741	0.000604911
	14.2971	0.1707	3	17.0266	0.4659	3	10-20℃	0.17472	0.000297096
	12.6314	0.1693	3	12.7085	0.2967	3	10-20℃	0.00608528	0.000241569
	12.6314	0.1693	3	13.4221	0.2981	3	10-20℃	0.0607168	0.000224304
	12.6314	0.1693	3	15.4523	0.2978	3	10-20℃	0.201572	0.000183687
	12.6314	0.1693	3	15.2753	0.0849	3	10-20℃	0.190051	7.01782e-05
	11.3503	0.2111	3	13.5511	0.1659	3	10-20℃	0.177224	0.000165263
	11.3503	0.2111	3	12.4379	0.2534	3	10-20℃	0.0915041	0.000253659
	11.3503	0.2111	3	14.5119	0.1682	3	10-20℃	0.245725	0.000160083
	11.3503	0.2111	3	14.3744	0.2972	3	10-20℃	0.236205	0.000257797
	11.0869	0.1679	3	11.0786	0.2111	3	10-20℃	-0.000748912	0.000197475
	11.0869	0.1679	3	13.2347	0.0854	3	10-20℃	0.177078	9.03262e-05
	11.0869	0.1679	3	13.3976	0.296	3	10-20℃	0.189311	0.000239155
	12.4521	0	3	13.6233	0	3	10-20℃	0.0898923	0
	21.95	0	3	22.35	0	3	10-20℃	0.0180592	0
	21.95	0	3	22.06	0	3	10-20℃	0.00499887	0
	21.95	0	3	21.75	0	3	10-20℃	-0.00915338	0
	21.95	0	3	22.65	0	3	10-20℃	0.0313927	0
	21.95	0	3	20.82	0	3	10-20℃	-0.0528531	0
	18.66	0	3	22.17	0	3	10-20℃	0.172358	0
	18.66	0	3	21.68	0	3	10-20℃	0.150008	0
	18.66	0	3	19.55	0	3	10-20℃	0.0465931	0
	6.7818	0	3	7.1225	0	3	10-20℃	0.0490162	0
	9.3175	0	3	9.8064	0	3	10-20℃	0.0511409	0
	16.077	0	3	18.57	0	3	10-20℃	0.144158	0
	25.79	0	3	28.01	0	3	10-20℃	0.0825748	0
	16.971	0	3	17.742	0	3	10-20℃	0.0444287	0
	16.077	0	3	16.947	0	3	10-20℃	0.0527011	0
	25.79	0	3	32.79	0	3	10-20℃	0.240137	0
	16.971	0	3	13.781	0	3	10-20℃	-0.208215	0
	8.546	0	3	12.224	0	3	10-20℃	0.357938	0
	15.2	0	3	16.06	0	3	10-20℃	0.0550363	0
	9.471	0	3	10.853	0	3	10-20℃	0.136207	0
	8.546	0	3	10.01	0	3	10-20℃	0.158121	0
	15.2	0	3	14.35	0	3	10-20℃	-0.0575455	0
	9.471	0	3	10.179	0	3	10-20℃	0.0720923	0
	18.408	0	3	19.613	0	3	10-20℃	0.0634073	0
	18.408	0	3	20.098	0	3	10-20℃	0.087835	0
	18.408	0	3	20.469	0	3	10-20℃	0.106126	0
	20.284	0	3	23.178	0	3	≥20℃	0.133371	0
	20.284	0	3	25.447	0	3	≥20℃	0.226765	0
	16.7	0	3	17	0	3	≥20℃	0.0178046	0
	16.7	0	3	16.8	0	3	≥20℃	0.00597017	0
	16.7	0	3	16.9	0	3	≥20℃	0.0119049	0
	18.4	0	3	20	0	3	≥20℃	0.0833816	0
	18.4	0	3	19.9	0	3	≥20℃	0.0783691	0
	18.4	0	3	18.7	0	3	≥20℃	0.0161729	0
	12.753	0	3	12.487	0	3	≥20℃	-0.0210784	0
	12.816	0	3	12.958	0	3	≥20℃	0.011019	0
	12.958	0	3	13.148	0	3	≥20℃	0.0145563	0
	13.124	0	3	13.025	0	3	≥20℃	-0.00757203	0
	13.034	0	3	13.332	0	3	≥20℃	0.0226058	0
	12.753	0	3	12.459	0	3	≥20℃	-0.0233233	0
	12.816	0	3	12.862	0	3	≥20℃	0.00358284	0
	12.958	0	3	13.052	0	3	≥20℃	0.00722802	0
	13.124	0	3	13.321	0	3	≥20℃	0.0148991	0
	13.034	0	3	13.291	0	3	≥20℃	0.0195258	0
	9.1	0	3	10.3	0	3	≥20℃	0.123869	0
	9.1	0	3	11.9	0	3	≥20℃	0.268264	0
	9.1	0	3	10.4	0	3	≥20℃	0.133531	0
	9.1	0	3	10.4	0	3	≥20℃	0.133531	0
	17.06	0	3	18.65	0	3	≥20℃	0.0891096	0
	17.06	0	3	18	0	3	≥20℃	0.0536352	0
	17.06	0	3	17.01	0	3	≥20℃	-0.00293514	0
	17.06	0	3	18.7	0	3	≥20℃	0.091787	0
	16.3	0	3	13	0	3	≥20℃	-0.226216	0
	16.3	0	3	12	0	3	≥20℃	-0.306258	0
	11.9	0	3	11.8	0	3	≥20℃	-0.00843887	0
	11.9	0	3	11.8	0	3	≥20℃	-0.00843887	0
	9.426	0.079	3	9.513	0.38	3	≥20℃	0.00918746	0.000555291
	9.401	0.048	3	9.49	0.136	3	≥20℃	0.00942255	7.71479e-05
	9.43	0.081	3	9.817	0.225	3	≥20℃	0.0402195	0.000199694
	9.398	0.098	3	10.034	0.251	3	≥20℃	0.0654824	0.000244829
	9.424	0.095	3	10.368	0.303	3	≥20℃	0.0954645	0.000318564
	9.579	0.068	3	10.205	0.12	3	≥20℃	0.0633046	6.28889e-05
	40.133	0	3	48.001	0	3	≥20℃	0.179023	0
	42.747	0	3	40.69	0	3	≥20℃	-0.0493167	0
	42.747	0	3	44.23	0	3	≥20℃	0.0341043	0
	9.9568	0.3496	3	10.8511	0.3882	3	≥20℃	0.0860107	0.000837564
	9.9568	0.3496	3	10.2694	0.8547	3	≥20℃	0.0309129	0.0027199
	9.9568	0.3496	3	10.8145	1.4366	3	≥20℃	0.0826321	0.00629311
	10.1187	0.7766	3	11.4401	0.8154	3	≥20℃	0.12274	0.00365687
	10.1187	0.7766	3	11.1692	1.3205	3	≥20℃	0.0987748	0.00662267
	10.1187	0.7766	3	11.4422	0.388	3	≥20℃	0.122923	0.00234676
	10.3585	0.3101	3	10.8253	0.5434	3	≥20℃	0.0440785	0.00113866
	10.3585	0.3101	3	11.4864	0.5826	3	≥20℃	0.103356	0.00115627
	10.3585	0.3101	3	11.6427	0.6215	3	≥20℃	0.116872	0.00124858
	9.8984	0.4663	3	12.3071	0.7381	3	≥20℃	0.217803	0.00193868
	9.8984	0.4663	3	10.9881	0.5823	3	≥20℃	0.10444	0.00167585
	9.8984	0.4663	3	11.7268	1.7085	3	≥20℃	0.169504	0.00781512
	14	1.852	3	12.367	0.404	3	≥20℃	-0.124026	0.00618889
	14	1.852	3	12.25	0.495	3	≥20℃	-0.133531	0.00637744
	14	1.852	3	15.633	4.7	3	≥20℃	0.110327	0.0359625
	11.433	1.457	3	15.633	106.9	3	≥20℃	0.31288	15.5919
	11.433	1.457	3	13.767	106.9	3	≥20℃	0.185771	20.1035
	11.433	1.457	3	14.933	1.1	3	≥20℃	0.26707	0.00722221
	7.566	0.488	3	9.257	0.561	3	≥20℃	0.201715	0.00261094
	7.566	0.488	3	8.764	0.256	3	≥20℃	0.146988	0.00167113
	7.566	0.488	3	10.074	1.281	3	≥20℃	0.286293	0.00677652
	7.566	0.488	3	9.976	0.232	3	≥20℃	0.276518	0.00156699
	11.0658	0.2577	3	10.5503	0.1611	3	≥20℃	-0.047705	0.000258498
	10.5826	0.4187	3	10.6792	0.145	3	≥20℃	0.00908678	0.000583247
	7.3128	0.161	3	7.5383	0.5154	3	≥20℃	0.0303705	0.00171976
	6.8456	0.4994	3	7.2322	0.1772	3	≥20℃	0.0549372	0.00197411
	8.591	0	3	9.366	0	3	≥20℃	0.086371	0
	7.07	0	3	7.689	0	3	≥20℃	0.0839303	0
	7.07	0	3	8.146	0	3	≥20℃	0.141667	0
	7.07	0	3	9.3	0	3	≥20℃	0.274154	0
	6.329	0	3	6.046	0	3	≥20℃	-0.0457453	0
	6.329	0	3	7.123	0	3	≥20℃	0.118187	0
	6.329	0	3	7.756	0	3	≥20℃	0.203324	0

## Sheet: nirK-MAP
	Xc	SEC	nc	XE	SEE	ne	MAP	lnR	Var(lnR)		CATEGORICAL RESULTS
	10.325	0	3	9.11	0	3	≤1000mm	-0.125195	0
	10.325	0	3	10.373	0	3	≤1000mm	0.00463814	0		--Heterogeneity--
	10.325	0	3	9.333	0	3	≤1000mm	-0.101012	0		Class #Studies PooledVar
	10.325	0	3	10.692	0	3	≤1000mm	0.0349277	0		----------------------------------
	2.0423	0.1182	3	2.2702	0.0867	3	≤1000mm	0.105791	0.00160271		≤1000mm 76 0.0034
	2.0423	0.1182	3	2.3246	0.1025	3	≤1000mm	0.129471	0.00176462		1000-2000mm 121 0.0104
	2.0423	0.1182	3	2.8048	0.0631	3	≤1000mm	0.317256	0.00128525		≥2000mm 18 0.0012
	2.0423	0.1182	3	2.8513	0.0552	3	≤1000mm	0.333698	0.00124147
	2.7954	0.1656	3	2.9681	0.3391	3	≤1000mm	0.0599468	0.00552068		Model df Q Prob(Chi-Square) Prob(Rand)
	2.7954	0.1656	3	3.7086	0.1025	3	≤1000mm	0.282679	0.00142443		-------------------------------------------------------------
	2.7954	0.1656	3	3.7709	0.1104	3	≤1000mm	0.299338	0.00145551		Between 2 109.4745 0.00000 0.001
	2.7954	0.1656	3	3.9357	0.2445	3	≤1000mm	0.342114	0.00245625		Within 212 1401.9910 0.00000
	27.8	0	3	29	0	3	≤1000mm	0.0422598	0		-------------------------------------------------------------
	27.8	0	3	32	0	3	≤1000mm	0.1407	0		Total 214 1511.4655 0.00000
	9.4371	0.3708	3	11.245	0.3643	3	≤1000mm	0.175275	0.00086446
	9.4371	0.3708	3	11.4437	0.4901	3	≤1000mm	0.192791	0.001126
	14.2275	0.02828	3	14.427	0.06713	3	≤1000mm	0.0139248	8.53407e-06		--Mean Effect Sizes--
	14.2275	0.02828	3	14.5502	0.04948	3	≤1000mm	0.0224322	5.17176e-06		Class #Studies E+ df 95% CI Bootstrap CI Bias CI
	14.2275	0.02828	3	14.4792	0.03181	3	≤1000mm	0.0175358	2.92585e-06		---------------------------------------------------------------------------------------------
	14.2275	0.02828	3	14.5247	0.02472	3	≤1000mm	0.0206767	2.28251e-06		≤1000mm 76 0.0909 75 0.0524 to 0.1392 0.0358 to 0.0741 0.0387 to 0.0717
	14.2275	0.02828	3	14.5628	0.02828	3	≤1000mm	0.023293	2.57403e-06		1000-2000mm 121 0.1799 120 0.1402 to 0.2002 0.1089 to 0.1534 0.1077 to 0.1528
	14.2275	0.02828	3	14.5023	0.02474	3	≤1000mm	0.019132	2.28706e-06		≥2000mm 18 0.1402 17 0.1181 to 0.1901 0.0588 to 0.1563 0.0582 to 0.1561
	14.2275	0.02828	3	14.5231	0.01766	3	≤1000mm	0.0205659	1.80987e-06
	2.67	0	3	2.96	0	3	≤1000mm	0.103111	0		SUMMARY RESULTS
	2.67	0	3	2.951	0	3	≤1000mm	0.100066	0
	2.67	0	3	2.763	0	3	≤1000mm	0.0342386	0		Heterogeneity df Prob(Chi-Square)
	2.67	0	3	3.735	0	3	≤1000mm	0.335669	0		-------------------------------------------
	4.3495	0.1981	3	4.9241	0.2335	3	≤1000mm	0.124081	0.00144101		Qtotal 1511.4655 214 0.00000
	4.3495	0.1981	3	4.4497	0.2689	3	≤1000mm	0.0227758	0.00190877
	3.5547	0.1415	3	4.7236	0.1415	3	≤1000mm	0.284301	0.000827305		Mean Effect Size 95% CI Bootstrap CI Bias CI
	3.5547	0.1415	3	4.4756	0.0495	3	≤1000mm	0.23037	0.000568959		-------------------------------------------------------------------------
	4.2103	0.0425	3	4.7495	0.0425	3	≤1000mm	0.120505	6.06557e-05		E++ 0.1645 0.1392 to 0.2238 0.0636 to 0.2216 0.0622 to 0.2206
	4.2103	0.0425	3	4.3954	0.0495	3	≤1000mm	0.0430246	7.62408e-05
	3.64808	0.14464	3	3.67561	0.11679	3	≤1000mm	0.0075181	0.00086053		Sqrt Pooled Variance = 0.0636
	3.64808	0.14464	3	3.71929	0.14463	3	≤1000mm	0.0193318	0.00102805		Mean Study Variance = 0.0021 Ratio = 30.5334
	3.64808	0.14464	3	3.98593	0.10013	3	≤1000mm	0.0885697	0.000734347
	3.64808	0.14464	3	3.94621	0.15572	3	≤1000mm	0.0785546	0.00104304		-------------------------------------------------------------
	3.64808	0.14464	3	4.12385	0.12239	3	≤1000mm	0.122586	0.000817601
	3.64808	0.14464	3	4.3511	0.17798	3	≤1000mm	0.176228	0.00108172
	3.64808	0.14464	3	4.42307	0.12239	3	≤1000mm	0.192633	0.00077922
	3.64808	0.14464	3	4.66144	0.19466	3	≤1000mm	0.245123	0.00110528
	3.64808	0.14464	3	4.57772	0.13348	3	≤1000mm	0.227	0.000807403
	6.6051	0.3282	3	5.0872	0.2564	3	≤1000mm	-0.261114	0.00166975
	6.6051	0.3282	3	4.2256	0.2052	3	≤1000mm	-0.446681	0.00160906
	6.6051	0.3282	3	2.8615	0.1436	3	≤1000mm	-0.836496	0.00166246
	6.6051	0.3282	3	1.7026	0.1025	3	≤1000mm	-1.35569	0.00203109
	13.4507	0	3	12.6441	0	3	≤1000mm	-0.0618404	0
	13.4507	0	3	13.8636	0	3	≤1000mm	0.0302356	0
	13.4507	0	3	13.3453	0	3	≤1000mm	-0.00786689	0
	13.4507	0	3	14.8175	0	3	≤1000mm	0.0967778	0
	13.4507	0	3	15.0246	0	3	≤1000mm	0.110658	0
	13.4507	0	3	14.2376	0	3	≤1000mm	0.0568552	0
	10.501	0.525	3	11.463	0.088	3	≤1000mm	0.087654	0.000852819
	10.501	0.525	3	10.982	0	3	≤1000mm	0.0447871	0.000833175
	7.963	0.088	3	9.408	1.14	3	≤1000mm	0.166755	0.00493505
	7.963	0.088	3	8.686	0	3	≤1000mm	0.0869067	4.0709e-05
	7.788	1.613	3	9.275	0.525	3	≤1000mm	0.174739	0.0153667
	7.788	1.613	3	8.532	0	3	≤1000mm	0.0912397	0.0142987
	11.383	0.838	3	12.067	0.825	3	≤1000mm	0.0583534	0.00336464
	11.383	0.838	3	11.725	0	3	≤1000mm	0.0296023	0.00180656
	8.775	1.313	3	10.158	1.038	3	≤1000mm	0.146355	0.0109436
	8.775	1.313	3	9.467	0	3	≤1000mm	0.0759053	0.00746301
	8.4	0.35	3	9.275	0.175	3	≤1000mm	0.0990909	0.00069737
	8.4	0.35	3	8.838	0	3	≤1000mm	0.0508289	0.000578704
	19.673	0.405	3	18.056	0.306	3	≤1000mm	-0.0857691	0.000237006
	19.673	0.405	3	21.413	0.152	3	≤1000mm	0.0847511	0.000158065
	19.673	0.405	3	15.905	0.853	3	≤1000mm	-0.212614	0.00110003
	19.673	0.405	3	18.669	0.408	3	≤1000mm	-0.0523827	0.000300474
	19.673	0.405	3	17.444	0.297	3	≤1000mm	-0.120251	0.000237896
	19.673	0.405	3	16.537	0.264	3	≤1000mm	-0.173647	0.000226221
	12.96	0.224	3	14.528	0.184	3	≤1000mm	0.11421	0.000153047
	12.96	0.224	3	18.693	0.224	3	≤1000mm	0.366281	0.000147443
	12.96	0.224	3	7.962	0.185	3	≤1000mm	-0.487187	0.000279539
	12.96	0.224	3	9.212	0.258	3	≤1000mm	-0.341361	0.000361041
	12.96	0.224	3	8.722	0.169	3	≤1000mm	-0.396019	0.000224725
	12.96	0.224	3	6.737	0.184	3	≤1000mm	-0.654253	0.000348224
	2.404	0.056	3	2.542	0.003	3	≤1000mm	0.0558172	0.000181342
	2.404	0.056	3	2.684	0.018	3	≤1000mm	0.110174	0.00019587
	2.404	0.056	3	2.524	0.103	3	≤1000mm	0.0487109	0.000735982
	2.404	0.056	3	2.595	0.004	3	≤1000mm	0.0764525	0.00018167
	2.418	0.0021	3	2.491	0.017	3	≤1000mm	0.0297435	1.57763e-05
	2.418	0.0021	3	2.688	0.0032	3	≤1000mm	0.105857	7.23834e-07
	2.418	0.0021	3	2.5	0.025	3	≤1000mm	0.03335	3.35848e-05
	2.418	0.0021	3	2.403	0.047	3	≤1000mm	-0.0062228	0.000127768
	2.357	0.098	3	2.469	0.003	3	≤1000mm	0.0464236	0.000576743
	2.357	0.098	3	2.533	0.002	3	≤1000mm	0.0720147	0.000576459
	2.357	0.098	3	2.636	0.001	3	≤1000mm	0.111873	0.000576299
	2.357	0.098	3	2.451	0.04	3	≤1000mm	0.0391065	0.00066503
	2.41	0.001	3	2.842	0.111	3	≤1000mm	0.164881	0.000508541
	2.41	0.001	3	2.896	0.09	3	≤1000mm	0.183704	0.000321991
	2.41	0.001	3	2.922	0.773	3	≤1000mm	0.192642	0.023328
	2.41	0.001	3	2.598	0.005	3	≤1000mm	0.0751152	1.29203e-06
	7.992	0.371	3	8.458	0.088	3	1000-2000mm	0.0566717	0.0007544
	7.992	0.371	3	9.508	0.267	3	1000-2000mm	0.173693	0.000981175
	7.992	0.371	3	9.45	0.648	3	1000-2000mm	0.167574	0.00228566
	2.156	0.043	3	2.197	0.009	3	1000-2000mm	0.0188381	0.000138186
	2.156	0.043	3	2.237	0.051	3	1000-2000mm	0.036881	0.000305848
	2.156	0.043	3	2.225	0.021	3	1000-2000mm	0.0315023	0.000162285
	3.01526	0.14879	3	4.32343	0.114195	3	1000-2000mm	0.360363	0.00104421
	4.47996	0.17887	3	4.47472	0.214455	3	1000-2000mm	-0.00117034	0.00129701
	3.39319	0.199015	3	2.81217	0.190125	3	1000-2000mm	-0.187814	0.00267027
	5.9084	0.28113	3	4.4559	0.35326	3	1000-2000mm	-0.282146	0.00284973
	0.41057	0.00441	3	0.4696	0.00705	3	1000-2000mm	0.134335	0.000113585
	0.45479	0.02832	3	0.46027	0.00457	3	1000-2000mm	0.0119775	0.0013254
	0.7559	0.01572	3	0.77686	0.00393	3	1000-2000mm	0.0273511	0.000152694
	0.70353	0	3	0.70746	0	3	1000-2000mm	0.00557057	0
	18.385	0.92	3	22.211	0.782	3	1000-2000mm	0.189053	0.00124789
	14.272	1.094	3	17.118	0.087	3	1000-2000mm	0.181831	0.0019672
	2.60907	0.14423	3	2.91416	0.11094	3	1000-2000mm	0.110588	0.00150173
	2.60907	0.14423	3	3.05817	0.09988	3	1000-2000mm	0.158823	0.00137419
	2.60907	0.14423	3	3.11308	0.13904	3	1000-2000mm	0.176619	0.00168357
	2.50075	0.16098	3	3.13358	0.12767	3	1000-2000mm	0.225585	0.0019346
	2.50075	0.16098	3	2.80543	0.10537	3	1000-2000mm	0.114966	0.00185151
	2.50075	0.16098	3	3.34917	0.01693	3	1000-2000mm	0.292122	0.0013898
	1.98133	0.08309	3	2.19172	0.0058	3	1000-2000mm	0.100918	0.000588557
	1.98133	0.08309	3	2.13584	0.28892	3	1000-2000mm	0.0750917	0.00668575
	1.98133	0.08309	3	2.49665	0.11658	3	1000-2000mm	0.231181	0.00131302
	2.56351	0.15988	3	2.70092	0.15448	3	1000-2000mm	0.052215	0.00238701
	2.56351	0.15988	3	2.95987	0.12133	3	1000-2000mm	0.143768	0.00185668
	2.56351	0.15988	3	3.00359	0.09364	3	1000-2000mm	0.158431	0.00162055
	2.31245	0.0109	3	3.08995	0.29231	3	1000-2000mm	0.289847	0.00299047
	2.31245	0.0109	3	2.66472	0.05504	3	1000-2000mm	0.141791	0.000149617
	2.31245	0.0109	3	3.26574	0.04381	3	1000-2000mm	0.345179	6.73937e-05
	2.30972	0.09907	3	2.48018	0.20405	3	1000-2000mm	0.0712048	0.0028695
	2.30972	0.09907	3	2.59016	0.21516	3	1000-2000mm	0.114593	0.00291337
	2.30972	0.09907	3	2.83788	0.10497	3	1000-2000mm	0.205931	0.00106932
	1.10494	0.07207	3	1.58107	0.07205	3	1000-2000mm	0.358311	0.00211033
	1.10494	0.07207	3	1.5526	0.04583	3	1000-2000mm	0.34014	0.00170855
	1.10494	0.07207	3	1.60056	0.06552	3	1000-2000mm	0.370563	0.00197669
	0.71119	0.0524	3	0.87932	0.02617	3	1000-2000mm	0.212209	0.0021048
	0.71119	0.0524	3	0.8683	0.0699	3	1000-2000mm	0.199598	0.00396975
	0.71119	0.0524	3	0.94904	0.06552	3	1000-2000mm	0.288511	0.0033983
	0.36987	0.03491	3	0.7302	0.06114	3	1000-2000mm	0.680167	0.00530641
	0.36987	0.03491	3	0.63402	0.03492	3	1000-2000mm	0.538929	0.00398064
	0.36987	0.03491	3	0.79559	0.03928	3	1000-2000mm	0.765932	0.00378202
	1.37661	0.03718	3	1.48592	0.07867	3	1000-2000mm	0.0764102	0.00117749
	1.37661	0.03718	3	1.52753	0.06992	3	1000-2000mm	0.104028	0.000941547
	1.37661	0.03718	3	1.62808	0.05682	3	1000-2000mm	0.167777	0.000649154
	0.76769	0.03499	3	0.90977	0.07866	3	1000-2000mm	0.169806	0.00318432
	0.76769	0.03499	3	0.91858	0.06119	3	1000-2000mm	0.179443	0.00217159
	0.76769	0.03499	3	0.97546	0.06557	3	1000-2000mm	0.239523	0.00219862
	0.43183	0.06777	3	0.77269	0.06776	3	1000-2000mm	0.581846	0.0107731
	0.43183	0.06777	3	0.73783	0.08087	3	1000-2000mm	0.535681	0.0122141
	0.43183	0.06777	3	0.81223	0.07207	3	1000-2000mm	0.631752	0.0108341
	6.468	0.345	3	7.56	0.311	3	1000-2000mm	0.156004	0.00151247
	0.433	0.018	3	0.442	0.021	3	1000-2000mm	0.0205722	0.00132848
	2.733	0	3	2.975	0	3	1000-2000mm	0.0848441	0
	2.733	0	3	3.416	0	3	1000-2000mm	0.22307	0
	2.733	0	3	4.349	0	3	1000-2000mm	0.464546	0
	0.869	0	3	0.981	0	3	1000-2000mm	0.121229	0
	0.869	0	3	1.096	0	3	1000-2000mm	0.232079	0
	0.869	0	3	1.126	0	3	1000-2000mm	0.259084	0
	17.01	0	3	17.92	0	3	1000-2000mm	0.052116	0
	17.01	0	3	18.45	0	3	1000-2000mm	0.081263	0
	16.67	0	3	18.14	0	3	1000-2000mm	0.0845087	0
	16.67	0	3	18.94	0	3	1000-2000mm	0.127665	0
	14.2971	0.1707	3	16.7077	0.1719	3	1000-2000mm	0.155813	8.28027e-05
	14.2971	0.1707	3	15.6803	0.2139	3	1000-2000mm	0.0923484	0.000109546
	14.2971	0.1707	3	16.5679	0.6775	3	1000-2000mm	0.14741	0.000604911
	14.2971	0.1707	3	17.0266	0.4659	3	1000-2000mm	0.17472	0.000297096
	12.6314	0.1693	3	12.7085	0.2967	3	1000-2000mm	0.00608528	0.000241569
	12.6314	0.1693	3	13.4221	0.2981	3	1000-2000mm	0.0607168	0.000224304
	12.6314	0.1693	3	15.4523	0.2978	3	1000-2000mm	0.201572	0.000183687
	12.6314	0.1693	3	15.2753	0.0849	3	1000-2000mm	0.190051	7.01782e-05
	11.3503	0.2111	3	13.5511	0.1659	3	1000-2000mm	0.177224	0.000165263
	11.3503	0.2111	3	12.4379	0.2534	3	1000-2000mm	0.0915041	0.000253659
	11.3503	0.2111	3	14.5119	0.1682	3	1000-2000mm	0.245725	0.000160083
	11.3503	0.2111	3	14.3744	0.2972	3	1000-2000mm	0.236205	0.000257797
	11.0869	0.1679	3	11.0786	0.2111	3	1000-2000mm	-0.000748912	0.000197475
	11.0869	0.1679	3	13.2347	0.0854	3	1000-2000mm	0.177078	9.03262e-05
	11.0869	0.1679	3	13.3976	0.296	3	1000-2000mm	0.189311	0.000239155
	11.0869	0.1679	3	15.1721	0.1276	3	1000-2000mm	0.313694	0.000100024
	11.203	0.2993	3	11.3237	0.296	3	1000-2000mm	0.0107163	0.00046568
	11.203	0.2993	3	11.5694	0.2554	3	1000-2000mm	0.0321821	0.000400358
	11.203	0.2993	3	13.3451	0.212	3	1000-2000mm	0.174968	0.000322037
	11.203	0.2993	3	14.6967	0.0005	3	1000-2000mm	0.271441	0.000237916
	1.047	0.058	3	1.021	0.042	3	1000-2000mm	-0.0251464	0.00158698
	0.663	0.021	3	0.641	0.023	3	1000-2000mm	-0.0337455	0.000763578
	2.332	0.102	3	2.372	0.057	3	1000-2000mm	0.0170072	0.000830194
	1.666	0.051	3	1.728	0.02	3	1000-2000mm	0.0365391	0.000357023
	2.463	0.084	3	2.457	0.07	3	1000-2000mm	-0.00243903	0.000658272
	1.371	0.07	3	1.513	0.087	3	1000-2000mm	0.098554	0.00197111
	7.747	0.187	3	8.167	0.28	3	1000-2000mm	0.052796	0.000586025
	7.747	0.187	3	8.291	0.156	3	1000-2000mm	0.0678649	0.000312229
	7.747	0.187	3	8.75	0.07	3	1000-2000mm	0.121748	0.000215554
	7.747	0.187	3	8.608	0.054	3	1000-2000mm	0.105386	0.000207338
	7.747	0.187	3	8.951	0.055	3	1000-2000mm	0.14446	0.000206806
	8.59	0	3	8.67	0	3	1000-2000mm	0.00927005	0
	14.5	0.572	3	14.8	1.54	3	1000-2000mm	0.0204785	0.0041278
	14.5	0.572	3	14.5	0.606	3	1000-2000mm	0	0.00110094
	14.478	0.082	3	14.811	0.134	3	1000-2000mm	0.0227399	3.79775e-05
	14.478	0.082	3	15.482	0.042	3	1000-2000mm	0.0670478	1.31459e-05
	14.233	0.168	3	16.147	0.142	3	1000-2000mm	0.126171	7.22206e-05
	14.233	0.168	3	18.433	0.233	3	1000-2000mm	0.258579	9.9701e-05
	3.41	0	3	4.08	0	3	1000-2000mm	0.179385	0
	1.71	0	3	3.84	0	3	1000-2000mm	0.808979	0
	1.71	0	3	4.08	0	3	1000-2000mm	0.869604	0
	1.71	0	3	4.11	0	3	1000-2000mm	0.87693	0
	38.0489	7.9759	3	42.4065	4.3242	3	1000-2000mm	0.108429	0.0181132
	38.0489	7.9759	3	37.3973	4.8226	3	1000-2000mm	-0.0172737	0.0201904
	38.0489	7.9759	3	36.5967	3.839	3	1000-2000mm	-0.0389141	0.0183152
	38.0489	7.9759	3	34.5592	3.8427	3	1000-2000mm	-0.0961984	0.0187684
	38.0489	7.9759	3	36.6246	4.5696	3	1000-2000mm	-0.038152	0.0198362
	61.3476	3.2016	3	64.2077	5.0785	3	1000-2000mm	0.0455671	0.00299319
	61.3476	3.2016	3	69.3674	3.9934	3	1000-2000mm	0.122861	0.00201258
	61.3476	3.2016	3	60.9891	4.5476	3	1000-2000mm	-0.00586089	0.00276113
	61.3476	3.2016	3	64.6329	2.4835	3	1000-2000mm	0.0521675	0.00140001
	61.3476	3.2016	3	64.0155	6.4998	3	1000-2000mm	0.0425692	0.0043443
	14.233	0.168	3	16.147	0.142	3	1000-2000mm	0.126171	7.22206e-05
	14.233	0.168	3	17.593	0.062	3	1000-2000mm	0.211938	5.05811e-05
	14.233	0.168	3	18.433	0.233	3	1000-2000mm	0.258579	9.9701e-05
	14.233	0.168	3	18.165	0.455	3	1000-2000mm	0.243933	0.000255578
	23.74	0	3	25.87	0	3	1000-2000mm	0.0859226	0
	23.52	0	3	25.15	0	3	1000-2000mm	0.0670068	0
	15.67	0	3	22.34	0	3	1000-2000mm	0.354631	0
	17.456	0.591	3	19.009	0.592	3	1000-2000mm	0.0852291	0.000705387
	17.456	0.591	3	20.932	0.814	3	1000-2000mm	0.181596	0.000886176
	10.5968	0	3	14.5613	0	3	1000-2000mm	0.317815	0
	7.566	0.488	3	8.764	0.256	3	1000-2000mm	0.146988	0.00167113
	7.566	0.488	3	10.074	1.281	3	1000-2000mm	0.286293	0.00677652
	7.566	0.488	3	9.976	0.232	3	1000-2000mm	0.276518	0.00156699
	18	0	3	18.4	0	3	1000-2000mm	0.0219789	0
	18	0	3	17.7	0	3	1000-2000mm	-0.0168071	0
	18	0	3	19.2	0	3	1000-2000mm	0.0645385	0
	19.241	0.425	3	15.762	0.356	3	1000-2000mm	-0.199441	0.000332672
	19.241	0.425	3	20.953	0.376	3	1000-2000mm	0.0852384	0.00026997
	19.241	0.425	3	20.932	0.337	3	1000-2000mm	0.0842357	0.000249031
	11.0658	0.2577	3	10.5503	0.1611	3	1000-2000mm	-0.047705	0.000258498
	10.5826	0.4187	3	10.6792	0.145	3	1000-2000mm	0.00908678	0.000583247
	7.3128	0.161	3	7.5383	0.5154	3	1000-2000mm	0.0303705	0.00171976
	6.8456	0.4994	3	7.2322	0.1772	3	1000-2000mm	0.0549372	0.00197411
	13.367	0	3	18.7	0	3	1000-2000mm	0.335735	0
	13.367	0	3	15.367	0	3	1000-2000mm	0.139433	0
	13.367	0	3	16.467	0	3	1000-2000mm	0.208569	0
	13.367	0	3	13.833	0	3	1000-2000mm	0.0342681	0
	13.367	0	3	15.967	0	3	1000-2000mm	0.177735	0
	13.367	0	3	15.733	0	3	1000-2000mm	0.162971	0
	13.367	0	3	17.133	0	3	1000-2000mm	0.248217	0
	13.367	0	3	16.267	0	3	1000-2000mm	0.19635	0
	8.92	0	3	8.97	0	3	1000-2000mm	0.00558973	0
	8.92	0	3	8.99	0	3	1000-2000mm	0.0078169	0
	8.92	0	3	9	0	3	1000-2000mm	0.00892863	0
	8.92	0	3	9	0	3	1000-2000mm	0.00892863	0
	14.5377	0.3129	3	14.5946	0.3983	3	1000-2000mm	0.00390632	0.000402683
	13.2859	0.7113	3	14.2532	0.1422	3	1000-2000mm	0.0702781	0.000988616
	12.7169	0.0569	3	13.2859	0.5406	3	1000-2000mm	0.0437715	0.000558559
	13.542	0.7112	3	13.7127	0.569	3	1000-2000mm	0.0125264	0.00149331
	13.6842	0.9104	3	15.2489	0.8535	3	1000-2000mm	0.108265	0.00251964
	11.31	0	3	11.702	0	3	1000-2000mm	0.0340725	0
	11.31	0	3	10.005	0	3	1000-2000mm	-0.122602	0
	11.31	0	3	10.312	0	3	1000-2000mm	-0.092379	0
	11.31	0	3	10.001	0	3	1000-2000mm	-0.123002	0
	11.31	0	3	14.303	0	3	1000-2000mm	0.234782	0
	11.31	0	3	12.707	0	3	1000-2000mm	0.116466	0
	11.31	0	3	12.903	0	3	1000-2000mm	0.131773	0
	11.31	0	3	11.902	0	3	1000-2000mm	0.0510192	0
	15.3	0	3	15.8	0	3	1000-2000mm	0.0321571	0
	15.3	0	3	16.6	0	3	1000-2000mm	0.0815499	0
	15.3	0	3	17.2	0	3	1000-2000mm	0.117057	0
	12.4521	0	3	12.4521	0	3	1000-2000mm	0	0
	12.4521	0	3	15.8733	0	3	1000-2000mm	0.242749	0
	12.4521	0	3	12.9144	0	3	1000-2000mm	0.0364537	0
	12.4521	0	3	16.8596	0	3	1000-2000mm	0.303031	0
	12.4521	0	3	16.7979	0	3	1000-2000mm	0.299365	0
	12.4521	0	3	15.75	0	3	1000-2000mm	0.234951	0
	12.4521	0	3	13.6233	0	3	1000-2000mm	0.0898923	0
	8.591	0	3	9.366	0	3	1000-2000mm	0.086371	0
	21.95	0	3	22.35	0	3	1000-2000mm	0.0180592	0
	21.95	0	3	22.06	0	3	1000-2000mm	0.00499887	0
	21.95	0	3	21.75	0	3	1000-2000mm	-0.00915338	0
	21.95	0	3	22.65	0	3	1000-2000mm	0.0313927	0
	21.95	0	3	20.82	0	3	1000-2000mm	-0.0528531	0
	18.66	0	3	22.17	0	3	1000-2000mm	0.172358	0
	18.66	0	3	21.68	0	3	1000-2000mm	0.150008	0
	18.66	0	3	19.55	0	3	1000-2000mm	0.0465931	0
	16.7	0	3	17	0	3	1000-2000mm	0.0178046	0
	16.7	0	3	16.8	0	3	≥2000mm	0.00597017	0
	16.7	0	3	16.9	0	3	≥2000mm	0.0119049	0
	18.4	0	3	20	0	3	≥2000mm	0.0833816	0
	18.4	0	3	19.9	0	3	≥2000mm	0.0783691	0
	18.4	0	3	18.7	0	3	≥2000mm	0.0161729	0
	12.753	0	3	12.487	0	3	≥2000mm	-0.0210784	0
	12.816	0	3	12.958	0	3	≥2000mm	0.011019	0
	12.958	0	3	13.148	0	3	≥2000mm	0.0145563	0
	13.124	0	3	13.025	0	3	≥2000mm	-0.00757203	0
	13.034	0	3	13.332	0	3	≥2000mm	0.0226058	0
	12.753	0	3	12.459	0	3	≥2000mm	-0.0233233	0
	12.816	0	3	12.862	0	3	≥2000mm	0.00358284	0
	12.958	0	3	13.052	0	3	≥2000mm	0.00722802	0
	13.124	0	3	13.321	0	3	≥2000mm	0.0148991	0
	13.034	0	3	13.291	0	3	≥2000mm	0.0195258	0
	9.1	0	3	10.3	0	3	≥2000mm	0.123869	0
	9.1	0	3	11.9	0	3	≥2000mm	0.268264	0
	9.1	0	3	10.4	0	3	≥2000mm	0.133531	0
	9.1	0	3	10.4	0	3	≥2000mm	0.133531	0
	16.3	0	3	13	0	3	≥2000mm	-0.226216	0
	16.3	0	3	12	0	3	≥2000mm	-0.306258	0
	11.9	0	3	11.8	0	3	≥2000mm	-0.00843887	0
	11.9	0	3	11.8	0	3	≥2000mm	-0.00843887	0
	9.426	0.079	3	9.513	0.38	3	≥2000mm	0.00918746	0.000555291
	9.401	0.048	3	9.49	0.136	3	≥2000mm	0.00942255	7.71479e-05
	9.43	0.081	3	9.817	0.225	3	≥2000mm	0.0402195	0.000199694
	9.398	0.098	3	10.034	0.251	3	≥2000mm	0.0654824	0.000244829
	9.424	0.095	3	10.368	0.303	3	≥2000mm	0.0954645	0.000318564
	9.579	0.068	3	10.205	0.12	3	≥2000mm	0.0633046	6.28889e-05
	9.9568	0.3496	3	10.8511	0.3882	3	≥2000mm	0.0860107	0.000837564
	9.9568	0.3496	3	10.2694	0.8547	3	≥2000mm	0.0309129	0.0027199
	9.9568	0.3496	3	10.8145	1.4366	3	≥2000mm	0.0826321	0.00629311
	10.1187	0.7766	3	11.4401	0.8154	3	≥2000mm	0.12274	0.00365687
	10.1187	0.7766	3	11.1692	1.3205	3	≥2000mm	0.0987748	0.00662267
	10.1187	0.7766	3	11.4422	0.388	3	≥2000mm	0.122923	0.00234676
	10.3585	0.3101	3	10.8253	0.5434	3	≥2000mm	0.0440785	0.00113866
	10.3585	0.3101	3	11.4864	0.5826	3	≥2000mm	0.103356	0.00115627
	10.3585	0.3101	3	11.6427	0.6215	3	≥2000mm	0.116872	0.00124858
	9.8984	0.4663	3	12.3071	0.7381	3	≥2000mm	0.217803	0.00193868
	9.8984	0.4663	3	10.9881	0.5823	3	≥2000mm	0.10444	0.00167585
	9.8984	0.4663	3	11.7268	1.7085	3	≥2000mm	0.169504	0.00781512
	24.6867	0	3	26.7624	0	3	≥2000mm	0.0807333	0
	24.6867	0	3	25.1436	0	3	≥2000mm	0.0183388	0
	24.6867	0	3	25.1828	0	3	≥2000mm	0.0198966	0
	7.07	0	3	7.689	0	3	≥2000mm	0.0839303	0
	7.07	0	3	8.146	0	3	≥2000mm	0.141667	0
	7.07	0	3	9.3	0	3	≥2000mm	0.274154	0
	6.329	0	3	6.046	0	3	≥2000mm	-0.0457453	0
	6.329	0	3	7.123	0	3	≥2000mm	0.118187	0
	6.329	0	3	7.756	0	3	≥2000mm	0.203324	0
