# Supplementary material for: Effects of Long-Term Application of Nitrogen Fertilizer on Soil Acidification and Biological Properties in China: A Meta-Analysis
Source: Microorganisms. 2024 Aug 15;12(8):1683. doi: 10.3390/microorganisms12081683 (PMC11356719; doi:10.3390/microorganisms12081683)
Supplement: Supplementary file 1 [file microorganisms-12-01683-s001.zip › Literature statistics(n=115) and original data/22.nirS+original data+data analysis.xlsx]

## Sheet: nirS-MAT
	XC	SEC	NC	XE	SEE	NE	MAT	lnR	Var(lnR)		CATEGORICAL RESULTS
	5.03	0.063378	12.8	8.09	0.290431	12.8	≤10℃	0.475209	0.000113091
	1.9	0.02394	20	2.2	0.07898	20	≤10℃	0.146603	7.23785e-05		--Heterogeneity--
	1.8	0.02268	20	2.5	0.08975	20	≤10℃	0.328504	7.23785e-05		Class #Studies PooledVar
	2.1	0.02646	20	2.4	0.08616	20	≤10℃	0.133531	7.23785e-05		------------------------------
	2	0.0252	20	2.3	0.08257	20	≤10℃	0.139762	7.23785e-05		≤10℃ 28 0.0347
	1.9	0.02394	14.4	2.1	0.07539	14.4	≤10℃	0.100083	0.000100526		10-20℃ 70 0.0612
	14.8	0.18648	26	17.4	0.62466	26	≤10℃	0.161843	5.56758e-05		≥20℃ 37 0.0356
	0.18	0.002268	36	0.2	0.00718	36	≤10℃	0.105361	4.02103e-05
	0.18	0.002268	36	0.2	0.00718	36	≤10℃	0.105361	4.02103e-05		Model df Q Prob(Chi-Square) Prob(Rand)
	0.33	0.004158	36	0.41	0.014719	36	≤10℃	0.217065	4.02103e-05		------------------------------------------------------------
	0.33	0.004158	36	0.4	0.01436	36	≤10℃	0.192372	4.02103e-05		Between 2 9.1801 0.01015 0.040
	0.71	0.008946	36	0.93	0.033387	36	≤10℃	0.26992	4.02103e-05		Within 132 192.8508 0.00044
	0.71	0.008946	36	0.92	0.033028	36	≤10℃	0.259109	4.02103e-05		------------------------------------------------------------
	1.55	0.01953	67	2.74	0.098366	67	≤10℃	0.569703	2.16055e-05		Total 134 202.0309 0.00013
	1.9	0.02394	4	3.2	0.11488	4	≤10℃	0.521297	0.000361893
	1.9	0.02394	4	2.3	0.08257	4	≤10℃	0.191055	0.000361893
	1.9	0.02394	4	2.1	0.07539	4	≤10℃	0.100083	0.000361893		--Mean Effect Sizes--
	1.9	0.02394	4	2.8	0.10052	4	≤10℃	0.387766	0.000361893		Class #Studies E+ df 95% CI Bootstrap CI Bias CI
	8.72	0.109872	6	9.14	0.328126	6	≤10℃	0.0470411	0.000241262		--------------------------------------------------------------------------------------------
	8.72	0.109872	6	9.96	0.357564	6	≤10℃	0.132958	0.000241262		≤10℃ 28 0.0724 27 0.0245 to 0.0911 0.01308 to 0.0842 0.0297 to 0.0815
	8.72	0.109872	6	8.34	0.299406	6	≤10℃	-0.044556	0.000241262		10-20℃ 70 0.0318 69 -0.0492 to 0.0978 0.0850 to 0.1071 0.0907 to 0.1105
	8.72	0.109872	6	8.48	0.304432	6	≤10℃	-0.0279088	0.000241262		≥20℃ 37 0.0333 36 -0.0254 to 0.0541 -0.0960 to 0.1498 -0.0948 to 0.1501
	8.72	0.109872	6	7.18	0.257762	6	≤10℃	-0.19432	0.000241262
	8.72	0.109872	6	8.67	0.311253	6	≤10℃	-0.00575045	0.000241262		SUMMARY RESULTS
	8.72	0.109872	6	7.56	0.271404	6	≤10℃	-0.142748	0.000241262
	0.1	0.00126	4	0.15	0.005385	4	≤10℃	0.405465	0.000361893		Heterogeneity df Prob(Chi-Square)
	0.1	0.00126	4	0.17	0.006103	4	≤10℃	0.530628	0.000361893		------------------------------------------
	0.1	0.00126	4	0.19	0.006821	4	≤10℃	0.641854	0.000361893		Qtotal 202.0309 134 0.00013
	0.1	0.00126	4	0.12	0.004308	4	10-20℃	0.182322	0.000361893
	0.1	0.00126	4	0.11	0.003949	4	10-20℃	0.0953102	0.000361893		Mean Effect Size 95% CI Bootstrap CI Bias CI
	0.1	0.00126	4	0.09	0.003231	4	10-20℃	-0.105361	0.000361893		-------------------------------------------------------------------------
	0.15	0.00189	4	0.2	0.00718	4	10-20℃	0.287682	0.000361893		E++ 0.0692 -0.0592 to 0.1782 0.1526 to 0.2345 0.1539 to 0.2362
	0.15	0.00189	4	0.22	0.007898	4	10-20℃	0.382992	0.000361893
	0.15	0.00189	4	0.25	0.008975	4	10-20℃	0.510826	0.000361893		Sqrt Pooled Variance = 0.2003
	0.15	0.00189	4	0.21	0.007539	4	10-20℃	0.336472	0.000361893		Mean Study Variance = 0.0003 Ratio = 751.8745
	0.15	0.00189	4	0.14	0.005026	4	10-20℃	-0.0689929	0.000361893
	0.15	0.00189	4	0.12	0.004308	4	10-20℃	-0.223144	0.000361893		-------------------------------------------------------------
	0.22	0.002772	4	0.34	0.012206	4	10-20℃	0.435318	0.000361893
	0.22	0.002772	4	0.38	0.013642	4	10-20℃	0.546544	0.000361893
	0.22	0.002772	4	0.4	0.01436	4	10-20℃	0.597837	0.000361893
	0.22	0.002772	4	0.34	0.012206	4	10-20℃	0.435318	0.000361893
	0.22	0.002772	4	0.19	0.006821	4	10-20℃	-0.146603	0.000361893
	0.22	0.002772	4	0.17	0.006103	4	10-20℃	-0.257829	0.000361893
	0.26	0.003276	4	0.38	0.013642	4	10-20℃	0.37949	0.000361893
	0.26	0.003276	4	0.43	0.015437	4	10-20℃	0.503104	0.000361893
	0.26	0.003276	4	0.45	0.016155	4	10-20℃	0.548566	0.000361893
	0.26	0.003276	4	0.38	0.013642	4	10-20℃	0.37949	0.000361893
	0.26	0.003276	4	0.21	0.007539	4	10-20℃	-0.213574	0.000361893
	0.26	0.003276	4	0.2	0.00718	4	10-20℃	-0.262364	0.000361893
	0.11	0.001386	4	0.14	0.005026	4	10-20℃	0.241162	0.000361893
	0.11	0.001386	4	0.16	0.005744	4	10-20℃	0.374693	0.000361893
	0.11	0.001386	4	0.17	0.006103	4	10-20℃	0.435318	0.000361893
	0.11	0.001386	4	0.14	0.005026	4	10-20℃	0.241162	0.000361893
	0.11	0.001386	4	0.12	0.004308	4	10-20℃	0.0870114	0.000361893
	0.11	0.001386	4	0.11	0.003949	4	10-20℃	0	0.000361893
	0.19	0.002394	4	0.22	0.007898	4	10-20℃	0.146603	0.000361893
	0.19	0.002394	4	0.24	0.008616	4	10-20℃	0.233615	0.000361893
	0.19	0.002394	4	0.26	0.009334	4	10-20℃	0.313658	0.000361893
	0.19	0.002394	4	0.2	0.00718	4	10-20℃	0.0512933	0.000361893
	0.19	0.002394	4	0.15	0.005385	4	10-20℃	-0.236389	0.000361893
	0.19	0.002394	4	0.13	0.004667	4	10-20℃	-0.37949	0.000361893
	0.25	0.00315	4	0.32	0.011488	4	10-20℃	0.24686	0.000361893
	0.25	0.00315	4	0.36	0.012924	4	10-20℃	0.364643	0.000361893
	0.25	0.00315	4	0.38	0.013642	4	10-20℃	0.41871	0.000361893
	0.25	0.00315	4	0.28	0.010052	4	10-20℃	0.113329	0.000361893
	0.25	0.00315	4	0.21	0.007539	4	10-20℃	-0.174353	0.000361893
	0.25	0.00315	4	0.19	0.006821	4	10-20℃	-0.274437	0.000361893
	0.28	0.003528	4	0.37	0.013283	4	10-20℃	0.278713	0.000361893
	0.28	0.003528	4	0.4	0.01436	4	10-20℃	0.356675	0.000361893
	0.28	0.003528	4	0.42	0.015078	4	10-20℃	0.405465	0.000361893
	0.28	0.003528	4	0.35	0.012565	4	10-20℃	0.223144	0.000361893
	0.28	0.003528	4	0.25	0.008975	4	10-20℃	-0.113329	0.000361893
	0.28	0.003528	4	0.23	0.008257	4	10-20℃	-0.19671	0.000361893
	0.12	0.001512	4	0.13	0.004667	4	10-20℃	0.0800427	0.000361893
	0.12	0.001512	4	0.15	0.005385	4	10-20℃	0.223144	0.000361893
	0.12	0.001512	4	0.16	0.005744	4	10-20℃	0.287682	0.000361893
	0.12	0.001512	4	0.14	0.005026	4	10-20℃	0.154151	0.000361893
	0.12	0.001512	4	0.13	0.004667	4	10-20℃	0.0800427	0.000361893
	0.12	0.001512	4	0.12	0.004308	4	10-20℃	0	0.000361893
	0.17	0.002142	4	0.21	0.007539	4	10-20℃	0.211309	0.000361893
	0.17	0.002142	4	0.23	0.008257	4	10-20℃	0.302281	0.000361893
	0.17	0.002142	4	0.24	0.008616	4	10-20℃	0.34484	0.000361893
	0.17	0.002142	4	0.22	0.007898	4	10-20℃	0.257829	0.000361893
	0.17	0.002142	4	0.17	0.006103	4	10-20℃	0	0.000361893
	0.17	0.002142	4	0.14	0.005026	4	10-20℃	-0.194156	0.000361893
	0.25	0.00315	4	0.31	0.011129	4	10-20℃	0.215111	0.000361893
	0.25	0.00315	4	0.34	0.012206	4	10-20℃	0.307485	0.000361893
	0.25	0.00315	4	0.36	0.012924	4	10-20℃	0.364643	0.000361893
	0.25	0.00315	4	0.31	0.011129	4	10-20℃	0.215111	0.000361893
	0.25	0.00315	4	0.22	0.007898	4	10-20℃	-0.127833	0.000361893
	0.25	0.00315	4	0.19	0.006821	4	10-20℃	-0.274437	0.000361893
	0.29	0.003654	4	0.35	0.012565	4	10-20℃	0.188052	0.000361893
	0.29	0.003654	4	0.38	0.013642	4	10-20℃	0.27029	0.000361893
	0.29	0.003654	4	0.41	0.014719	4	10-20℃	0.346276	0.000361893
	0.29	0.003654	4	0.36	0.012924	4	10-20℃	0.216223	0.000361893
	0.29	0.003654	4	0.24	0.008616	4	10-20℃	-0.189242	0.000361893
	0.29	0.003654	4	0.21	0.007539	4	10-20℃	-0.322773	0.000361893
	5.03	0.063378	12.8	5.32	0.190988	12.8	10-20℃	0.0560533	0.000113091
	5.03	0.063378	12.8	5.19	0.186321	12.8	≥20℃	0.0313137	0.000113091
	6.9	0.08694	36	10.1	0.36259	36	≥20℃	0.381014	4.02103e-05
	6.9	0.08694	36	7.33	0.263147	36	≥20℃	0.0604541	4.02103e-05
	6.9	0.08694	36	7.3	0.26207	36	≥20℃	0.0563529	4.02103e-05
	6.9	0.08694	36	10.53	0.378027	36	≥20℃	0.422707	4.02103e-05
	6.9	0.08694	36	10.1	0.36259	36	≥20℃	0.381014	4.02103e-05
	6.9	0.08694	36	7.37	0.264583	36	≥20℃	0.0658963	4.02103e-05
	6.9	0.08694	36	9.23	0.331357	36	≥20℃	0.290938	4.02103e-05
	6.9	0.08694	36	8.5	0.30515	36	≥20℃	0.208545	4.02103e-05
	6.9	0.08694	36	7.13	0.255967	36	≥20℃	0.0327898	4.02103e-05
	1.55	0.01953	67	2.34	0.084006	67	≥20℃	0.411896	2.16055e-05
	1.9	0.02394	4	2.8	0.10052	4	≥20℃	0.387766	0.000361893
	1.9	0.02394	4	3.2	0.11488	4	≥20℃	0.521297	0.000361893
	1.9	0.02394	4	3.1	0.11129	4	≥20℃	0.489548	0.000361893
	1.9	0.02394	4	4	0.1436	4	≥20℃	0.74444	0.000361893
	16.81	0.211806	16.25	25.89	0.929451	16.25	≥20℃	0.431883	8.90812e-05
	16.81	0.211806	16.25	26.56	0.953504	16.25	≥20℃	0.457432	8.90812e-05
	16.81	0.211806	16.25	23.6	0.84724	16.25	≥20℃	0.339273	8.90812e-05
	37	0.4662	48.75	38.5	1.38215	48.75	≥20℃	0.0397403	2.96937e-05
	42	0.5292	4	83.4	2.99406	4	≥20℃	0.685979	0.000361893
	34.2	0.43092	4	34.8	1.24932	4	≥20℃	0.0173917	0.000361893
	4	0.0504	4	7.6	0.27284	4	≥20℃	0.641854	0.000361893
	4	0.0504	4	7.6	0.27284	4	≥20℃	0.641854	0.000361893
	5.03	0.063378	12.8	7.67	0.275353	12.8	≥20℃	0.421897	0.000113091
	5.03	0.063378	12.8	7.89	0.283251	12.8	≥20℃	0.450176	0.000113091
	0.29	0.003654	4	0.41	0.014719	4	≥20℃	0.346276	0.000361893
	0.29	0.003654	4	0.36	0.012924	4	≥20℃	0.216223	0.000361893
	0.29	0.003654	4	0.24	0.008616	4	≥20℃	-0.189242	0.000361893
	0.29	0.003654	4	0.21	0.007539	4	≥20℃	-0.322773	0.000361893
	5.03	0.063378	12.8	5.32	0.190988	12.8	≥20℃	0.0560533	0.000113091
	5.03	0.063378	12.8	5.19	0.186321	12.8	≥20℃	0.0313137	0.000113091
	6.9	0.08694	36	10.1	0.36259	36	≥20℃	0.381014	4.02103e-05
	6.9	0.08694	36	7.33	0.263147	36	≥20℃	0.0604541	4.02103e-05
	6.9	0.08694	36	7.3	0.26207	36	≥20℃	0.0563529	4.02103e-05
	6.9	0.08694	36	10.53	0.378027	36	≥20℃	0.422707	4.02103e-05
	6.9	0.08694	36	10.1	0.36259	36	≥20℃	0.381014	4.02103e-05
	6.9	0.08694	36	7.37	0.264583	36	≥20℃	0.0658963	4.02103e-05

## Sheet: nirS-MAP
	XC	SEC	NC	XE	SEE	NE	MAP	lnR	Var(lnR)		CATEGORICAL RESULTS
	5.03	0.063378	12.8	8.09	0.290431	12.8	≤1000mm	0.475209	0.000113091
	1.9	0.02394	20	2.2	0.07898	20	≤1000mm	0.146603	7.23785e-05		--Heterogeneity--
	1.8	0.02268	20	2.5	0.08975	20	≤1000mm	0.328504	7.23785e-05		Class #Studies PooledVar
	2.1	0.02646	20	2.4	0.08616	20	≤1000mm	0.133531	7.23785e-05		----------------------------------
	2	0.0252	20	2.3	0.08257	20	≤1000mm	0.139762	7.23785e-05		≤1000mm 65 0.0356
	1.9	0.02394	14.4	2.1	0.07539	14.4	≤1000mm	0.100083	0.000100526		1000-2000mm 40 0.0689
	14.8	0.18648	26	17.4	0.62466	26	≤1000mm	0.161843	5.56758e-05		≥2000mm 30 0.0382
	0.18	0.002268	36	0.2	0.00718	36	≤1000mm	0.105361	4.02103e-05
	0.18	0.002268	36	0.2	0.00718	36	≤1000mm	0.105361	4.02103e-05		Model df Q Prob(Chi-Square) Prob(Rand)
	0.33	0.004158	36	0.41	0.014719	36	≤1000mm	0.217065	4.02103e-05		------------------------------------------------------------
	0.33	0.004158	36	0.4	0.01436	36	≤1000mm	0.192372	4.02103e-05		Between 2 12.4160 0.00201 0.017
	0.71	0.008946	36	0.93	0.033387	36	≤1000mm	0.26992	4.02103e-05		Within 132 190.4269 0.00066
	0.71	0.008946	36	0.92	0.033028	36	≤1000mm	0.259109	4.02103e-05		------------------------------------------------------------
	1.55	0.01953	67	2.74	0.098366	67	≤1000mm	0.569703	2.16055e-05		Total 134 202.8429 0.00011
	1.9	0.02394	4	3.2	0.11488	4	≤1000mm	0.521297	0.000361893
	1.9	0.02394	4	2.3	0.08257	4	≤1000mm	0.191055	0.000361893
	1.9	0.02394	4	2.1	0.07539	4	≤1000mm	0.100083	0.000361893		--Mean Effect Sizes--
	1.9	0.02394	4	2.8	0.10052	4	≤1000mm	0.387766	0.000361893		Class #Studies E+ df 95% CI Bootstrap CI Bias CI
	8.72	0.109872	6	9.14	0.328126	6	≤1000mm	0.0470411	0.000241262		--------------------------------------------------------------------------------------------
	8.72	0.109872	6	9.96	0.357564	6	≤1000mm	0.132958	0.000241262		≤1000mm 65 0.0554 64 0.0182 to 0.1009 0.0421 to 0.1522 0.0389 to 0.1481
	8.72	0.109872	6	8.34	0.299406	6	≤1000mm	-0.044556	0.000241262		1000-2000mm 40 0.1125 39 0.0603 to 0.1496 0.0384 to 0.1972 0.0393 to 0.1977
	8.72	0.109872	6	8.48	0.304432	6	≤1000mm	-0.0279088	0.000241262		≥2000mm 30 -0.0917 29 -0.0545 to -0.1392 -0.1029 to -0.2782 -0.1009 to -0.1764
	8.72	0.109872	6	7.18	0.257762	6	≤1000mm	-0.19432	0.000241262
	8.72	0.109872	6	8.67	0.311253	6	≤1000mm	-0.00575045	0.000241262		SUMMARY RESULTS
	8.72	0.109872	6	7.56	0.271404	6	≤1000mm	-0.142748	0.000241262
	0.1	0.00126	4	0.15	0.005385	4	≤1000mm	0.405465	0.000361893		Heterogeneity df Prob(Chi-Square)
	0.1	0.00126	4	0.17	0.006103	4	≤1000mm	0.530628	0.000361893		------------------------------------------
	0.1	0.00126	4	0.19	0.006821	4	≤1000mm	0.641854	0.000361893		Qtotal 202.8429 134 0.00011
	0.1	0.00126	4	0.12	0.004308	4	≤1000mm	0.182322	0.000361893
	0.1	0.00126	4	0.11	0.003949	4	≤1000mm	0.0953102	0.000361893		Mean Effect Size 95% CI Bootstrap CI Bias CI
	0.1	0.00126	4	0.09	0.003231	4	≤1000mm	-0.105361	0.000361893		-------------------------------------------------------------------------
	0.15	0.00189	4	0.2	0.00718	4	≤1000mm	0.287682	0.000361893		E++ 0.0692 -0.0592 to 0.1782 0.1526 to 0.2345 0.1539 to 0.2362
	0.15	0.00189	4	0.22	0.007898	4	≤1000mm	0.382992	0.000361893
	0.15	0.00189	4	0.25	0.008975	4	≤1000mm	0.510826	0.000361893		Sqrt Pooled Variance = 0.1999
	0.15	0.00189	4	0.21	0.007539	4	≤1000mm	0.336472	0.000361893		Mean Study Variance = 0.0003 Ratio = 750.3561
	0.15	0.00189	4	0.14	0.005026	4	1000-2000mm	-0.0689929	0.000361893
	0.15	0.00189	4	0.12	0.004308	4	1000-2000mm	-0.223144	0.000361893		-------------------------------------------------------------
	0.22	0.002772	4	0.34	0.012206	4	1000-2000mm	0.435318	0.000361893
	0.22	0.002772	4	0.38	0.013642	4	1000-2000mm	0.546544	0.000361893
	0.22	0.002772	4	0.4	0.01436	4	1000-2000mm	0.597837	0.000361893
	0.22	0.002772	4	0.34	0.012206	4	1000-2000mm	0.435318	0.000361893
	0.22	0.002772	4	0.19	0.006821	4	1000-2000mm	-0.146603	0.000361893
	0.22	0.002772	4	0.17	0.006103	4	1000-2000mm	-0.257829	0.000361893
	0.26	0.003276	4	0.38	0.013642	4	≤1000mm	0.37949	0.000361893
	0.26	0.003276	4	0.43	0.015437	4	≤1000mm	0.503104	0.000361893
	0.26	0.003276	4	0.45	0.016155	4	≤1000mm	0.548566	0.000361893
	0.26	0.003276	4	0.38	0.013642	4	≤1000mm	0.37949	0.000361893
	0.26	0.003276	4	0.21	0.007539	4	≤1000mm	-0.213574	0.000361893
	0.26	0.003276	4	0.2	0.00718	4	≤1000mm	-0.262364	0.000361893
	0.11	0.001386	4	0.14	0.005026	4	≤1000mm	0.241162	0.000361893
	0.11	0.001386	4	0.16	0.005744	4	≤1000mm	0.374693	0.000361893
	0.11	0.001386	4	0.17	0.006103	4	≤1000mm	0.435318	0.000361893
	0.11	0.001386	4	0.14	0.005026	4	≤1000mm	0.241162	0.000361893
	0.11	0.001386	4	0.12	0.004308	4	≤1000mm	0.0870114	0.000361893
	0.11	0.001386	4	0.11	0.003949	4	≤1000mm	0	0.000361893
	0.19	0.002394	4	0.22	0.007898	4	≤1000mm	0.146603	0.000361893
	0.19	0.002394	4	0.24	0.008616	4	≤1000mm	0.233615	0.000361893
	0.19	0.002394	4	0.26	0.009334	4	≤1000mm	0.313658	0.000361893
	0.19	0.002394	4	0.2	0.00718	4	≤1000mm	0.0512933	0.000361893
	0.19	0.002394	4	0.15	0.005385	4	1000-2000mm	-0.236389	0.000361893
	0.19	0.002394	4	0.13	0.004667	4	1000-2000mm	-0.37949	0.000361893
	0.25	0.00315	4	0.32	0.011488	4	1000-2000mm	0.24686	0.000361893
	0.25	0.00315	4	0.36	0.012924	4	1000-2000mm	0.364643	0.000361893
	0.25	0.00315	4	0.38	0.013642	4	1000-2000mm	0.41871	0.000361893
	0.25	0.00315	4	0.28	0.010052	4	1000-2000mm	0.113329	0.000361893
	0.25	0.00315	4	0.21	0.007539	4	1000-2000mm	-0.174353	0.000361893
	0.25	0.00315	4	0.19	0.006821	4	1000-2000mm	-0.274437	0.000361893
	0.28	0.003528	4	0.37	0.013283	4	1000-2000mm	0.278713	0.000361893
	0.28	0.003528	4	0.4	0.01436	4	1000-2000mm	0.356675	0.000361893
	0.28	0.003528	4	0.42	0.015078	4	1000-2000mm	0.405465	0.000361893
	0.28	0.003528	4	0.35	0.012565	4	1000-2000mm	0.223144	0.000361893
	0.28	0.003528	4	0.25	0.008975	4	1000-2000mm	-0.113329	0.000361893
	0.28	0.003528	4	0.23	0.008257	4	1000-2000mm	-0.19671	0.000361893
	0.12	0.001512	4	0.13	0.004667	4	1000-2000mm	0.0800427	0.000361893
	0.12	0.001512	4	0.15	0.005385	4	1000-2000mm	0.223144	0.000361893
	0.12	0.001512	4	0.16	0.005744	4	1000-2000mm	0.287682	0.000361893
	0.12	0.001512	4	0.14	0.005026	4	1000-2000mm	0.154151	0.000361893
	0.12	0.001512	4	0.13	0.004667	4	1000-2000mm	0.0800427	0.000361893
	0.12	0.001512	4	0.12	0.004308	4	1000-2000mm	0	0.000361893
	0.17	0.002142	4	0.21	0.007539	4	1000-2000mm	0.211309	0.000361893
	0.17	0.002142	4	0.23	0.008257	4	1000-2000mm	0.302281	0.000361893
	0.17	0.002142	4	0.24	0.008616	4	1000-2000mm	0.34484	0.000361893
	0.17	0.002142	4	0.22	0.007898	4	1000-2000mm	0.257829	0.000361893
	0.17	0.002142	4	0.17	0.006103	4	1000-2000mm	0	0.000361893
	0.17	0.002142	4	0.14	0.005026	4	1000-2000mm	-0.194156	0.000361893
	0.25	0.00315	4	0.31	0.011129	4	1000-2000mm	0.215111	0.000361893
	0.25	0.00315	4	0.34	0.012206	4	1000-2000mm	0.307485	0.000361893
	0.25	0.00315	4	0.36	0.012924	4	1000-2000mm	0.364643	0.000361893
	0.25	0.00315	4	0.31	0.011129	4	1000-2000mm	0.215111	0.000361893
	0.25	0.00315	4	0.22	0.007898	4	1000-2000mm	-0.127833	0.000361893
	0.25	0.00315	4	0.19	0.006821	4	1000-2000mm	-0.274437	0.000361893
	0.29	0.003654	4	0.35	0.012565	4	≤1000mm	0.188052	0.000361893
	0.29	0.003654	4	0.38	0.013642	4	≤1000mm	0.27029	0.000361893
	0.29	0.003654	4	0.41	0.014719	4	≤1000mm	0.346276	0.000361893
	0.29	0.003654	4	0.36	0.012924	4	≤1000mm	0.216223	0.000361893
	0.29	0.003654	4	0.24	0.008616	4	≤1000mm	-0.189242	0.000361893
	0.29	0.003654	4	0.21	0.007539	4	≤1000mm	-0.322773	0.000361893
	5.03	0.063378	12.8	5.32	0.190988	12.8	≤1000mm	0.0560533	0.000113091
	5.03	0.063378	12.8	5.19	0.186321	12.8	≤1000mm	0.0313137	0.000113091
	6.9	0.08694	36	10.1	0.36259	36	≤1000mm	0.381014	4.02103e-05
	6.9	0.08694	36	7.33	0.263147	36	≤1000mm	0.0604541	4.02103e-05
	6.9	0.08694	36	7.3	0.26207	36	≤1000mm	0.0563529	4.02103e-05
	6.9	0.08694	36	10.53	0.378027	36	≤1000mm	0.422707	4.02103e-05
	6.9	0.08694	36	10.1	0.36259	36	≤1000mm	0.381014	4.02103e-05
	6.9	0.08694	36	7.37	0.264583	36	≤1000mm	0.0658963	4.02103e-05
	6.9	0.08694	36	9.23	0.331357	36	≥2000mm	0.290938	4.02103e-05
	6.9	0.08694	36	8.5	0.30515	36	≥2000mm	0.208545	4.02103e-05
	6.9	0.08694	36	7.13	0.255967	36	≥2000mm	0.0327898	4.02103e-05
	1.55	0.01953	67	2.34	0.084006	67	≥2000mm	0.411896	2.16055e-05
	1.9	0.02394	4	2.8	0.10052	4	≥2000mm	0.387766	0.000361893
	1.9	0.02394	4	3.2	0.11488	4	≥2000mm	0.521297	0.000361893
	1.9	0.02394	4	3.1	0.11129	4	≥2000mm	0.489548	0.000361893
	1.9	0.02394	4	4	0.1436	4	≥2000mm	0.74444	0.000361893
	16.81	0.211806	16.25	25.89	0.929451	16.25	≥2000mm	0.431883	8.90812e-05
	16.81	0.211806	16.25	26.56	0.953504	16.25	≥2000mm	0.457432	8.90812e-05
	16.81	0.211806	16.25	23.6	0.84724	16.25	≥2000mm	0.339273	8.90812e-05
	37	0.4662	48.75	38.5	1.38215	48.75	≥2000mm	0.0397403	2.96937e-05
	42	0.5292	4	83.4	2.99406	4	≥2000mm	0.685979	0.000361893
	34.2	0.43092	4	34.8	1.24932	4	≥2000mm	0.0173917	0.000361893
	4	0.0504	4	7.6	0.27284	4	≥2000mm	0.641854	0.000361893
	4	0.0504	4	7.6	0.27284	4	≥2000mm	0.641854	0.000361893
	5.03	0.063378	12.8	7.67	0.275353	12.8	≥2000mm	0.421897	0.000113091
	5.03	0.063378	12.8	7.89	0.283251	12.8	≥2000mm	0.450176	0.000113091
	0.29	0.003654	4	0.41	0.014719	4	≥2000mm	0.346276	0.000361893
	0.29	0.003654	4	0.36	0.012924	4	≥2000mm	0.216223	0.000361893
	0.29	0.003654	4	0.24	0.008616	4	≥2000mm	-0.189242	0.000361893
	0.29	0.003654	4	0.21	0.007539	4	≥2000mm	-0.322773	0.000361893
	5.03	0.063378	12.8	5.32	0.190988	12.8	≥2000mm	0.0560533	0.000113091
	5.03	0.063378	12.8	5.19	0.186321	12.8	≥2000mm	0.0313137	0.000113091
	6.9	0.08694	36	10.1	0.36259	36	≥2000mm	0.381014	4.02103e-05
	6.9	0.08694	36	7.33	0.263147	36	≥2000mm	0.0604541	4.02103e-05
	6.9	0.08694	36	7.3	0.26207	36	≥2000mm	0.0563529	4.02103e-05
	6.9	0.08694	36	10.53	0.378027	36	≥2000mm	0.422707	4.02103e-05
	6.9	0.08694	36	10.1	0.36259	36	≥2000mm	0.381014	4.02103e-05
	6.9	0.08694	36	7.37	0.264583	36	≥2000mm	0.0658963	4.02103e-05
