# Supplementary material for: Effects of Long-Term Application of Nitrogen Fertilizer on Soil Acidification and Biological Properties in China: A Meta-Analysis
Source: Microorganisms. 2024 Aug 15;12(8):1683. doi: 10.3390/microorganisms12081683 (PMC11356719; doi:10.3390/microorganisms12081683)
Supplement: Supplementary file 1 [file microorganisms-12-01683-s001.zip › Literature statistics(n=115) and original data/23.nos+original data+data analysis.xlsx]

## Sheet: nosZ-MAT
	XC	SEC	NC	XE	SEE	NE	MAT	lnR	Var(lnR)		CATEGORICAL RESULTS
	13.97	3.1176	3	11.33	3.34739	3	≤10℃	-0.209458	0.0456966
	13.04	3.0432	3	11.88	3.39304	3	≤10℃	-0.0931652	0.0453454		--Heterogeneity--
	12.82	3.0256	3	9.41	3.18803	3	≤10℃	-0.309233	0.0568263		Class #Studies Qw df Prob(Chi-square)
	17.04	3.3632	3	13.3	3.5109	3	≤10℃	-0.247799	0.0362131		------------------------------------------------------
	17.04	3.3632	3	14.14	3.58062	3	≤10℃	-0.186556	0.0343596		≤10℃ 49 18.0989 48 0.99997
	17.04	3.3632	3	13.64	3.53912	3	≤10℃	-0.222557	0.035426		10-20℃ 33 66.7020 32 0.00031
	15.05	3.204	3	11.89	3.39387	3	≤10℃	-0.23568	0.0422659		≥20℃ 45 29.9466 44 0.94769
	15.05	3.204	3	12.31	3.42873	3	≤10℃	-0.200966	0.0409675
	15.25	3.22	3	12.44	3.43952	3	≤10℃	-0.203662	0.0403431		Model df Q Prob(Chi-Square) Prob(Rand)
	15.25	3.22	3	13.05	3.49015	3	≤10℃	-0.155791	0.0387033		------------------------------------------------------------
	14.46	3.1568	3	11.98	3.40134	3	≤10℃	-0.188148	0.0427566		Between 2 6.5821 0.03721 0.049
	14.46	3.1568	3	12.35	3.43205	3	≤10℃	-0.15773	0.0416294		Within 124 114.7475 0.71233
	16.32	3.3056	3	14.23	3.58809	3	≤10℃	-0.137039	0.0348685		------------------------------------------------------------
	16.32	3.3056	3	14.31	3.59473	3	≤10℃	-0.131433	0.0347099		Total 126 121.3297 0.60094
	15.25	3.22	3	12.84	3.47272	3	≤10℃	-0.172014	0.0392442
	13.69	3.0952	3	11.45	3.35735	3	≤10℃	-0.178676	0.0456982
	14.46	3.1568	3	11.76	3.38308	3	≤10℃	-0.206682	0.0434728		--Mean Effect Sizes--
	12.28	2.9824	3	10.01	3.23783	3	≤10℃	-0.204387	0.0545367		Class #Studies E+ df 95% CI Bootstrap CI Bias CI
	16.32	3.3056	3	14.02	3.57066	3	≤10℃	-0.151906	0.0352966		---------------------------------------------------------------------------------------------------
	14.02	3.1216	3	12.89	3.47687	3	≤10℃	-0.0840331	0.040777		≤10℃ 49 0.0514 48 -0.0192 to 0.0955 -0.0016 to 0.1062 -0.0069 to -0.0984
	10.56	2.8448	3	12.46	3.44118	3	≤10℃	0.16545	0.0496158		10-20℃ 33 -0.0536 32 -0.1109 to 0.0329 -0.1517 to 0.0499 -0.1461 to 0.0573
	13.51	3.0808	3	10.5	3.2785	3	≤10℃	-0.252055	0.0498314		≥20℃ 45 -0.0929 44 -0.0601 to -0.1254 -0.0302 to -0.1430 -0.0261 to -0.1393
	13.51	3.0808	3	10.17	3.25111	3	≤10℃	-0.283988	0.0513982
	13.51	3.0808	3	10.17	3.25111	3	≤10℃	-0.283988	0.0513982		SUMMARY RESULTS
	12.69	3.0152	3	7.61	3.03863	3	≤10℃	-0.511351	0.0719639
	12.69	3.0152	3	7.75	3.05025	3	≤10℃	-0.493121	0.0704539		Heterogeneity df Prob(Chi-Square)
	12.69	3.0152	3	7.57	3.03531	3	≤10℃	-0.516621	0.0724098		------------------------------------------
	12.69	3.0152	3	8.53	3.11499	3	≤10℃	-0.397225	0.0632709		Qtotal 121.3297 126 0.60094
	17.04	3.3632	3	13.3	3.5109	3	≤10℃	-0.247799	0.0362131
	17.04	3.3632	3	14.14	3.58062	3	≤10℃	-0.186556	0.0343596		Mean Effect Size 95% CI Bootstrap CI Bias CI
	17.04	3.3632	3	13.98	3.56734	3	≤10℃	-0.197936	0.0346898		-------------------------------------------------------------------------------
	17.04	3.3632	3	14.3	3.5939	3	≤10℃	-0.175304	0.0340393		E++ -0.0385 0.0698 to -0.0983 -0.380 to -0.0709 -0.369 to -0.0699
	17.04	3.3632	3	13.7	3.5441	3	≤10℃	-0.218168	0.0352925
	15.25	3.22	3	12.44	3.43952	3	≤10℃	-0.203662	0.0403431		Sqrt Pooled Variance = 0.0000
	15.25	3.22	3	13.05	3.49015	3	≤10℃	-0.155791	0.0387033		Mean Study Variance = 0.0439 Ratio = 0.0000
	14.46	3.1568	3	11.98	3.40134	3	≤10℃	-0.188148	0.0427566
	14.46	3.1568	3	12.35	3.43205	3	≤10℃	-0.15773	0.0416294		-------------------------------------------------------------
	16.32	3.3056	3	14.23	3.58809	3	≤10℃	-0.137039	0.0348685
	16.32	3.3056	3	14.31	3.59473	3	≤10℃	-0.131433	0.0347099
	13.69	3.0952	3	12.55	3.44865	3	≤10℃	-0.086945	0.0422096
	12.28	2.9824	3	-8.72	1.68324	3	≤10℃
	14.02	3.1216	3	13.05	3.49015	3	≤10℃	-0.0716967	0.040367
	20.54	3.6432	3	17.2	3.8346	3	≤10℃	-0.177465	0.0270545
	20.54	3.6432	3	17.37	3.84871	3	≤10℃	-0.16763	0.0268516
	20.54	3.6432	3	18.03	3.90349	3	≤10℃	-0.130337	0.0261109
	20.54	3.6432	3	17.09	3.82547	3	≤10℃	-0.183881	0.0271887
	425	36	3	435	38.512	3	≤10℃	0.0232569	0.00500441
	13.69	3.0952	3	11.96	3.39968	3	≤10℃	-0.135098	0.0439727
	12.28	2.9824	3	11.28	3.34324	3	≤10℃	-0.0849407	0.048943
	14.02	3.1216	3	13.05	3.49015	3	≤10℃	-0.0716967	0.040367
	8.27	2.6616	3	8.14	3.08262	3	10-20℃	-0.0158443	0.0823312
	8.27	2.6616	3	8.84	3.14072	3	10-20℃	0.0666524	0.0766024
	8.27	2.6616	3	8.27	3.09341	3	10-20℃	0	0.0811649
	8.27	2.6616	3	10.05	3.24115	3	10-20℃	0.194938	0.0691958
	8.27	2.6616	3	7.61	3.03863	3	10-20℃	-0.0831713	0.0876719
	10.11	2.8088	3	10.79	3.30257	3	10-20℃	0.0650947	0.0569564
	10.11	2.8088	3	9.15	3.16645	3	10-20℃	-0.0997712	0.0656479
	10.11	2.8088	3	6.34	2.93322	3	10-20℃	-0.466646	0.097078
	10.11	2.8088	3	6.34	2.93322	3	10-20℃	-0.466646	0.097078
	15.3	3.224	3	14.9	3.6437	3	10-20℃	-0.0264916	0.0347347
	19.5	3.56	3	21.84	4.21972	3	10-20℃	0.113329	0.0235533
	19.5	3.56	3	23.4	4.3492	3	10-20℃	0.182322	0.0226249
	19.5	3.56	3	25.46	4.52018	3	10-20℃	0.266694	0.0216168
	19.5	3.56	3	13.82	3.55406	3	10-20℃	-0.344298	0.033155
	19.5	3.56	3	12.69	3.46027	3	10-20℃	-0.4296	0.0358941
	11.89	2.9512	3	13.09	3.49347	3	10-20℃	0.0961509	0.0442776
	11.89	2.9512	3	17.12	3.82796	3	10-20℃	0.36455	0.0372009
	11.89	2.9512	3	11.21	3.33743	3	10-20℃	-0.0588915	0.0500814
	11.89	2.9512	3	17.65	3.87195	3	10-20℃	0.395038	0.0365775
	11.89	2.9512	3	3.27	2.67841	3	10-20℃	-1.29091	0.24417
	11.89	2.9512	3	5.13	2.83279	3	10-20℃	-0.840592	0.122178
	19.27	3.5416	3	19.69	4.04127	3	10-20℃	0.0215614	0.0253012
	19.27	3.5416	3	21.69	4.20727	3	10-20℃	0.118302	0.0238012
	19.27	3.5416	3	26.7	4.6231	3	10-20℃	0.326114	0.021253
	19.27	3.5416	3	13.49	3.52667	3	10-20℃	-0.356601	0.034041
	19.27	3.5416	3	10.3	3.2619	3	10-20℃	-0.626406	0.0446901
	19.27	3.5416	3	12.11	3.41213	3	10-20℃	-0.464518	0.0377225
	17.1	3.368	3	13.6	3.5358	3	10-20℃	-0.229009	0.0354617
	17.1	3.368	3	14.3	3.5939	3	10-20℃	-0.178819	0.0339852
	17.5	3.4	3	14.9	3.6437	3	10-20℃	-0.16084	0.0325162
	17.5	3.4	3	16.3	3.7599	3	10-20℃	-0.0710358	0.0303183
	18.9	3.512	3	16.2	3.7516	3	10-20℃	-0.154151	0.0293862
	18.9	3.512	3	17.2	3.8346	3	10-20℃	-0.0942525	0.0280774
	15.47	3.2376	3	12.29	3.42707	3	≥20℃	-0.230117	0.0405189
	15.47	3.2376	3	12.87	3.47521	3	≥20℃	-0.184004	0.0389041
	15.47	3.2376	3	13.4	3.5192	3	≥20℃	-0.143648	0.0375907
	15.47	3.2376	3	11.95	3.39885	3	≥20℃	-0.258171	0.0415651
	15.47	3.2376	3	12.4	3.4362	3	≥20℃	-0.221206	0.0401969
	16.14	3.2912	3	13.71	3.54493	3	≥20℃	-0.163175	0.0361459
	16.14	3.2912	3	14.81	3.63623	3	≥20℃	-0.085998	0.0339548
	16.14	3.2912	3	14.26	3.59058	3	≥20℃	-0.123842	0.0349939
	16.14	3.2912	3	13.4	3.5192	3	≥20℃	-0.186046	0.0368515
	16.14	3.2912	3	13.67	3.54161	3	≥20℃	-0.166097	0.0362345
	14.75	3.18	3	12.46	3.44118	3	≥20℃	-0.16872	0.0409183
	14.75	3.18	3	13.85	3.55655	3	≥20℃	-0.0629579	0.037474
	9.42	2.7536	3	13.48	3.52584	3	≥20℃	0.358372	0.0512872
	9.42	2.7536	3	11.9	3.3947	3	≥20℃	0.233703	0.0556087
	9.42	2.7536	3	16.24	3.75492	3	≥20℃	0.544642	0.0463026
	11.25	2.9	3	12.11	3.41213	3	≥20℃	0.0736634	0.0486129
	11.25	2.9	3	11.04	3.32332	3	≥20℃	-0.0188431	0.0523552
	11.25	2.9	3	15.21	3.66943	3	≥20℃	0.301585	0.0415505
	11.98	2.9584	3	11.34	3.34822	3	≥20℃	-0.0549023	0.0493863
	11.98	2.9584	3	10.08	3.24364	3	≥20℃	-0.172685	0.0548435
	11.98	2.9584	3	13.4	3.5192	3	≥20℃	0.112016	0.0433182
	-12.91	0.9672	3	-13.87	1.25579	3	≥20℃
	-12.91	0.9672	3	-14.68	1.18856	3	≥20℃
	-12.91	0.9672	3	-12.43	1.37531	3	≥20℃
	-12.51	0.9992	3	-14.12	1.23504	3	≥20℃
	-12.51	0.9992	3	-14.64	1.19188	3	≥20℃
	-12.51	0.9992	3	-12.73	1.35041	3	≥20℃
	-12.2	1.024	3	-14.53	1.20101	3	≥20℃
	-12.2	1.024	3	-15.11	1.15287	3	≥20℃
	-12.2	1.024	3	-13.66	1.27322	3	≥20℃
	0.69	2.0552	3	-5.85	1.92145	3	≥20℃
	0.69	2.0552	3	-7.18	1.81106	3	≥20℃
	0.69	2.0552	3	-3.86	2.08662	3	≥20℃
	-11.62	1.0704	3	-15.42	1.12714	3	≥20℃
	-11.62	1.0704	3	-15.01	1.16117	3	≥20℃
	17.31	3.3848	3	13.95	3.56485	3	≥20℃	-0.215805	0.034513
	17.31	3.3848	3	14.53	3.61299	3	≥20℃	-0.175069	0.0333555
	17.31	3.3848	3	15.15	3.66445	3	≥20℃	-0.133284	0.032247
	15.8	3.264	3	13	3.486	3	≥20℃	-0.195061	0.0381942
	15.8	3.264	3	13.84	3.55572	3	≥20℃	-0.132447	0.0362274
	15.8	3.264	3	13.83	3.55489	3	≥20℃	-0.13317	0.0362489
	15.8	3.264	3	12.67	3.45861	3	≥20℃	-0.220773	0.0390641
	17.2	3.376	3	13.7	3.5441	3	≥20℃	-0.227514	0.0351493
	17.89	3.4312	3	14.92	3.64536	3	≥20℃	-0.181539	0.0321603
	17.89	3.4312	3	13.56	3.53248	3	≥20℃	-0.277118	0.034883
	17.89	3.4312	3	14.33	3.59639	3	≥20℃	-0.221887	0.0332569
	14.75	3.18	3	12.57	3.45031	3	≥20℃	-0.15993	0.040608
	14.75	3.18	3	13.62	3.53746	3	≥20℃	-0.0797038	0.0379792
	16.12	3.2896	3	13.13	3.49679	3	≥20℃	-0.205161	0.0375237
	16.12	3.2896	3	14.51	3.61133	3	≥20℃	-0.105223	0.0345295
	16.12	3.2896	3	14.9	3.6437	3	≥20℃	-0.0786995	0.0338153
	16.12	3.2896	3	13.62	3.53746	3	≥20℃	-0.168521	0.0363672
	16.12	3.2896	3	16.21	3.75243	3	≥20℃	0.0055676	0.0317438
	16.12	3.2896	3	14.91	3.64453	3	≥20℃	-0.0780286	0.0337977
	16.12	3.2896	3	14.28	3.59224	3	≥20℃	-0.121201	0.0349752
	16.12	3.2896	3	17.21	3.83543	3	≥20℃	0.0654299	0.0304371
	16.12	3.2896	3	16.31	3.76073	3	≥20℃	0.0117177	0.0316035
	14.75	3.18	3	14.91	3.64453	3	≥20℃	0.010789	0.0354097
	14.75	3.18	3	16.31	3.76073	3	≥20℃	0.100535	0.0332156

## Sheet: nosZ-MAP
	XC	SEC	NC	XE	SEE	NE	MAP	lnR	Var(lnR)		CATEGORICAL RESULTS
	8.27	2.6616	3	8.14	3.08262	3	≤1000mm	-0.0158443	0.0823312
	8.27	2.6616	3	8.84	3.14072	3	≤1000mm	0.0666524	0.0766024		--Heterogeneity--
	8.27	2.6616	3	8.27	3.09341	3	≤1000mm	0	0.0811649		Class #Studies Qw df Prob(Chi-square)
	8.27	2.6616	3	10.05	3.24115	3	≤1000mm	0.194938	0.0691958		----------------------------------------------------------
	8.27	2.6616	3	7.61	3.03863	3	≤1000mm	-0.0831713	0.0876719		≤1000mm 35 21.4368 34 0.95375
	15.05	3.204	3	11.89	3.39387	3	≤1000mm	-0.23568	0.0422659		1000-2000mm 63 74.9416 62 0.12530
	15.05	3.204	3	12.31	3.42873	3	≤1000mm	-0.200966	0.0409675		≥2000mm 29 24.2966 28 0.66579
	15.25	3.22	3	12.84	3.47272	3	≤1000mm	-0.172014	0.0392442
	13.69	3.0952	3	11.45	3.35735	3	≤1000mm	-0.178676	0.0456982		Model df Q Prob(Chi-Square) Prob(Rand)
	14.46	3.1568	3	11.76	3.38308	3	≤1000mm	-0.206682	0.0434728		------------------------------------------------------------
	12.28	2.9824	3	10.01	3.23783	3	≤1000mm	-0.204387	0.0545367		Between 2 0.6547 0.72084 0.751
	16.32	3.3056	3	14.02	3.57066	3	≤1000mm	-0.151906	0.0352966		Within 124 120.6750 0.56774
	14.02	3.1216	3	12.89	3.47687	3	≤1000mm	-0.0840331	0.040777		------------------------------------------------------------
	10.56	2.8448	3	12.46	3.44118	3	≤1000mm	0.16545	0.0496158		Total 126 121.3297 0.60094
	10.11	2.8088	3	10.79	3.30257	3	≤1000mm	0.0650947	0.0569564
	10.11	2.8088	3	9.15	3.16645	3	≤1000mm	-0.0997712	0.0656479
	10.11	2.8088	3	6.34	2.93322	3	≤1000mm	-0.466646	0.097078		--Mean Effect Sizes--
	10.11	2.8088	3	6.34	2.93322	3	≤1000mm	-0.466646	0.097078		Class #Studies E+ df 95% CI Bootstrap CI Bias CI
	13.51	3.0808	3	10.5	3.2785	3	≤1000mm	-0.252055	0.0498314		---------------------------------------------------------------------------------------------------
	13.51	3.0808	3	10.17	3.25111	3	≤1000mm	-0.283988	0.0513982		≤1000mm 35 -0.0902 34 -0.0401 to -0.1409 -0.0928 to -0.1603 -0.0886 to -0.1553
	13.51	3.0808	3	10.17	3.25111	3	≤1000mm	-0.283988	0.0513982		1000-2000mm 63 -0.0355 62 -0.0905 to 0.0354 -0.1573 to 0.0515 -0.1572 to 0.0507
	12.69	3.0152	3	7.61	3.03863	3	≤1000mm	-0.511351	0.0719639		≥2000mm 29 0.0517 28 0.0109 to 0.0825 0.0352 to 0.0554 0.0330 to 0.0529
	12.69	3.0152	3	7.75	3.05025	3	≤1000mm	-0.493121	0.0704539
	12.69	3.0152	3	7.57	3.03531	3	≤1000mm	-0.516621	0.0724098		SUMMARY RESULTS
	12.69	3.0152	3	8.53	3.11499	3	≤1000mm	-0.397225	0.0632709
	13.69	3.0952	3	12.55	3.44865	3	≤1000mm	-0.086945	0.0422096		Heterogeneity df Prob(Chi-Square)
	12.28	2.9824	3	-8.72	1.68324	3	≤1000mm				------------------------------------------
	14.02	3.1216	3	13.05	3.49015	3	≤1000mm	-0.0716967	0.040367		Qtotal 121.3297 126 0.60094
	20.54	3.6432	3	17.2	3.8346	3	≤1000mm	-0.177465	0.0270545
	20.54	3.6432	3	17.37	3.84871	3	≤1000mm	-0.16763	0.0268516		Mean Effect Size 95% CI Bootstrap CI Bias CI
	20.54	3.6432	3	18.03	3.90349	3	≤1000mm	-0.130337	0.0261109		-------------------------------------------------------------------------------
	20.54	3.6432	3	17.09	3.82547	3	≤1000mm	-0.183881	0.0271887		E++ -0.0385 0.0698 to -0.0983 -0.380 to -0.0709 -0.369 to -0.0699
	425	36	3	435	38.512	3	≤1000mm	0.0232569	0.00500441
	13.69	3.0952	3	11.96	3.39968	3	≤1000mm	-0.135098	0.0439727		Sqrt Pooled Variance = 0.0000
	12.28	2.9824	3	11.28	3.34324	3	≤1000mm	-0.0849407	0.048943		Mean Study Variance = 0.0439 Ratio = 0.0000
	14.02	3.1216	3	13.05	3.49015	3	≤1000mm	-0.0716967	0.040367
	13.97	3.1176	3	11.33	3.34739	3	1000-2000mm	-0.209458	0.0456966		-------------------------------------------------------------
	13.04	3.0432	3	11.88	3.39304	3	1000-2000mm	-0.0931652	0.0453454
	12.82	3.0256	3	9.41	3.18803	3	1000-2000mm	-0.309233	0.0568263
	17.04	3.3632	3	13.3	3.5109	3	1000-2000mm	-0.247799	0.0362131
	17.04	3.3632	3	14.14	3.58062	3	1000-2000mm	-0.186556	0.0343596
	17.04	3.3632	3	13.64	3.53912	3	1000-2000mm	-0.222557	0.035426
	17.2	3.376	3	13.7	3.5441	3	1000-2000mm	-0.227514	0.0351493
	15.25	3.22	3	12.44	3.43952	3	1000-2000mm	-0.203662	0.0403431
	15.25	3.22	3	13.05	3.49015	3	1000-2000mm	-0.155791	0.0387033
	14.46	3.1568	3	11.98	3.40134	3	1000-2000mm	-0.188148	0.0427566
	14.46	3.1568	3	12.35	3.43205	3	1000-2000mm	-0.15773	0.0416294
	16.32	3.3056	3	14.23	3.58809	3	1000-2000mm	-0.137039	0.0348685
	16.32	3.3056	3	14.31	3.59473	3	1000-2000mm	-0.131433	0.0347099
	15.3	3.224	3	14.9	3.6437	3	1000-2000mm	-0.0264916	0.0347347
	17.31	3.3848	3	13.95	3.56485	3	1000-2000mm	-0.215805	0.034513
	17.31	3.3848	3	14.53	3.61299	3	1000-2000mm	-0.175069	0.0333555
	17.31	3.3848	3	15.15	3.66445	3	1000-2000mm	-0.133284	0.032247
	17.04	3.3632	3	13.3	3.5109	3	1000-2000mm	-0.247799	0.0362131
	17.04	3.3632	3	14.14	3.58062	3	1000-2000mm	-0.186556	0.0343596
	17.04	3.3632	3	13.98	3.56734	3	1000-2000mm	-0.197936	0.0346898
	17.04	3.3632	3	14.3	3.5939	3	1000-2000mm	-0.175304	0.0340393
	17.04	3.3632	3	13.7	3.5441	3	1000-2000mm	-0.218168	0.0352925
	15.25	3.22	3	12.44	3.43952	3	1000-2000mm	-0.203662	0.0403431
	15.25	3.22	3	13.05	3.49015	3	1000-2000mm	-0.155791	0.0387033
	14.46	3.1568	3	11.98	3.40134	3	1000-2000mm	-0.188148	0.0427566
	14.46	3.1568	3	12.35	3.43205	3	1000-2000mm	-0.15773	0.0416294
	16.32	3.3056	3	14.23	3.58809	3	1000-2000mm	-0.137039	0.0348685
	16.32	3.3056	3	14.31	3.59473	3	1000-2000mm	-0.131433	0.0347099
	17.89	3.4312	3	14.92	3.64536	3	1000-2000mm	-0.181539	0.0321603
	17.89	3.4312	3	13.56	3.53248	3	1000-2000mm	-0.277118	0.034883
	17.89	3.4312	3	14.33	3.59639	3	1000-2000mm	-0.221887	0.0332569
	14.75	3.18	3	12.46	3.44118	3	1000-2000mm	-0.16872	0.0409183
	14.75	3.18	3	13.85	3.55655	3	1000-2000mm	-0.0629579	0.037474
	0.69	2.0552	3	-5.85	1.92145	3	1000-2000mm
	0.69	2.0552	3	-7.18	1.81106	3	1000-2000mm
	0.69	2.0552	3	-3.86	2.08662	3	1000-2000mm
	-11.62	1.0704	3	-15.42	1.12714	3	1000-2000mm
	-11.62	1.0704	3	-15.01	1.16117	3	1000-2000mm
	19.5	3.56	3	21.84	4.21972	3	1000-2000mm	0.113329	0.0235533
	19.5	3.56	3	23.4	4.3492	3	1000-2000mm	0.182322	0.0226249
	19.5	3.56	3	25.46	4.52018	3	1000-2000mm	0.266694	0.0216168
	19.5	3.56	3	13.82	3.55406	3	1000-2000mm	-0.344298	0.033155
	19.5	3.56	3	12.69	3.46027	3	1000-2000mm	-0.4296	0.0358941
	11.89	2.9512	3	13.09	3.49347	3	1000-2000mm	0.0961509	0.0442776
	11.89	2.9512	3	17.12	3.82796	3	1000-2000mm	0.36455	0.0372009
	11.89	2.9512	3	11.21	3.33743	3	1000-2000mm	-0.0588915	0.0500814
	11.89	2.9512	3	17.65	3.87195	3	1000-2000mm	0.395038	0.0365775
	11.89	2.9512	3	3.27	2.67841	3	1000-2000mm	-1.29091	0.24417
	11.89	2.9512	3	5.13	2.83279	3	1000-2000mm	-0.840592	0.122178
	19.27	3.5416	3	19.69	4.04127	3	1000-2000mm	0.0215614	0.0253012
	19.27	3.5416	3	21.69	4.20727	3	1000-2000mm	0.118302	0.0238012
	19.27	3.5416	3	26.7	4.6231	3	1000-2000mm	0.326114	0.021253
	19.27	3.5416	3	13.49	3.52667	3	1000-2000mm	-0.356601	0.034041
	19.27	3.5416	3	10.3	3.2619	3	1000-2000mm	-0.626406	0.0446901
	19.27	3.5416	3	12.11	3.41213	3	1000-2000mm	-0.464518	0.0377225
	14.75	3.18	3	12.57	3.45031	3	1000-2000mm	-0.15993	0.040608
	14.75	3.18	3	13.62	3.53746	3	1000-2000mm	-0.0797038	0.0379792
	16.12	3.2896	3	13.13	3.49679	3	1000-2000mm	-0.205161	0.0375237
	16.12	3.2896	3	14.51	3.61133	3	1000-2000mm	-0.105223	0.0345295
	16.12	3.2896	3	14.9	3.6437	3	1000-2000mm	-0.0786995	0.0338153
	16.12	3.2896	3	13.62	3.53746	3	1000-2000mm	-0.168521	0.0363672
	16.12	3.2896	3	16.21	3.75243	3	1000-2000mm	0.0055676	0.0317438
	16.12	3.2896	3	14.91	3.64453	3	1000-2000mm	-0.0780286	0.0337977
	16.12	3.2896	3	14.28	3.59224	3	1000-2000mm	-0.121201	0.0349752
	16.12	3.2896	3	17.21	3.83543	3	1000-2000mm	0.0654299	0.0304371
	16.12	3.2896	3	16.31	3.76073	3	1000-2000mm	0.0117177	0.0316035
	14.75	3.18	3	14.91	3.64453	3	1000-2000mm	0.010789	0.0354097
	14.75	3.18	3	16.31	3.76073	3	1000-2000mm	0.100535	0.0332156
	15.47	3.2376	3	12.29	3.42707	3	≥2000mm	-0.230117	0.0405189
	15.47	3.2376	3	12.87	3.47521	3	≥2000mm	-0.184004	0.0389041
	15.47	3.2376	3	13.4	3.5192	3	≥2000mm	-0.143648	0.0375907
	15.47	3.2376	3	11.95	3.39885	3	≥2000mm	-0.258171	0.0415651
	15.47	3.2376	3	12.4	3.4362	3	≥2000mm	-0.221206	0.0401969
	16.14	3.2912	3	13.71	3.54493	3	≥2000mm	-0.163175	0.0361459
	16.14	3.2912	3	14.81	3.63623	3	≥2000mm	-0.085998	0.0339548
	16.14	3.2912	3	14.26	3.59058	3	≥2000mm	-0.123842	0.0349939
	16.14	3.2912	3	13.4	3.5192	3	≥2000mm	-0.186046	0.0368515
	16.14	3.2912	3	13.67	3.54161	3	≥2000mm	-0.166097	0.0362345
	9.42	2.7536	3	13.48	3.52584	3	≥2000mm	0.358372	0.0512872
	9.42	2.7536	3	11.9	3.3947	3	≥2000mm	0.233703	0.0556087
	9.42	2.7536	3	16.24	3.75492	3	≥2000mm	0.544642	0.0463026
	11.25	2.9	3	12.11	3.41213	3	≥2000mm	0.0736634	0.0486129
	11.25	2.9	3	11.04	3.32332	3	≥2000mm	-0.0188431	0.0523552
	11.25	2.9	3	15.21	3.66943	3	≥2000mm	0.301585	0.0415505
	11.98	2.9584	3	11.34	3.34822	3	≥2000mm	-0.0549023	0.0493863
	11.98	2.9584	3	10.08	3.24364	3	≥2000mm	-0.172685	0.0548435
	11.98	2.9584	3	13.4	3.5192	3	≥2000mm	0.112016	0.0433182
	12.91	0.9672	3	13.87	1.25579	3	≥2000mm
	12.91	0.9672	3	14.68	1.18856	3	≥2000mm
	12.91	0.9672	3	12.43	1.37531	3	≥2000mm
	12.91	0.9992	3	14.12	1.23504	3	≥2000mm
	12.91	0.9992	3	14.64	1.19188	3	≥2000mm
	12.91	0.9992	3	12.73	1.35041	3	≥2000mm
	12.91	1.024	3	14.53	1.20101	3	≥2000mm
	12.91	1.024	3	15.11	1.15287	3	≥2000mm
	12.91	1.024	3	13.66	1.27322	3	≥2000mm
	15.8	3.264	3	13	3.486	3	≥2000mm	-0.195061	0.0381942
	15.8	3.264	3	13.84	3.55572	3	≥2000mm	-0.132447	0.0362274
	15.8	3.264	3	13.83	3.55489	3	≥2000mm	-0.13317	0.0362489
	15.8	3.264	3	12.67	3.45861	3	≥2000mm	-0.220773	0.0390641
	17.1	3.368	3	13.6	3.5358	3	≥2000mm	-0.229009	0.0354617
	17.1	3.368	3	14.3	3.5939	3	≥2000mm	-0.178819	0.0339852
	17.5	3.4	3	14.9	3.6437	3	≥2000mm	-0.16084	0.0325162
	17.5	3.4	3	16.3	3.7599	3	≥2000mm	-0.0710358	0.0303183
	18.9	3.512	3	16.2	3.7516	3	≥2000mm	-0.154151	0.0293862
	18.9	3.512	3	17.2	3.8346	3	≥2000mm	-0.0942525	0.0280774
