# Supplementary material for: Effects of Long-Term Application of Nitrogen Fertilizer on Soil Acidification and Biological Properties in China: A Meta-Analysis
Source: Microorganisms. 2024 Aug 15;12(8):1683. doi: 10.3390/microorganisms12081683 (PMC11356719; doi:10.3390/microorganisms12081683)
Supplement: Supplementary file 1 [file microorganisms-12-01683-s001.zip › Literature statistics(n=115) and original data/24.qnorB+original data+data analysis.xlsx]

## Sheet: qnorB-MAT
	XC	SEC	NC	XE	SEE	NE	MAT	lnR	Var(lnR)		--Heterogeneity--
	19.5	0.0663	3	17.17	0.149258	3	≤10℃	-0.127251	2.90425e-05		Class #Studies PooledVar
	19.32	0.065688	3	18.82	0.161468	3	≤10℃	-0.0262207	2.83898e-05		------------------------------
	20.03	0.068102	3	18.83	0.161542	3	≤10℃	-0.0617798	2.83862e-05		≤10℃ 42 0.0029
	18.13	0.061642	3	14.81	0.131794	3	≤10℃	-0.202265	3.02507e-05		10-20℃ 30 0.0211
	18.13	0.061642	3	14.36	0.128464	3	≤10℃	-0.233121	3.05301e-05		≥20℃ 49 0.0037
	19.25	0.06545	3	15.65	0.13801	3	≤10℃	-0.20704	2.97755e-05
	19.25	0.06545	3	15.92	0.140008	3	≤10℃	-0.189935	2.96342e-05		Model df Q Prob(Chi-Square) Prob(Rand)
	22.63	0.076942	3	18.93	0.162282	3	≤10℃	-0.178528	2.83506e-05		------------------------------------------------------------
	22.63	0.076942	3	18.96	0.162504	3	≤10℃	-0.176945	2.834e-05		Between 2 2.1143 0.34745 0.317
	16.57	0.056338	3	14.98	0.133052	3	≤10℃	-0.100878	3.01498e-05		Within 118 110.1497 0.68408
	16.57	0.056338	3	15.08	0.133792	3	≤10℃	-0.0942245	3.00917e-05		------------------------------------------------------------
	17.22	0.058548	3	14.71	0.131054	3	≤10℃	-0.157544	3.03111e-05		Total 120 112.2640 0.67983
	17.22	0.058548	3	15.27	0.135198	3	≤10℃	-0.120181	2.99834e-05
	19.25	0.06545	3	15.57	0.137418	3	≤10℃	-0.212165	2.98184e-05
	16.82	0.057188	3	14.62	0.130388	3	≤10℃	-0.140178	3.03664e-05		--Mean Effect Sizes--
	22.63	0.076942	3	18.84	0.161616	3	≤10℃	-0.183294	2.83827e-05		Class #Studies E+ df 95% CI Bootstrap CI Bias CI
	19.53	0.066402	3	17.74	0.153476	3	≤10℃	-0.0961298	2.88023e-05		---------------------------------------------------------------------------------------------------
	16.57	0.056338	3	14.65	0.13061	3	≤10℃	-0.123153	3.03479e-05		≤10℃ 42 -0.0999 41 -0.0616 to -0.2745 -0.0624 to -0.2287 -0.0634 to -0.2295
	14.77	0.050218	3	13.37	0.121138	3	≤10℃	-0.0995847	3.12172e-05		10-20℃ 30 -0.1241 29 -0.0902 to -0.1592 -0.1040 to -0.2036 -0.1019 to -0.1976
	23.25	0.07905	3	19.62	0.167388	3	≤10℃	-0.169756	2.81155e-05		≥20℃ 49 -0.1698 48 -0.1294 to -0.1993 -0.1591 to -0.2556 -0.1896 to -0.2563
	23.25	0.07905	3	19.76	0.168424	3	≤10℃	-0.162645	2.80699e-05
	23.25	0.07905	3	20.85	0.17649	3	≤10℃	-0.108951	2.77373e-05		SUMMARY RESULTS
	18.85	0.06409	3	16.82	0.146668	3	≤10℃	-0.113944	2.91986e-05
	18.85	0.06409	3	16.17	0.141858	3	≤10℃	-0.153355	2.9508e-05		Heterogeneity df Prob(Chi-Square)
	18.85	0.06409	3	16.85	0.14689	3	≤10℃	-0.112162	2.9185e-05		------------------------------------------
	18.85	0.06409	3	16.38	0.143412	3	≤10℃	-0.140452	2.94052e-05		Qtotal 112.2640 120 0.67983
	19.25	0.06545	3	15.65	0.13801	3	≤10℃	-0.20704	2.97755e-05
	19.25	0.06545	3	15.92	0.140008	3	≤10℃	-0.189935	2.96342e-05		Mean Effect Size 95% CI Bootstrap CI Bias CI
	22.63	0.076942	3	18.93	0.162282	3	≤10℃	-0.178528	2.83506e-05		-------------------------------------------------------------------------------
	22.63	0.076942	3	18.96	0.162504	3	≤10℃	-0.176945	2.834e-05		E++ -0.1069 -0.0593 to -0.893 -0.0734 to -0.1424 -0.0734 to -0.1423
	16.57	0.056338	3	14.98	0.133052	3	≤10℃	-0.100878	3.01498e-05
	16.57	0.056338	3	15.08	0.133792	3	≤10℃	-0.0942245	3.00917e-05		Sqrt Pooled Variance = 0.0905
	16.82	0.057188	3	15.12	0.134088	3	≤10℃	-0.10655	3.00686e-05		Mean Study Variance = 0.0000 Ratio = 3156.6826
	19.53	0.066402	3	18.06	0.155844	3	≤10℃	-0.0782522	2.86746e-05
	14.77	0.050218	3	13.75	0.12395	3	≤10℃	-0.0715593	3.09407e-05
	17.88	0.060792	3	14.55	0.12987	3	≤10℃	-0.206092	3.04098e-05
	17.88	0.060792	3	14.3	0.12802	3	≤10℃	-0.223423	3.05688e-05
	17.88	0.060792	3	13.58	0.122692	3	≤10℃	-0.275085	3.10623e-05
	17.88	0.060792	3	14.61	0.130314	3	≤10℃	-0.201977	3.03725e-05
	0.359	0.0012206	3	-2.527	0.0035002	3	≤10℃
	16.82	0.057188	3	15.07	0.133718	3	≤10℃	-0.109863	3.00975e-05
	19.53	0.066402	3	17.9	0.15466	3	≤10℃	-0.087151	2.87378e-05
	14.77	0.050218	3	13.48	0.121952	3	≤10℃	-0.091391	3.11354e-05
	25.41	0.086394	3	20.65	0.17501	3	10-20℃	-0.207427	2.77956e-05
	25.41	0.086394	3	21.23	0.179302	3	10-20℃	-0.179728	2.76299e-05
	25.41	0.086394	3	18.66	0.160284	3	10-20℃	-0.308761	2.84477e-05
	25.41	0.086394	3	21.46	0.181004	3	10-20℃	-0.168952	2.75668e-05
	25.41	0.086394	3	17.96	0.155104	3	10-20℃	-0.346996	2.8714e-05
	27.38	0.093092	3	22.62	0.189588	3	10-20℃	-0.190978	2.72695e-05
	27.38	0.093092	3	21.05	0.17797	3	10-20℃	-0.262912	2.76803e-05
	27.38	0.093092	3	20.01	0.170274	3	10-20℃	-0.313581	2.79902e-05
	27.38	0.093092	3	23.39	0.195286	3	10-20℃	-0.157504	2.70893e-05
	27.38	0.093092	3	19.16	0.163984	3	10-20℃	-0.356988	2.82702e-05
	26.15	0.08891	3	21.54	0.181596	3	10-20℃	-0.193938	2.75452e-05
	26.15	0.08891	3	20.02	0.170348	3	10-20℃	-0.267117	2.79871e-05
	26.15	0.08891	3	19.04	0.163096	3	10-20℃	-0.317307	2.83119e-05
	26.15	0.08891	3	22.27	0.186998	3	10-20℃	-0.160609	2.73557e-05
	26.15	0.08891	3	18.26	0.157324	3	10-20℃	-0.359136	2.85972e-05
	69.91	0.237694	3	71.49	0.551226	3	10-20℃	0.0223489	2.36708e-05
	69.91	0.237694	3	73.63	0.567062	3	10-20℃	0.0518439	2.36244e-05
	69.91	0.237694	3	73.12	0.563288	3	10-20℃	0.0448932	2.36352e-05
	69.91	0.237694	3	64.28	0.497872	3	10-20℃	-0.0839602	2.38502e-05
	69.91	0.237694	3	59.65	0.46361	3	10-20℃	-0.158715	2.39889e-05
	64.27	0.218518	3	64.71	0.501054	3	10-20℃	0.00682279	2.38384e-05
	64.27	0.218518	3	67.17	0.519258	3	10-20℃	0.0441338	2.37736e-05
	64.27	0.218518	3	60.22	0.467828	3	10-20℃	-0.0650884	2.39706e-05
	64.27	0.218518	3	70.04	0.540496	3	10-20℃	0.0859735	2.37038e-05
	64.27	0.218518	3	53.29	0.416546	3	10-20℃	-0.187344	2.42197e-05
	63.04	0.214336	3	53.29	0.416546	3	10-20℃	-0.168021	2.42197e-05
	70.42	0.239428	3	70.23	0.541902	3	10-20℃	-0.00270174	2.36994e-05
	70.42	0.239428	3	47.69	0.375106	3	10-20℃	-0.389756	2.44754e-05
	70.42	0.239428	3	74.74	0.575276	3	10-20℃	0.0595381	2.36014e-05
	70.42	0.239428	3	64.76	0.501424	3	10-20℃	-0.0837892	2.3837e-05
	17.68	0.060112	3	15.16	0.134384	3	≥20℃	-0.153774	3.00457e-05
	17.68	0.060112	3	15.41	0.136234	3	≥20℃	-0.137417	2.99055e-05
	17.68	0.060112	3	14.95	0.13283	3	≥20℃	-0.167723	3.01674e-05
	17.68	0.060112	3	15.08	0.133792	3	≥20℃	-0.159065	3.00917e-05
	17.68	0.060112	3	15.06	0.133644	3	≥20℃	-0.160392	3.01032e-05
	17.38	0.059092	3	15.06	0.133644	3	≥20℃	-0.143278	3.01032e-05
	17.38	0.059092	3	14.89	0.132386	3	≥20℃	-0.15463	3.02029e-05
	17.38	0.059092	3	14.42	0.128908	3	≥20℃	-0.186704	3.04917e-05
	17.38	0.059092	3	14.23	0.127502	3	≥20℃	-0.199968	3.06144e-05
	17.38	0.059092	3	14.6	0.13024	3	≥20℃	-0.174299	3.03787e-05
	17.53	0.059602	3	15.11	0.134014	3	≥20℃	-0.148557	3.00744e-05
	17.53	0.059602	3	15.15	0.13431	3	≥20℃	-0.145913	3.00515e-05
	17.53	0.059602	3	14.68	0.130832	3	≥20℃	-0.177428	3.03295e-05
	17.53	0.059602	3	14.66	0.130684	3	≥20℃	-0.178791	3.03417e-05
	20.1	0.06834	3	17.7	0.15318	3	≥20℃	-0.127155	2.88186e-05
	25.14	0.085476	3	20.65	0.17501	3	≥20℃	-0.196745	2.77956e-05
	25.14	0.085476	3	18.66	0.160284	3	≥20℃	-0.298078	2.84477e-05
	27.38	0.093092	3	21.05	0.17797	3	≥20℃	-0.262912	2.76803e-05
	27.38	0.093092	3	20.01	0.170274	3	≥20℃	-0.313581	2.79902e-05
	26.15	0.08891	3	20.02	0.170348	3	≥20℃	-0.267117	2.79871e-05
	26.15	0.08891	3	19.04	0.163096	3	≥20℃	-0.317307	2.83119e-05
	14.73	0.050082	3	11.12	0.104488	3	≥20℃	-0.281141	3.32841e-05
	14.73	0.050082	3	11.53	0.107522	3	≥20℃	-0.244934	3.28411e-05
	14.73	0.050082	3	11.66	0.108484	3	≥20℃	-0.233722	3.27078e-05
	20.82	0.070788	3	16.85	0.14689	3	≥20℃	-0.211563	2.9185e-05
	20.82	0.070788	3	16.31	0.142894	3	≥20℃	-0.244136	2.94391e-05
	20.82	0.070788	3	16.15	0.14171	3	≥20℃	-0.253994	2.95179e-05
	20.87	0.070958	3	17.13	0.148962	3	≥20℃	-0.197481	2.906e-05
	20.87	0.070958	3	18.76	0.161024	3	≥20℃	-0.106586	2.84114e-05
	20.87	0.070958	3	18.28	0.157472	3	≥20℃	-0.132505	2.85895e-05
	17.22	0.058548	3	14.62	0.130388	3	≥20℃	-0.163681	3.03664e-05
	17.22	0.058548	3	15.19	0.134606	3	≥20℃	-0.125434	3.00287e-05
	18.85	0.06409	3	16.37	0.143338	3	≥20℃	-0.141063	2.941e-05
	18.85	0.06409	3	15.78	0.138972	3	≥20℃	-0.17777	2.97068e-05
	18.85	0.06409	3	16.76	0.146224	3	≥20℃	-0.117518	2.92261e-05
	18.85	0.06409	3	16.59	0.144966	3	≥20℃	-0.127713	2.93051e-05
	18.85	0.06409	3	16.92	0.147408	3	≥20℃	-0.108017	2.91533e-05
	18.85	0.06409	3	15.78	0.138972	3	≥20℃	-0.17777	2.97068e-05
	18.85	0.06409	3	16.79	0.146446	3	≥20℃	-0.115729	2.92123e-05
	18.85	0.06409	3	16.62	0.145188	3	≥20℃	-0.125906	2.92911e-05
	18.85	0.06409	3	16.2	0.14208	3	≥20℃	-0.151502	2.94931e-05
	18.8	0.06392	3	16.8	0.14652	3	≥20℃	-0.112478	2.92078e-05
	18.8	0.06392	3	16.8	0.14652	3	≥20℃	-0.112478	2.92078e-05
	19.4	0.06596	3	16.6	0.14504	3	≥20℃	-0.15587	2.93004e-05
	19.4	0.06596	3	16.6	0.14504	3	≥20℃	-0.15587	2.93004e-05
	18.8	0.06392	3	16.9	0.14726	3	≥20℃	-0.106543	2.91623e-05
	18.8	0.06392	3	16.2	0.14208	3	≥20℃	-0.148846	2.94931e-05
	17.22	0.058548	3	15.76	0.138824	3	≥20℃	-0.0885964	2.97173e-05
	17.22	0.058548	3	16.46	0.144004	3	≥20℃	-0.0451383	2.93667e-05

## Sheet: qnorB-MAP
	XC	SEC	NC	XE	SEE	NE	MAP	lnR	Var(lnR)		CATEGORICAL RESULTS
	18.13	0.061642	3	14.81	0.131794	3	≤1000mm	-0.202265	3.02507e-05
	18.13	0.061642	3	14.36	0.128464	3	≤1000mm	-0.233121	3.05301e-05		--Heterogeneity--
	19.25	0.06545	3	15.57	0.137418	3	≤1000mm	-0.212165	2.98184e-05		Class #Studies PooledVar
	16.82	0.057188	3	14.62	0.130388	3	≤1000mm	-0.140178	3.03664e-05		----------------------------------
	22.63	0.076942	3	18.84	0.161616	3	≤1000mm	-0.183294	2.83827e-05		≤1000mm 25 0.0030
	19.53	0.066402	3	17.74	0.153476	3	≤1000mm	-0.0961298	2.88023e-05		1000-2000mm 71 0.0112
	16.57	0.056338	3	14.65	0.13061	3	≤1000mm	-0.123153	3.03479e-05		≥2000mm 26 0.0037
	14.77	0.050218	3	13.37	0.121138	3	≤1000mm	-0.0995847	3.12172e-05
	23.25	0.07905	3	19.62	0.167388	3	≤1000mm	-0.169756	2.81155e-05		Model df Q Prob(Chi-Square) Prob(Rand)
	23.25	0.07905	3	19.76	0.168424	3	≤1000mm	-0.162645	2.80699e-05		------------------------------------------------------------
	23.25	0.07905	3	20.85	0.17649	3	≤1000mm	-0.108951	2.77373e-05		Between 2 2.3896 0.30276 0.292
	18.85	0.06409	3	16.82	0.146668	3	≤1000mm	-0.113944	2.91986e-05		Within 119 111.2323 0.68133
	18.85	0.06409	3	16.17	0.141858	3	≤1000mm	-0.153355	2.9508e-05		------------------------------------------------------------
	18.85	0.06409	3	16.85	0.14689	3	≤1000mm	-0.112162	2.9185e-05		Total 121 113.6219 0.67046
	18.85	0.06409	3	16.38	0.143412	3	≤1000mm	-0.140452	2.94052e-05
	16.82	0.057188	3	15.12	0.134088	3	≤1000mm	-0.10655	3.00686e-05
	19.53	0.066402	3	18.06	0.155844	3	≤1000mm	-0.0782522	2.86746e-05		--Mean Effect Sizes--
	14.77	0.050218	3	13.75	0.12395	3	≤1000mm	-0.0715593	3.09407e-05		Class #Studies E+ df 95% CI Bootstrap CI Bias CI
	17.88	0.060792	3	14.55	0.12987	3	≤1000mm	-0.206092	3.04098e-05		---------------------------------------------------------------------------------------------------
	17.88	0.060792	3	14.3	0.12802	3	≤1000mm	-0.223423	3.05688e-05		≤1000mm 25 -0.1333 24 -0.0826 to -0.1905 -0.0695 to -0.1277 -0.0694 to -0.1273
	17.88	0.060792	3	13.58	0.122692	3	≤1000mm	-0.275085	3.10623e-05		1000-2000mm 71 -0.1925 70 -0.1541 to -0.2292 -0.1764 to -0.2279 -0.1766 to -0.2278
	17.88	0.060792	3	14.61	0.130314	3	≤1000mm	-0.201977	3.03725e-05		≥2000mm 26 -0.1061 25 -0.0918 to -0.1524 -0.1032 to -0.1622 -0.1037 to -0.1624
	0.359	0.0012206	3	-2.527	0.0035002	3	≤1000mm
	16.82	0.057188	3	15.07	0.133718	3	≤1000mm	-0.109863	3.00975e-05		SUMMARY RESULTS
	19.53	0.066402	3	17.9	0.15466	3	≤1000mm	-0.087151	2.87378e-05
	14.77	0.050218	3	13.48	0.121952	3	≤1000mm	-0.091391	3.11354e-05		Heterogeneity df Prob(Chi-Square)
	19.5	0.0663	3	17.17	0.149258	3	1000-2000mm	-0.127251	2.90425e-05		------------------------------------------
	19.32	0.065688	3	18.82	0.161468	3	1000-2000mm	-0.0262207	2.83898e-05		Qtotal 113.6219 121 0.67046
	20.03	0.068102	3	18.83	0.161542	3	1000-2000mm	-0.0617798	2.83862e-05
	20.1	0.06834	3	17.7	0.15318	3	1000-2000mm	-0.127155	2.88186e-05		Mean Effect Size 95% CI Bootstrap CI Bias CI
	19.25	0.06545	3	15.65	0.13801	3	1000-2000mm	-0.20704	2.97755e-05		-------------------------------------------------------------------------------
	19.25	0.06545	3	15.92	0.140008	3	1000-2000mm	-0.189935	2.96342e-05		E++ -0.1069 -0.0593 to -0.893 -0.0734 to -0.1424 -0.0734 to -0.1423
	22.63	0.076942	3	18.93	0.162282	3	1000-2000mm	-0.178528	2.83506e-05
	22.63	0.076942	3	18.96	0.162504	3	1000-2000mm	-0.176945	2.834e-05		Sqrt Pooled Variance = 0.0900
	16.57	0.056338	3	14.98	0.133052	3	1000-2000mm	-0.100878	3.01498e-05		Mean Study Variance = 0.0000 Ratio = 3136.8428
	16.57	0.056338	3	15.08	0.133792	3	1000-2000mm	-0.0942245	3.00917e-05
	18.6	0.06324	3	15.9	0.13986	3	1000-2000mm	-0.156842	2.96445e-05		-------------------------------------------------------------
	20.82	0.070788	3	16.85	0.14689	3	1000-2000mm	-0.211563	2.9185e-05
	20.82	0.070788	3	16.31	0.142894	3	1000-2000mm	-0.244136	2.94391e-05
	20.82	0.070788	3	16.15	0.14171	3	1000-2000mm	-0.253994	2.95179e-05
	19.25	0.06545	3	15.65	0.13801	3	1000-2000mm	-0.20704	2.97755e-05
	19.25	0.06545	3	15.92	0.140008	3	1000-2000mm	-0.189935	2.96342e-05
	22.63	0.076942	3	18.93	0.162282	3	1000-2000mm	-0.178528	2.83506e-05
	22.63	0.076942	3	18.96	0.162504	3	1000-2000mm	-0.176945	2.834e-05
	16.57	0.056338	3	14.98	0.133052	3	1000-2000mm	-0.100878	3.01498e-05
	16.57	0.056338	3	15.08	0.133792	3	1000-2000mm	-0.0942245	3.00917e-05
	20.87	0.070958	3	17.13	0.148962	3	1000-2000mm	-0.197481	2.906e-05
	20.87	0.070958	3	18.76	0.161024	3	1000-2000mm	-0.106586	2.84114e-05
	20.87	0.070958	3	18.28	0.157472	3	1000-2000mm	-0.132505	2.85895e-05
	17.22	0.058548	3	14.71	0.131054	3	1000-2000mm	-0.157544	3.03111e-05
	17.22	0.058548	3	15.27	0.135198	3	1000-2000mm	-0.120181	2.99834e-05
	14.73	0.050082	3	11.12	0.104488	3	1000-2000mm	-0.281141	3.32841e-05
	14.73	0.050082	3	11.53	0.107522	3	1000-2000mm	-0.244934	3.28411e-05
	14.73	0.050082	3	11.66	0.108484	3	1000-2000mm	-0.233722	3.27078e-05
	25.41	0.086394	3	20.65	0.17501	3	1000-2000mm	-0.207427	2.77956e-05
	25.41	0.086394	3	21.23	0.179302	3	1000-2000mm	-0.179728	2.76299e-05
	25.41	0.086394	3	18.66	0.160284	3	1000-2000mm	-0.308761	2.84477e-05
	25.41	0.086394	3	21.46	0.181004	3	1000-2000mm	-0.168952	2.75668e-05
	25.41	0.086394	3	17.96	0.155104	3	1000-2000mm	-0.346996	2.8714e-05
	27.38	0.093092	3	22.62	0.189588	3	1000-2000mm	-0.190978	2.72695e-05
	27.38	0.093092	3	21.05	0.17797	3	1000-2000mm	-0.262912	2.76803e-05
	27.38	0.093092	3	20.01	0.170274	3	1000-2000mm	-0.313581	2.79902e-05
	27.38	0.093092	3	23.39	0.195286	3	1000-2000mm	-0.157504	2.70893e-05
	27.38	0.093092	3	19.16	0.163984	3	1000-2000mm	-0.356988	2.82702e-05
	26.15	0.08891	3	21.54	0.181596	3	1000-2000mm	-0.193938	2.75452e-05
	26.15	0.08891	3	20.02	0.170348	3	1000-2000mm	-0.267117	2.79871e-05
	26.15	0.08891	3	19.04	0.163096	3	1000-2000mm	-0.317307	2.83119e-05
	26.15	0.08891	3	22.27	0.186998	3	1000-2000mm	-0.160609	2.73557e-05
	26.15	0.08891	3	18.26	0.157324	3	1000-2000mm	-0.359136	2.85972e-05
	69.91	0.237694	3	71.49	0.551226	3	1000-2000mm	0.0223489	2.36708e-05
	69.91	0.237694	3	73.63	0.567062	3	1000-2000mm	0.0518439	2.36244e-05
	69.91	0.237694	3	73.12	0.563288	3	1000-2000mm	0.0448932	2.36352e-05
	69.91	0.237694	3	64.28	0.497872	3	1000-2000mm	-0.0839602	2.38502e-05
	69.91	0.237694	3	59.65	0.46361	3	1000-2000mm	-0.158715	2.39889e-05
	64.27	0.218518	3	64.71	0.501054	3	1000-2000mm	0.00682279	2.38384e-05
	64.27	0.218518	3	67.17	0.519258	3	1000-2000mm	0.0441338	2.37736e-05
	64.27	0.218518	3	60.22	0.467828	3	1000-2000mm	-0.0650884	2.39706e-05
	64.27	0.218518	3	70.04	0.540496	3	1000-2000mm	0.0859735	2.37038e-05
	64.27	0.218518	3	53.29	0.416546	3	1000-2000mm	-0.187344	2.42197e-05
	63.04	0.214336	3	53.29	0.416546	3	1000-2000mm	-0.168021	2.42197e-05
	70.42	0.239428	3	70.23	0.541902	3	1000-2000mm	-0.00270174	2.36994e-05
	70.42	0.239428	3	47.69	0.375106	3	1000-2000mm	-0.389756	2.44754e-05
	70.42	0.239428	3	74.74	0.575276	3	1000-2000mm	0.0595381	2.36014e-05
	70.42	0.239428	3	64.76	0.501424	3	1000-2000mm	-0.0837892	2.3837e-05
	17.22	0.058548	3	14.62	0.130388	3	1000-2000mm	-0.163681	3.03664e-05
	17.22	0.058548	3	15.19	0.134606	3	1000-2000mm	-0.125434	3.00287e-05
	18.85	0.06409	3	16.37	0.143338	3	1000-2000mm	-0.141063	2.941e-05
	18.85	0.06409	3	15.78	0.138972	3	1000-2000mm	-0.17777	2.97068e-05
	18.85	0.06409	3	16.76	0.146224	3	1000-2000mm	-0.117518	2.92261e-05
	18.85	0.06409	3	16.59	0.144966	3	1000-2000mm	-0.127713	2.93051e-05
	18.85	0.06409	3	16.92	0.147408	3	1000-2000mm	-0.108017	2.91533e-05
	18.85	0.06409	3	15.78	0.138972	3	1000-2000mm	-0.17777	2.97068e-05
	18.85	0.06409	3	16.79	0.146446	3	1000-2000mm	-0.115729	2.92123e-05
	18.85	0.06409	3	16.62	0.145188	3	1000-2000mm	-0.125906	2.92911e-05
	18.85	0.06409	3	16.2	0.14208	3	1000-2000mm	-0.151502	2.94931e-05
	17.22	0.058548	3	15.76	0.138824	3	1000-2000mm	-0.0885964	2.97173e-05
	17.22	0.058548	3	16.46	0.144004	3	1000-2000mm	-0.0451383	2.93667e-05
	17.68	0.060112	3	15.16	0.134384	3	≥2000mm	-0.153774	3.00457e-05
	17.68	0.060112	3	15.41	0.136234	3	≥2000mm	-0.137417	2.99055e-05
	17.68	0.060112	3	14.95	0.13283	3	≥2000mm	-0.167723	3.01674e-05
	17.68	0.060112	3	15.08	0.133792	3	≥2000mm	-0.159065	3.00917e-05
	17.68	0.060112	3	15.06	0.133644	3	≥2000mm	-0.160392	3.01032e-05
	17.38	0.059092	3	15.06	0.133644	3	≥2000mm	-0.143278	3.01032e-05
	17.38	0.059092	3	14.89	0.132386	3	≥2000mm	-0.15463	3.02029e-05
	17.38	0.059092	3	14.42	0.128908	3	≥2000mm	-0.186704	3.04917e-05
	17.38	0.059092	3	14.23	0.127502	3	≥2000mm	-0.199968	3.06144e-05
	17.38	0.059092	3	14.6	0.13024	3	≥2000mm	-0.174299	3.03787e-05
	17.53	0.059602	3	15.11	0.134014	3	≥2000mm	-0.148557	3.00744e-05
	17.53	0.059602	3	15.15	0.13431	3	≥2000mm	-0.145913	3.00515e-05
	17.53	0.059602	3	14.68	0.130832	3	≥2000mm	-0.177428	3.03295e-05
	17.53	0.059602	3	14.66	0.130684	3	≥2000mm	-0.178791	3.03417e-05
	25.14	0.085476	3	20.65	0.17501	3	≥2000mm	-0.196745	2.77956e-05
	25.14	0.085476	3	18.66	0.160284	3	≥2000mm	-0.298078	2.84477e-05
	27.38	0.093092	3	21.05	0.17797	3	≥2000mm	-0.262912	2.76803e-05
	27.38	0.093092	3	20.01	0.170274	3	≥2000mm	-0.313581	2.79902e-05
	26.15	0.08891	3	20.02	0.170348	3	≥2000mm	-0.267117	2.79871e-05
	26.15	0.08891	3	19.04	0.163096	3	≥2000mm	-0.317307	2.83119e-05
	18.8	0.06392	3	16.8	0.14652	3	≥2000mm	-0.112478	2.92078e-05
	18.8	0.06392	3	16.8	0.14652	3	≥2000mm	-0.112478	2.92078e-05
	19.4	0.06596	3	16.6	0.14504	3	≥2000mm	-0.15587	2.93004e-05
	19.4	0.06596	3	16.6	0.14504	3	≥2000mm	-0.15587	2.93004e-05
	18.8	0.06392	3	16.9	0.14726	3	≥2000mm	-0.106543	2.91623e-05
	18.8	0.06392	3	16.2	0.14208	3	≥2000mm	-0.148846	2.94931e-05
