# Supplementary material for: Effects of Long-Term Application of Nitrogen Fertilizer on Soil Acidification and Biological Properties in China: A Meta-Analysis
Source: Microorganisms. 2024 Aug 15;12(8):1683. doi: 10.3390/microorganisms12081683 (PMC11356719; doi:10.3390/microorganisms12081683)
Supplement: Supplementary file 1 [file microorganisms-12-01683-s001.zip › Literature statistics(n=115) and original data/25.narG+original data+data analysis.xlsx]

## Sheet: narG-MAT
	XC	SEC	NC	XE	SEE	NE	MAT	lnR	Var(lnR)		CATEGORICAL RESULTS
	2.81	0.054233	3	2.87	0.14924	3	≤10℃	0.0211275	0.0010255
	2.81	0.054233	3	3.23	0.16796	3	≤10℃	0.139298	0.0010255		--Heterogeneity--
	2.23	0.043039	3	2.78	0.14456	3	≤10℃	0.220449	0.0010255		Class #Studies PooledVar
	2.23	0.043039	3	2.97	0.15444	3	≤10℃	0.28656	0.0010255		------------------------------
	2.74	0.052882	3	3.14	0.16328	3	≤10℃	0.136265	0.0010255		≤10℃ 23 0.0641
	2.74	0.052882	3	3.38	0.17576	3	≤10℃	0.209918	0.0010255		10-20℃ 40 0.8332
	1.978	0.0381754	3	3.674	0.191048	3	≤10℃	0.619195	0.0010255		≥20℃ 18 0.0167
	1.978	0.0381754	3	3.348	0.174096	3	≤10℃	0.526277	0.0010255
	2.1	0.04053	3	2.3	0.1196	3	≤10℃	0.0909718	0.0010255		Model df Q Prob(Chi-Square) Prob(Rand)
	1.978	0.0381754	3	3.29	0.17108	3	≤10℃	0.508801	0.0010255		-----------------------------------------------------------
	1.04	0.020072	3	1.84	0.09568	3	≤10℃	0.570545	0.0010255		Between 2 0.9673 0.61651 0.599
	1.978	0.0381754	3	3.29	0.17108	3	≤10℃	0.508801	0.0010255		Within 78 78.0000 0.47870
	1.978	0.0381754	3	3.674	0.191048	3	≤10℃	0.619195	0.0010255		-----------------------------------------------------------
	1.978	0.0381754	3	3.348	0.174096	3	≤10℃	0.526277	0.0010255		Total 80 78.9673 0.51165
	1.559	0.0300887	3	1.633	0.084916	3	≤10℃	0.0463742	0.0010255
	1.559	0.0300887	3	1.624	0.084448	3	≤10℃	0.0408477	0.0010255
	1.559	0.0300887	3	1.674	0.087048	3	≤10℃	0.0711714	0.0010255		--Mean Effect Sizes--
	1.559	0.0300887	3	1.678	0.087256	3	≤10℃	0.073558	0.0010255		Class #Studies E+ df 95% CI Bootstrap CI Bias CI
	0.459	0.0088587	3	0.506	0.026312	3	≤10℃	0.0974865	0.0010255		----------------------------------------------------------------------------------------------
	0.459	0.0088587	3	0.313	0.016276	3	≤10℃	-0.382847	0.0010255		≤10℃ 23 0.2553 22 0.1791 to 0.2928 0.1222 to 0.3210 0.1239 to 0.3265
	0.459	0.0088587	3	0.488	0.025376	3	≤10℃	0.0612652	0.0010255		10-20℃ 40 0.1692 39 0.1117 to 0.2123 0.1055 to 0.3381 0.1001 to 0.3458
	0.459	0.0088587	3	0.492	0.025584	3	≤10℃	0.0694285	0.0010255		≥20℃ 18 0.1045 17 0.0729 to 0.1320 0.0704 to 0.1920 0.0727 to 0.1942
	2.027	0.0391211	3	2.127	0.110604	3	≤10℃	0.0481557	0.0010255
	22.75	0.439075	3	2.137	0.111124	3	10-20℃	-2.36516	0.0010255		SUMMARY RESULTS
	22.75	0.439075	3	2157	112.164	3	10-20℃	4.55191	0.0010255
	22.75	0.439075	3	2.185	0.11362	3	10-20℃	-2.34295	0.0010255		Heterogeneity df Prob(Chi-Square)
	1.544	0.0297992	3	1.629	0.084708	3	10-20℃	0.0535899	0.0010255		-----------------------------------------
	1.544	0.0297992	3	1.605	0.08346	3	10-20℃	0.0387473	0.0010255		Qtotal 78.9673 80 0.51165
	1.544	0.0297992	3	1.658	0.086216	3	10-20℃	0.0712356	0.0010255
	1.544	0.0297992	3	1.661	0.086372	3	10-20℃	0.0730434	0.0010255		Mean Effect Size 95% CI Bootstrap CI Bias CI
	0.468	0.0090324	3	0.496	0.025792	3	10-20℃	0.0581076	0.0010255		----------------------------------------------------------------------------
	0.468	0.0090324	3	0.485	0.02522	3	10-20℃	0.0356806	0.0010255		E++ 0.2026 0.0792 to 0.2692 0.1174 to 0.2564 0.1133 to 0.2629
	0.468	0.0090324	3	0.502	0.026104	3	10-20℃	0.0701318	0.0010255
	0.468	0.0090324	3	0.507	0.026364	3	10-20℃	0.0800427	0.0010255		Sqrt Pooled Variance = 0.6620
	2.013	0.0388509	3	2.124	0.110448	3	10-20℃	0.053675	0.0010255		Mean Study Variance = 0.0010 Ratio = 645.5888
	2.013	0.0388509	3	1.089	0.056628	3	10-20℃	-0.614366	0.0010255
	2.013	0.0388509	3	2.158	0.112216	3	10-20℃	0.0695557	0.0010255		-------------------------------------------------------------
	2.013	0.0388509	3	2.168	0.112736	3	10-20℃	0.0741789	0.0010255
	1.611	0.0310923	3	1.632	0.084864	3	10-20℃	0.0129512	0.0010255
	1.611	0.0310923	3	1.727	0.089804	3	10-20℃	0.0695307	0.0010255
	1.611	0.0310923	3	1.654	0.086008	3	10-20℃	0.0263415	0.0010255
	1.611	0.0310923	3	1.754	0.091208	3	10-20℃	0.0850438	0.0010255
	0.491	0.0094763	3	0.479	0.024908	3	10-20℃	-0.0247435	0.0010255
	0.491	0.0094763	3	0.514	0.026728	3	10-20℃	0.0457791	0.0010255
	0.491	0.0094763	3	0.468	0.024336	3	10-20℃	-0.0479758	0.0010255
	0.491	0.0094763	3	0.513	0.026676	3	10-20℃	0.0438317	0.0010255
	2.101	0.0405493	3	2.11	0.10972	3	10-20℃	0.00427453	0.0010255
	2.101	0.0405493	3	2.24	0.11648	3	10-20℃	0.0640624	0.0010255
	2.101	0.0405493	3	2.12	0.11024	3	10-20℃	0.00900267	0.0010255
	2.101	0.0405493	3	2.266	0.117832	3	10-20℃	0.0756027	0.0010255
	4.57	0.088201	3	4.75	0.247	3	10-20℃	0.0386314	0.0010255
	8.3	0.16019	3	10.1	0.5252	3	10-20℃	0.19628	0.0010255
	8.3	0.16019	3	10.1	0.5252	3	10-20℃	0.19628	0.0010255
	8.3	0.16019	3	9.73	0.50596	3	10-20℃	0.158958	0.0010255
	8.3	0.16019	3	11.33	0.58916	3	10-20℃	0.311199	0.0010255
	8.3	0.16019	3	9.67	0.50284	3	10-20℃	0.152773	0.0010255
	8.3	0.16019	3	9.53	0.49556	3	10-20℃	0.138189	0.0010255
	8.3	0.16019	3	11.33	0.58916	3	10-20℃	0.311199	0.0010255
	8.3	0.16019	3	9.67	0.50284	3	10-20℃	0.152773	0.0010255
	8.3	0.16019	3	8.33	0.43316	3	10-20℃	0.00360794	0.0010255
	10.614	0.20485	3	11.896	0.618592	3	10-20℃	0.114028	0.0010255
	10.614	0.20485	3	10.017	0.520884	3	10-20℃	-0.0578902	0.0010255
	10.614	0.20485	3	11.626	0.604552	3	10-20℃	0.0910701	0.0010255
	10.614	0.20485	3	17.543	0.912236	3	≥20℃	0.502481	0.0010255
	10.614	0.20485	3	11.524	0.599248	3	≥20℃	0.0822579	0.0010255
	10.614	0.20485	3	11.383	0.591916	3	≥20℃	0.0699471	0.0010255
	10.614	0.20485	3	13.853	0.720356	3	≥20℃	0.266328	0.0010255
	10.614	0.20485	3	11.524	0.599248	3	≥20℃	0.0822579	0.0010255
	3.87	0.074691	3	4.6	0.2392	3	≥20℃	0.172802	0.0010255
	0.491	0.0094763	3	0.514	0.026728	3	≥20℃	0.0457791	0.0010255
	0.491	0.0094763	3	0.468	0.024336	3	≥20℃	-0.0479758	0.0010255
	0.491	0.0094763	3	0.513	0.026676	3	≥20℃	0.0438317	0.0010255
	2.101	0.0405493	3	2.11	0.10972	3	≥20℃	0.00427453	0.0010255
	2.101	0.0405493	3	2.24	0.11648	3	≥20℃	0.0640624	0.0010255
	2.101	0.0405493	3	2.12	0.11024	3	≥20℃	0.00900267	0.0010255
	2.101	0.0405493	3	2.266	0.117832	3	≥20℃	0.0756027	0.0010255
	4.57	0.088201	3	4.75	0.247	3	≥20℃	0.0386314	0.0010255
	8.3	0.16019	3	10.1	0.5252	3	≥20℃	0.19628	0.0010255
	8.3	0.16019	3	10.1	0.5252	3	≥20℃	0.19628	0.0010255
	8.3	0.16019	3	9.73	0.50596	3	≥20℃	0.158958	0.0010255
	8.3	0.16019	3	11.33	0.58916	3	≥20℃	0.311199	0.0010255

## Sheet: narG-MAP
	XC	SEC	NC	XE	SEE	NE	MAT	lnR	Var(lnR)		CATEGORICAL RESULTS
	2.81	0.054233	3	2.87	0.14924	3	≤1000mm	0.0211275	0.0010255
	2.81	0.054233	3	3.23	0.16796	3	≤1000mm	0.139298	0.0010255		--Heterogeneity--
	2.23	0.043039	3	2.78	0.14456	3	≤1000mm	0.220449	0.0010255		Class #Studies PooledVar
	2.23	0.043039	3	2.97	0.15444	3	≤1000mm	0.28656	0.0010255		----------------------------------
	2.74	0.052882	3	3.14	0.16328	3	≤1000mm	0.136265	0.0010255		≤1000mm 40 0.8401
	2.74	0.052882	3	3.38	0.17576	3	≤1000mm	0.209918	0.0010255		1000-2000mm 28 0.0542
	1.978	0.0381754	3	3.674	0.191048	3	1000-2000mm	0.619195	0.0010255		≥2000mm 13 0.0092
	1.978	0.0381754	3	3.348	0.174096	3	1000-2000mm	0.526277	0.0010255
	2.1	0.04053	3	2.3	0.1196	3	1000-2000mm	0.0909718	0.0010255		Model df Q Prob(Chi-Square) Prob(Rand)
	1.978	0.0381754	3	3.29	0.17108	3	1000-2000mm	0.508801	0.0010255		-----------------------------------------------------------
	1.04	0.020072	3	1.84	0.09568	3	1000-2000mm	0.570545	0.0010255		Between 2 0.6283 0.73040 0.727
	1.978	0.0381754	3	3.29	0.17108	3	1000-2000mm	0.508801	0.0010255		Within 78 78.0000 0.47870
	1.978	0.0381754	3	3.674	0.191048	3	1000-2000mm	0.619195	0.0010255		-----------------------------------------------------------
	1.978	0.0381754	3	3.348	0.174096	3	1000-2000mm	0.526277	0.0010255		Total 80 78.6283 0.52243
	1.559	0.0300887	3	1.633	0.084916	3	1000-2000mm	0.0463742	0.0010255
	1.559	0.0300887	3	1.624	0.084448	3	1000-2000mm	0.0408477	0.0010255
	1.559	0.0300887	3	1.674	0.087048	3	1000-2000mm	0.0711714	0.0010255		--Mean Effect Sizes--
	1.559	0.0300887	3	1.678	0.087256	3	≤1000mm	0.073558	0.0010255		Class #Studies E+ df 95% CI Bootstrap CI Bias CI
	0.459	0.0088587	3	0.506	0.026312	3	≤1000mm	0.0974865	0.0010255		----------------------------------------------------------------------------------------------
	0.459	0.0088587	3	0.313	0.016276	3	≤1000mm	-0.382847	0.0010255		≤1000mm 40 0.2445 39 0.1541 to 0.2702 0.1925 to 0.3817 0.1827 to 0.3986
	0.459	0.0088587	3	0.488	0.025376	3	≤1000mm	0.0612652	0.0010255		1000-2000mm 28 0.1686 27 0.1041 to 0.1921 0.1214 to 0.1887 0.1208 to 0.1862
	0.459	0.0088587	3	0.492	0.025584	3	≤1000mm	0.0694285	0.0010255		≥2000mm 13 0.1145 12 0.0903 to 0.1697 0.0457 to 0.1521 0.0509 to 0.1544
	2.027	0.0391211	3	2.127	0.110604	3	≤1000mm	0.0481557	0.0010255
	22.75	0.439075	3	2.137	0.111124	3	≤1000mm	-2.36516	0.0010255		SUMMARY RESULTS
	22.75	0.439075	3	2157	112.164	3	≤1000mm	4.55191	0.0010255
	22.75	0.439075	3	2.185	0.11362	3	≤1000mm	-2.34295	0.0010255		Heterogeneity df Prob(Chi-Square)
	1.544	0.0297992	3	1.629	0.084708	3	≤1000mm	0.0535899	0.0010255		-----------------------------------------
	1.544	0.0297992	3	1.605	0.08346	3	≤1000mm	0.0387473	0.0010255		Qtotal 78.6283 80 0.52243
	1.544	0.0297992	3	1.658	0.086216	3	≤1000mm	0.0712356	0.0010255
	1.544	0.0297992	3	1.661	0.086372	3	≤1000mm	0.0730434	0.0010255		Mean Effect Size 95% CI Bootstrap CI Bias CI
	0.468	0.0090324	3	0.496	0.025792	3	≤1000mm	0.0581076	0.0010255		----------------------------------------------------------------------------
	0.468	0.0090324	3	0.485	0.02522	3	≤1000mm	0.0356806	0.0010255		E++ 0.2026 0.0792 to 0.2692 0.1174 to 0.2564 0.1133 to 0.2629
	0.468	0.0090324	3	0.502	0.026104	3	≤1000mm	0.0701318	0.0010255
	0.468	0.0090324	3	0.507	0.026364	3	≤1000mm	0.0800427	0.0010255		Sqrt Pooled Variance = 0.6635
	2.013	0.0388509	3	2.124	0.110448	3	≤1000mm	0.053675	0.0010255		Mean Study Variance = 0.0010 Ratio = 646.9823
	2.013	0.0388509	3	1.089	0.056628	3	≤1000mm	-0.614366	0.0010255
	2.013	0.0388509	3	2.158	0.112216	3	≤1000mm	0.0695557	0.0010255		-------------------------------------------------------------
	2.013	0.0388509	3	2.168	0.112736	3	≤1000mm	0.0741789	0.0010255
	1.611	0.0310923	3	1.632	0.084864	3	≤1000mm	0.0129512	0.0010255
	1.611	0.0310923	3	1.727	0.089804	3	≤1000mm	0.0695307	0.0010255
	1.611	0.0310923	3	1.654	0.086008	3	≤1000mm	0.0263415	0.0010255
	1.611	0.0310923	3	1.754	0.091208	3	≤1000mm	0.0850438	0.0010255
	0.491	0.0094763	3	0.479	0.024908	3	1000-2000mm	-0.0247435	0.0010255
	0.491	0.0094763	3	0.514	0.026728	3	1000-2000mm	0.0457791	0.0010255
	0.491	0.0094763	3	0.468	0.024336	3	1000-2000mm	-0.0479758	0.0010255
	0.491	0.0094763	3	0.513	0.026676	3	1000-2000mm	0.0438317	0.0010255
	2.101	0.0405493	3	2.11	0.10972	3	1000-2000mm	0.00427453	0.0010255
	2.101	0.0405493	3	2.24	0.11648	3	1000-2000mm	0.0640624	0.0010255
	2.101	0.0405493	3	2.12	0.11024	3	1000-2000mm	0.00900267	0.0010255
	2.101	0.0405493	3	2.266	0.117832	3	1000-2000mm	0.0756027	0.0010255
	4.57	0.088201	3	4.75	0.247	3	1000-2000mm	0.0386314	0.0010255
	8.3	0.16019	3	10.1	0.5252	3	≤1000mm	0.19628	0.0010255
	8.3	0.16019	3	10.1	0.5252	3	≤1000mm	0.19628	0.0010255
	8.3	0.16019	3	9.73	0.50596	3	≤1000mm	0.158958	0.0010255
	8.3	0.16019	3	11.33	0.58916	3	≤1000mm	0.311199	0.0010255
	8.3	0.16019	3	9.67	0.50284	3	≤1000mm	0.152773	0.0010255
	8.3	0.16019	3	9.53	0.49556	3	≤1000mm	0.138189	0.0010255
	8.3	0.16019	3	11.33	0.58916	3	≤1000mm	0.311199	0.0010255
	8.3	0.16019	3	9.67	0.50284	3	≤1000mm	0.152773	0.0010255
	8.3	0.16019	3	8.33	0.43316	3	≤1000mm	0.00360794	0.0010255
	10.614	0.20485	3	11.896	0.618592	3	1000-2000mm	0.114028	0.0010255
	10.614	0.20485	3	10.017	0.520884	3	1000-2000mm	-0.0578902	0.0010255
	10.614	0.20485	3	11.626	0.604552	3	1000-2000mm	0.0910701	0.0010255
	10.614	0.20485	3	17.543	0.912236	3	1000-2000mm	0.502481	0.0010255
	10.614	0.20485	3	11.524	0.599248	3	1000-2000mm	0.0822579	0.0010255
	10.614	0.20485	3	11.383	0.591916	3	1000-2000mm	0.0699471	0.0010255
	10.614	0.20485	3	13.853	0.720356	3	1000-2000mm	0.266328	0.0010255
	10.614	0.20485	3	11.524	0.599248	3	1000-2000mm	0.0822579	0.0010255
	3.87	0.074691	3	4.6	0.2392	3	≥2000mm	0.172802	0.0010255
	0.491	0.0094763	3	0.514	0.026728	3	≥2000mm	0.0457791	0.0010255
	0.491	0.0094763	3	0.468	0.024336	3	≥2000mm	-0.0479758	0.0010255
	0.491	0.0094763	3	0.513	0.026676	3	≥2000mm	0.0438317	0.0010255
	2.101	0.0405493	3	2.11	0.10972	3	≥2000mm	0.00427453	0.0010255
	2.101	0.0405493	3	2.24	0.11648	3	≥2000mm	0.0640624	0.0010255
	2.101	0.0405493	3	2.12	0.11024	3	≥2000mm	0.00900267	0.0010255
	2.101	0.0405493	3	2.266	0.117832	3	≥2000mm	0.0756027	0.0010255
	4.57	0.088201	3	4.75	0.247	3	≥2000mm	0.0386314	0.0010255
	8.3	0.16019	3	10.1	0.5252	3	≥2000mm	0.19628	0.0010255
	8.3	0.16019	3	10.1	0.5252	3	≥2000mm	0.19628	0.0010255
	8.3	0.16019	3	9.73	0.50596	3	≥2000mm	0.158958	0.0010255
	8.3	0.16019	3	11.33	0.58916	3	≥2000mm	0.311199	0.0010255
