# Supplementary material for: Effects of Long-Term Application of Nitrogen Fertilizer on Soil Acidification and Biological Properties in China: A Meta-Analysis
Source: Microorganisms. 2024 Aug 15;12(8):1683. doi: 10.3390/microorganisms12081683 (PMC11356719; doi:10.3390/microorganisms12081683)
Supplement: Supplementary file 1 [file microorganisms-12-01683-s001.zip › Literature statistics(n=115) and original data/3.Soil NR+original data+data analysis.xlsx]

## Sheet: NR-MAT
	XC	SEC	NC	XE	SEE	BE	MAT	lnR	Var(lnR)
	189.76	15.74	3	198.21	7.91	3	≤10℃	-0.043567	0.00282426		CATEGORICAL RESULTS
	189.76	15.74	3	442.91	27.52	3	≤10℃	-0.847606	0.00358029
	189.76	15.74	3	770.25	27.52	3	≤10℃	-1.40096	0.00271891		--Heterogeneity--
	164.93	0	3	161.64	0	3	≤10℃	0.0201495	0		Class #Studies PooledVar
	164.93	0	3	185.88	0	3	≤10℃	-0.11958	0		------------------------------
	164.93	0	3	379.36	0	3	≤10℃	-0.832964	0		≤10℃ 35 0.0919
	183.61	0	3	184.16	0	3	≤10℃	-0.002991	0		10-20℃ 72 0.1264
	183.61	0	3	192.58	0	3	≤10℃	-0.0476977	0		≥20℃ 37 0.0106
	183.61	0	3	208.9	0	3	≤10℃	-0.129042	0
	210.13	0	3	202.87	0	3	≤10℃	0.035161	0		Model df Q Prob(Chi-Square) Prob(Rand)
	210.13	0	3	187.6	0	3	≤10℃	0.113414	0		------------------------------------------------------------
	210.13	0	3	219.61	0	3	≤10℃	-0.0441269	0		Between 2 218.8924 0.00000 0.001
	154.74	0	3	147.95	0	3	≤10℃	0.0448719	0		Within 141 694.1423 0.00000
	154.74	0	3	145.85	0	3	≤10℃	0.0591676	0		------------------------------------------------------------
	131.24	0	3	125.54	0	3	≤10℃	0.0444033	0		Total 143 913.0347 0.00000
	131.24	0	3	134.5	0	3	≤10℃	-0.0245365	0
	97.05	0	3	92.45	0	3	≤10℃	0.0485584	0
	97.05	0	3	90.45	0	3	≤10℃	0.0704291	0		--Mean Effect Sizes--
	79.25	0	3	75.52	0	3	≤10℃	0.0482099	0		Class #Studies E+ df 95% CI Bootstrap CI Bias CI
	79.25	0	3	91.14	0	3	≤10℃	-0.139789	0		---------------------------------------------------------------------------------------------------
	60	9.4	3	61.5	6.5	3	≤10℃	-0.0246926	0.011905		≤10℃ 35 -0.1054 34 -0.0382 to -1367 -0.3219 to -0.5511 -0.3248 to -0.5544
	60	9.4	3	86.7	4.8	3	≤10℃	-0.368109	0.00920318		10-20℃ 72 -0.1985 71 -0.1194 to -0.2168 -0.2639 to 0.5040 -0.2662 to 0.5079
	60	9.4	3	106.4	7.2	3	≤10℃	-0.572861	0.00970785		≥20℃ 37 -0.1345 36 -0.0895 to -0.1968 -0.1392 to -0.0052 -0.1422 to -0.0059
	60	9.4	3	118.9	6.7	3	≤10℃	-0.683938	0.00923992
	56.7	3.2	3	64.2	7.4	3	≤10℃	-0.124229	0.00549038		SUMMARY RESULTS
	56.7	3.2	3	87.1	5.4	3	≤10℃	-0.429283	0.00234296
	56.7	3.2	3	114.2	4.3	3	≤10℃	-0.700177	0.00153432		Heterogeneity df Prob(Chi-Square)
	56.7	3.2	3	123.2	6.4	3	≤10℃	-0.776035	0.00196126		------------------------------------------
	63.5	1.3	3	68.4	7.6	3	≤10℃	-0.0743329	0.00425493		Qtotal 913.0347 143 0.00000
	63.5	1.3	3	96.4	3.9	3	≤10℃	-0.417466	0.000685281
	63.5	1.3	3	126.8	10.3	3	≤10℃	-0.691571	0.00233916		Mean Effect Size 95% CI Bootstrap CI Bias CI
	63.5	1.3	3	135.2	5.4	3	≤10℃	-0.755715	0.000671464		-------------------------------------------------------------------------
	61.2	6.8	3	74.7	3.1	3	≤10℃	-0.199333	0.00468929		E++ -0.1465 -0.0792 to -0.2578 -0.1814 to -0.3238 -0.1815 to -0.3248
	61.2	6.8	3	94.1	4.1	3	≤10℃	-0.430211	0.00474803
	61.2	6.8	3	106.2	1.1	3	≤10℃	-0.551177	0.00415099		Sqrt Pooled Variance = 0.1584
	61.2	6.8	3	138.4	5.6	3	≤10℃	-0.816001	0.00466096		Mean Study Variance = 8.3730 Ratio = 0.0189
	126.4	13.2	3	127.4	12.3	3	≤10℃	-0.00788026	0.0067423
	126.4	13.2	3	143.1	6.4	3	≤10℃	-0.124092	0.00430198		-------------------------------------------------------------
	126.4	13.2	3	189.4	13.4	3	≤10℃	-0.40441	0.00530374
	126.4	13.2	3	206.1	6.3	3	≤10℃	-0.48891	0.0039467
	73.2	4.3	3	78.6	4.1	3	≤10℃	-0.0711763	0.00205724
	73.2	4.3	3	89.3	2.3	3	≤10℃	-0.198806	0.00137138
	73.2	4.3	3	127.7	5.9	3	≤10℃	-0.556488	0.0018618
	73.2	4.3	3	141.9	2.4	3	≤10℃	-0.661927	0.00124561
	69.7	9.4	3	76.1	11.3	3	≤10℃	-0.0878479	0.0134124
	69.7	9.4	3	80.3	7.9	3	≤10℃	-0.141569	0.00928902
	69.7	9.4	3	84.6	13.2	3	≤10℃	-0.193734	0.0141777
	69.7	9.4	3	86.1	6.3	3	≤10℃	-0.211309	0.00784739
	76.3	9.3	3	79.2	11.3	3	≤10℃	-0.0373034	0.0117377
	76.3	9.3	3	94.9	4.1	3	≤10℃	-0.218151	0.00557435
	76.3	9.3	3	134.2	3.6	3	≤10℃	-0.564658	0.00519204
	76.3	9.3	3	180.3	3.1	3	≤10℃	-0.859949	0.00505071
	60.602	0	3	77.804	0	3	≤10℃	-0.249865	0
	60.602	0	3	90.294	0	3	≤10℃	-0.398743	0
	60.602	0	3	68.921	0	3	≤10℃	-0.128633	0
	60.602	0	3	63.385	0	3	≤10℃	-0.0448993	0
	60.602	0	3	63.863	0	3	≤10℃	-0.0524123	0
	60.602	0	3	99.11	0	3	≤10℃	-0.491902	0
	60.602	0	3	99.565	0	3	≤10℃	-0.496483	0
	60.602	0	3	113.781	0	3	≤10℃	-0.629948	0
	60.602	0	3	87.67	0	3	≤10℃	-0.369252	0
	60.602	0	3	88.576	0	3	≤10℃	-0.379533	0
	60.602	0	3	92.051	0	3	≤10℃	-0.418015	0
	60.602	0	3	70.25	0	3	≤10℃	-0.147732	0
	60.602	0	3	69.878	0	3	≤10℃	-0.142423	0
	60.602	0	3	73.781	0	3	≤10℃	-0.196773	0
	59.201	0	3	46.686	0	3	≤10℃	0.237494	0
	59.201	0	3	36.157	0	3	≤10℃	0.493068	0
	59.201	0	3	42.39	0	3	≤10℃	0.334026	0
	59.201	0	3	38.613	0	3	≤10℃	0.427349	0
	59.201	0	3	21.84	0	3	≤10℃	0.997195	0
	59.201	0	3	50.573	0	3	≤10℃	0.157521	0
	59.201	0	3	63.557	0	3	≤10℃	-0.0709987	0
	59.201	0	3	81.535	0	3	≤10℃	-0.320094	0
	59.201	0	3	36.249	0	3	≤10℃	0.490527	0
	59.201	0	3	45.225	0	3	≤10℃	0.269288	0
	59.201	0	3	55.714	0	3	≤10℃	0.060707	0
	59.201	0	3	39.918	0	3	≤10℃	0.394111	0
	59.201	0	3	19.917	0	3	≤10℃	1.08936	0
	59.201	0	3	47.894	0	3	≤10℃	0.211948	0
	55.111	0	3	67.098	0	3	≤10℃	-0.196805	0
	55.111	0	3	73.831	0	3	≤10℃	-0.292429	0
	55.111	0	3	21.778	0	3	≤10℃	0.928449	0
	55.111	0	3	38.016	0	3	≤10℃	0.371342	0
	55.111	0	3	54.756	0	3	≤10℃	0.00646238	0
	55.111	0	3	23.214	0	3	≤10℃	0.864594	0
	55.111	0	3	25.44	0	3	≤10℃	0.773027	0
	55.111	0	3	47.428	0	3	≤10℃	0.150137	0
	55.111	0	3	54.16	0	3	≤10℃	0.0174067	0
	55.111	0	3	47.884	0	3	≤10℃	0.140568	0
	55.111	0	3	34.11	0	3	≤10℃	0.479759	0
	55.111	0	3	39.083	0	3	≤10℃	0.343662	0
	55.111	0	3	28.061	0	3	≤10℃	0.674969	0
	55.111	0	3	24.022	0	3	≤10℃	0.830379	0
	27.145	0	3	30.042	0	3	≤10℃	-0.101404	0
	27.145	0	3	33.144	0	3	≤10℃	-0.199669	0
	27.145	0	3	28.05	0	3	≤10℃	-0.0327958	0
	27.145	0	3	34.164	0	3	≤10℃	-0.22998	0
	27.145	0	3	38.713	0	3	≤10℃	-0.354983	0
	27.145	0	3	33.102	0	3	≤10℃	-0.198401	0
	27.145	0	3	26.25	0	3	≤10℃	0.0335269	0
	27.145	0	3	20.642	0	3	≤10℃	0.273865	0
	27.145	0	3	27.271	0	3	≤10℃	-0.004631	0
	27.145	0	3	20.1	0	3	≤10℃	0.300473	0
	27.145	0	3	19.37	0	3	≤10℃	0.337467	0
	27.145	0	3	20.813	0	3	≤10℃	0.265615	0
	27.145	0	3	33.973	0	3	≤10℃	-0.224373	0
	27.145	0	3	36.974	0	3	≤10℃	-0.309022	0
	33.016	0	3	26.167	0	3	≤10℃	0.232493	0
	33.016	0	3	16.827	0	3	≤10℃	0.674008	0
	33.016	0	3	21.581	0	3	≤10℃	0.425179	0
	33.016	0	3	15.662	0	3	≤10℃	0.745755	0
	33.016	0	3	18.869	0	3	≤10℃	0.559472	0
	33.016	0	3	23.109	0	3	≤10℃	0.35677	0
	33.016	0	3	22.371	0	3	≤10℃	0.389227	0
	33.016	0	3	23.92	0	3	≤10℃	0.322277	0
	33.016	0	3	23.597	0	3	≤10℃	0.335873	0
	33.016	0	3	26.39	0	3	≤10℃	0.224007	0
	33.016	0	3	31.36	0	3	≤10℃	0.0514591	0
	33.016	0	3	15.168	0	3	≤10℃	0.777804	0
	33.016	0	3	24.806	0	3	≤10℃	0.285907	0
	33.016	0	3	23.968	0	3	≤10℃	0.320273	0
	50.37	0	3	55.905	0	3	≤10℃	-0.104258	0
	50.37	0	3	60.03	0	3	≤10℃	-0.175449	0
	50.37	0	3	39.819	0	3	≤10℃	0.235052	0
	50.37	0	3	45.628	0	3	≤10℃	0.0988742	0
	50.37	0	3	33.576	0	3	≤10℃	0.405584	0
	50.37	0	3	56.669	0	3	≤10℃	-0.117832	0
	50.37	0	3	46.552	0	3	≤10℃	0.0788258	0
	50.37	0	3	43.415	0	3	≤10℃	0.148591	0
	50.37	0	3	46.672	0	3	≤10℃	0.0762513	0
	50.37	0	3	36.578	0	3	≤10℃	0.319949	0
	50.37	0	3	28.697	0	3	≤10℃	0.562603	0
	50.37	0	3	45.359	0	3	≤10℃	0.104787	0
	50.37	0	3	34.117	0	3	≤10℃	0.3896	0
	50.37	0	3	26.813	0	3	≤10℃	0.630509	0
	227.23	0	3	334.84	0	3	10-20℃	-0.38769	0
	227.23	0	3	302.08	0	3	10-20℃	-0.284729	0
	227.23	0	3	271.67	0	3	10-20℃	-0.178625	0
	227.23	0	3	44.43	0	3	10-20℃	1.63205	0
	322.05	0	3	560.64	0	3	10-20℃	-0.554372	0
	322.05	0	3	476.43	0	3	10-20℃	-0.391614	0
	322.05	0	3	350.12	0	3	10-20℃	-0.0835691	0
	245.39	0	3	636.03	0	3	10-20℃	-0.952397	0
	245.39	0	3	437.2	0	3	10-20℃	-0.577542	0
	245.39	0	3	388.05	0	3	10-20℃	-0.458285	0
	289.94	0	3	528.54	0	3	10-20℃	-0.600444	0
	289.94	0	3	432.63	0	3	10-20℃	-0.400209	0
	289.94	0	3	355.44	0	3	10-20℃	-0.203682	0
	208.2	0	3	610.53	0	3	10-20℃	-1.07583	0
	208.2	0	3	446.79	0	3	10-20℃	-0.76359	0
	208.2	0	3	360.24	0	3	10-20℃	-0.548271	0
	322.37	62.5	3	562.5	65.79	3	10-20℃	-0.556691	0.0170893
	322.37	62.5	3	598.68	72.37	3	10-20℃	-0.619027	0.0174002
	322.37	62.5	3	648.03	65.79	3	10-20℃	-0.698237	0.015965
	322.37	62.5	3	424.34	62.5	3	10-20℃	-0.274835	0.0197606
	86.93	32.54	3	120.95	34.12	3	10-20℃	-0.330274	0.073233
	86.93	32.54	3	82.3	4722	3	10-20℃	0.0547321	1097.36
	86.93	32.54	3	97.37	1.96	3	10-20℃	-0.113415	0.0468413
	86.93	32.54	3	145.92	60.74	3	10-20℃	-0.517955	0.104462
	98.37	43.73	3	100.42	32.91	3	10-20℃	-0.0206255	0.101675
	98.37	43.73	3	62.2	26.07	3	10-20℃	0.458381	0.124431
	98.37	43.73	3	74.45	19.68	3	10-20℃	0.278608	0.0891654
	98.37	43.73	3	96.9	20.92	3	10-20℃	0.0150564	0.0814103
	52.65	4.61	3	56.64	17.26	3	10-20℃	-0.0730492	0.0335093
	52.65	4.61	3	70.62	13.64	3	10-20℃	-0.293647	0.0149907
	52.65	4.61	3	66.63	16.47	3	10-20℃	-0.235489	0.0229225
	14	0	3	22	0	3	10-20℃	-0.451985	0
	14	0	3	20	0	3	10-20℃	-0.356675	0
	14	0	3	21	0	3	10-20℃	-0.405465	0
	14	0	3	14	0	3	10-20℃	0	0
	14	0	3	22.5	0	3	10-20℃	-0.474458	0
	14	0	3	21.5	0	3	10-20℃	-0.428996	0
	31.1	0	3	101.2	0	3	10-20℃	-1.17989	0
	31.1	0	3	106.3	0	3	10-20℃	-1.22906	0
	31.1	0	3	98.5	0	3	10-20℃	-1.15285	0
	31.1	0	3	85.7	0	3	10-20℃	-1.01365	0
	31.1	0	3	84.2	0	3	10-20℃	-0.995987	0
	97.5	13.5	3	113.67	16.26	3	10-20℃	-0.153447	0.0132112
	97.5	13.5	3	102.33	22.28	3	10-20℃	-0.0483505	0.0221922
	97.5	13.5	3	151	10.15	3	10-20℃	-0.437427	0.00789664
	97.5	13.5	3	198.33	68.13	3	10-20℃	-0.71008	0.0457255
	97.5	13.5	3	214.33	20.84	3	10-20℃	-0.787665	0.00954197
	97.5	13.5	3	249.67	23.67	3	10-20℃	-0.940288	0.00938654
	90.243	3.171	3	89.467	2.676	3	10-20℃	0.00863619	0.000709783
	90.243	3.171	3	91.852	4.022	3	10-20℃	-0.0176726	0.0010507
	90.243	3.171	3	92.013	4.52	3	10-20℃	-0.0194238	0.00121594
	113.43	14.416	3	145.564	15.773	3	10-20℃	-0.24943	0.0092979
	113.43	14.416	3	178.569	17.548	3	10-20℃	-0.453789	0.0086031
	113.43	14.416	3	179.159	10.815	3	10-20℃	-0.457088	0.00659875
	196.108	5.409	3	227.309	2.236	3	10-20℃	-0.147645	0.000285839
	196.108	5.409	3	257.174	19.81	3	10-20℃	-0.271087	0.00223144
	196.108	5.409	3	235.254	7.223	3	10-20℃	-0.182	0.000567809
	188.656	7.644	3	165.826	7.203	3	10-20℃	0.128986	0.00117617
	188.656	7.644	3	145.68	8.083	3	10-20℃	0.258513	0.00157342
	188.656	7.644	3	148.516	4.943	3	10-20℃	0.239233	0.000916485
	176	35	3	199.3	10	3	10-20℃	-0.124327	0.0140214
	176	35	3	191.3	10	3	10-20℃	-0.0833589	0.0140931
	176	35	3	183.8	17.1	3	10-20℃	-0.0433642	0.0160675
	176	35	3	180.7	16	3	10-20℃	-0.0263542	0.0157956
	176	35	3	179.6	15.6	3	10-20℃	-0.0202482	0.0156971
	176	35	3	178.3	15	3	10-20℃	-0.0129835	0.0155414
	104.282	0	3	118.9	0	3	10-20℃	-0.131184	0
	104.282	0	3	136.546	0	3	10-20℃	-0.269563	0
	104.282	0	3	92.454	0	3	10-20℃	0.120388	0
	104.282	0	3	105.347	0	3	10-20℃	-0.0101609	0
	104.282	0	3	105.411	0	3	10-20℃	-0.0107682	0
	104.282	0	3	63.858	0	3	10-20℃	0.490437	0
	104.282	0	3	63.888	0	3	10-20℃	0.489967	0
	104.282	0	3	75.099	0	3	10-20℃	0.328292	0
	104.282	0	3	84.591	0	3	10-20℃	0.209271	0
	104.282	0	3	91.06	0	3	10-20℃	0.13558	0
	104.282	0	3	90.251	0	3	10-20℃	0.144504	0
	104.282	0	3	37.991	0	3	10-20℃	1.00975	0
	104.282	0	3	44.923	0	3	10-20℃	0.842149	0
	104.282	0	3	47.988	0	3	10-20℃	0.776148	0
	77.842	0	3	77.751	0	3	10-20℃	0.00116972	0
	77.842	0	3	67.652	0	3	10-20℃	0.140304	0
	77.842	0	3	56.973	0	3	10-20℃	0.312104	0
	77.842	0	3	54.947	0	3	10-20℃	0.348312	0
	77.842	0	3	48.718	0	3	10-20℃	0.468633	0
	77.842	0	3	46.408	0	3	10-20℃	0.517209	0
	77.842	0	3	37.439	0	3	10-20℃	0.731968	0
	77.842	0	3	22.863	0	3	10-20℃	1.22516	0
	77.842	0	3	95.946	0	3	10-20℃	-0.209104	0
	77.842	0	3	103.14	0	3	10-20℃	-0.281406	0
	77.842	0	3	93.577	0	3	10-20℃	-0.184103	0
	77.842	0	3	74.226	0	3	10-20℃	0.0475666	0
	77.842	0	3	80.62	0	3	10-20℃	-0.0350656	0
	77.842	0	3	90.316	0	3	10-20℃	-0.148634	0
	228.9	7.27	3	260.4	5.8	3	10-20℃	-0.128934	0.000501614
	228.9	7.27	3	272.3	3.24	3	10-20℃	-0.173619	0.000383438
	228.9	7.27	3	218	3.18	3	10-20℃	0.0487902	0.000407173
	216.7	0	3	264.3	0	3	10-20℃	-0.198571	0
	216.7	0	3	237.3	0	3	10-20℃	-0.0908113	0
	216.7	0	3	251.7	0	3	10-20℃	-0.149724	0
	216.7	0	3	226.7	0	3	10-20℃	-0.0451136	0
	190.8	0	3	230.2	0	3	10-20℃	-0.187723	0
	190.8	0	3	208.3	0	3	10-20℃	-0.0877536	0
	190.8	0	3	221.8	0	3	10-20℃	-0.15055	0
	190.8	0	3	206.3	0	3	10-20℃	-0.0781057	0
	187.5	0	3	248.8	0	3	10-20℃	-0.282871	0
	187.5	0	3	221.2	0	3	10-20℃	-0.165288	0
	187.5	0	3	236.8	0	3	10-20℃	-0.233437	0
	187.5	0	3	242.8	0	3	10-20℃	-0.258459	0
	178.3	0	3	242.5	0	3	10-20℃	-0.307534	0
	178.3	0	3	215	0	3	10-20℃	-0.187171	0
	178.3	0	3	221.7	0	3	10-20℃	-0.217858	0
	178.3	0	3	216.7	0	3	10-20℃	-0.195046	0
	172.5	0	3	218.3	0	3	10-20℃	-0.235473	0
	172.5	0	3	186.7	0	3	10-20℃	-0.0791058	0
	172.5	0	3	197.5	0	3	10-20℃	-0.135341	0
	172.5	0	3	206.7	0	3	10-20℃	-0.180871	0
	76	0	3	76	0	3	10-20℃	0	0
	76	0	3	27.3	0	3	10-20℃	1.02385	0
	76	0	3	75.7	0	3	10-20℃	0.00395518	0
	76	0	3	64.3	0	3	10-20℃	0.167174	0
	157.3	52.06	3	133.7	10.4	3	10-20℃	0.162556	0.0385284
	157.3	52.06	3	182.6	3268	3	10-20℃	-0.149143	106.805
	157.3	52.06	3	188.7	39.5	3	10-20℃	-0.182004	0.0511174
	124.3	27.83	3	90.8	1.29	3	10-20℃	0.314039	0.0167768
	124.3	27.83	3	110.8	2.46	3	10-20℃	0.114971	0.0168738
	124.3	27.83	3	105	7.22	3	10-20℃	0.168738	0.0182855
	194	0	3	136.3	0	3	10-20℃	0.353	0
	194	0	3	196.7	0	3	10-20℃	-0.0138216	0
	194	0	3	153	0	3	10-20℃	0.23742	0
	194	0	3	164.7	0	3	10-20℃	0.163733	0
	194	0	3	161.7	0	3	10-20℃	0.182115	0
	150	34	3	612	41	3	10-20℃	-1.4061	0.018622
	150	34	3	746	56	3	10-20℃	-1.60409	0.0190043
	150	34	3	605	39	3	10-20℃	-1.39459	0.0185111
	146	0	3	603	49	3	10-20℃	-1.41831	0.00220108
	146	0	3	602	48	3	10-20℃	-1.41665	0.00211918
	146	0	3	576	34	3	10-20℃	-1.3725	0.00116143
	156	35	3	612	42	3	10-20℃	-1.36688	0.0183489
	156	35	3	795	37	3	10-20℃	-1.62849	0.017501
	156	35	3	632	48	3	10-20℃	-1.39903	0.0187018
	159	33	3	586	57	3	10-20℃	-1.30442	0.0175124
	159	33	3	589	58	3	10-20℃	-1.30952	0.0175909
	159	33	3	512	13	3	10-20℃	-1.16942	0.0145735
	575.6	7.28	3	735.63	49.21	3	10-20℃	-0.245314	0.00154497
	575.6	7.28	3	676.97	38.39	3	10-20℃	-0.162214	0.00112528
	575.6	7.28	3	800.6	21.2	3	10-20℃	-0.329948	0.000287054
	130.6	6.2	3	135.6	7.5	3	10-20℃	-0.0375702	0.00177096
	130.6	6.2	3	202.8	8.2	3	10-20℃	-0.440081	0.0012962
	130.6	6.2	3	199.9	9.4	3	10-20℃	-0.425678	0.00148831
	122.7	4.8	3	125.2	6	3	10-20℃	-0.0201701	0.00127567
	122.7	4.8	3	164.7	7.9	3	10-20℃	-0.294383	0.00127703
	122.7	4.8	3	168.3	4	3	10-20℃	-0.316006	0.000698411
	118.1	3.8	3	114.8	5.9	3	10-20℃	0.0283402	0.00122554
	118.1	3.8	3	141.3	4.8	3	10-20℃	-0.179354	0.000729761
	118.1	3.8	3	136.3	4.1	3	10-20℃	-0.143327	0.000646717
	466.2	0	3	486.7	0	3	10-20℃	-0.0430332	0
	466.2	0	3	481.3	0	3	10-20℃	-0.031876	0
	466.2	0	3	483.5	0	3	10-20℃	-0.0364366	0
	466.2	0	3	358.9	0	3	10-20℃	0.261571	0
	466.2	0	3	334.6	0	3	10-20℃	0.331679	0
	286.3	0	3	315.3	0	3	10-20℃	-0.0964844	0
	286.3	0	3	349.7	0	3	10-20℃	-0.200035	0
	286.3	0	3	358.4	0	3	10-20℃	-0.224609	0
	286.3	0	3	302.4	0	3	10-20℃	-0.0547104	0
	286.3	0	3	316.9	0	3	10-20℃	-0.101546	0
	466	0	3	207	0	3	10-20℃	0.811467	0
	466	0	3	218	0	3	10-20℃	0.759691	0
	466	0	3	308	0	3	10-20℃	0.414086	0
	378.3	0	3	489.9	0	3	10-20℃	-0.258514	0
	378.3	0	3	448.2	0	3	10-20℃	-0.169552	0
	378.3	0	3	412.1	0	3	10-20℃	-0.0855785	0
	378.3	0	3	528.2	0	3	10-20℃	-0.333787	0
	378.3	0	3	558.12	0	3	10-20℃	-0.388886	0
	378.3	0	3	654.9	0	3	10-20℃	-0.548795	0
	378.3	0	3	707.8	0	3	10-20℃	-0.626474	0
	442.5	0	3	519.3	0	3	10-20℃	-0.160041	0
	442.5	0	3	587.6	0	3	10-20℃	-0.283606	0
	442.5	0	3	674.2	0	3	10-20℃	-0.421086	0
	442.5	0	3	531.4	0	3	10-20℃	-0.183075	0
	442.5	0	3	741	0	3	10-20℃	-0.51556	0
	442.5	0	3	855.6	0	3	10-20℃	-0.659363	0
	442.5	0	3	1073.3	0	3	10-20℃	-0.886053	0
	442.5	0	3	442.5	0	3	10-20℃	0	0
	388.5	0	3	391	0	3	10-20℃	-0.00641439	0
	388.5	0	3	512.1	0	3	10-20℃	-0.276227	0
	388.5	0	3	437.2	0	3	10-20℃	-0.118098	0
	388.5	0	3	447	0	3	10-20℃	-0.140265	0
	388.5	0	3	546.3	0	3	10-20℃	-0.340875	0
	388.5	0	3	690.7	0	3	10-20℃	-0.575412	0
	388.5	0	3	809.8	0	3	10-20℃	-0.734494	0
	388.5	0	3	388.5	0	3	10-20℃	0	0
	78	0	3	79	0	3	10-20℃	-0.012739	0
	78	0	3	83	0	3	10-20℃	-0.0621318	0
	78	0	3	87	0	3	10-20℃	-0.109199	0
	78	0	3	90	0	3	10-20℃	-0.143101	0
	78	0	3	102	0	3	10-20℃	-0.268264	0
	78	0	3	100	0	3	10-20℃	-0.248461	0
	435.43	25.58	3	478.37	26.48	3	≥20℃	-0.0940504	0.00217176
	435.43	25.58	3	497.7	17.89	3	≥20℃	-0.133663	0.00158107
	435.43	25.58	3	471.1	34.71	3	≥20℃	-0.0787363	0.0029599
	435.43	25.58	3	438.83	13.59	3	≥20℃	-0.00777805	0.00147007
	16.17	0.1	3	12.1	0.2	3	≥20℃	0.289952	0.000103817
	16.17	0.1	3	12.13	0.1	3	≥20℃	0.287476	3.54031e-05
	16.17	0.1	3	12.37	0.1	3	≥20℃	0.267883	3.45326e-05
	16.17	0.1	3	10.3	0.2	3	≥20℃	0.451014	0.000138428
	16.6	0.2	3	12.17	0.2	3	≥20℃	0.310429	0.00013841
	16.6	0.2	3	10.8	0.2	3	≥20℃	0.429857	0.000162698
	16.6	0.2	3	10.83	0	3	≥20℃	0.427083	4.83863e-05
	16.6	0.2	3	11.6	0.1	3	≥20℃	0.358398	7.31584e-05
	18.5	0.1	3	12.75	0	3	≥20℃	0.372239	9.73947e-06
	18.5	0.1	3	14.38	0.1	3	≥20℃	0.251932	2.58593e-05
	18.5	0.1	3	13.15	0.1	3	≥20℃	0.341349	2.90159e-05
	18.5	0.1	3	12.8	0.1	3	≥20℃	0.368326	3.00845e-05
	85.83	0	3	150.67	0	3	≥20℃	-0.562723	0
	85.83	0	3	188.5	0	3	≥20℃	-0.786729	0
	85.83	0	3	245	0	3	≥20℃	-1.04889	0
	85.83	0	3	162.67	0	3	≥20℃	-0.639355	0
	85.83	0	3	213.33	0	3	≥20℃	-0.910472	0
	85.83	0	3	324.17	0	3	≥20℃	-1.3289	0
	181.67	0	3	222.67	0	3	≥20℃	-0.203499	0
	181.67	0	3	248	0	3	≥20℃	-0.311237	0
	181.67	0	3	267	0	3	≥20℃	-0.385057	0
	91.7	0	3	82.5	0	3	≥20℃	0.105724	0
	91.7	0	3	128.3	0	3	≥20℃	-0.335849	0
	91.7	0	3	308.3	0	3	≥20℃	-1.21255	0
	91.7	0	3	78.3	0	3	≥20℃	0.157975	0
	91.7	0	3	100	0	3	≥20℃	-0.0866478	0
	91.7	0	3	206.7	0	3	≥20℃	-0.812746	0
	91.7	0	3	337.5	0	3	≥20℃	-1.30304	0
	91.7	0	3	140.8	0	3	≥20℃	-0.428818	0
	91.7	0	3	262.5	0	3	≥20℃	-1.05173	0
	36.45	0	3	110.45	0	3	≥20℃	-1.10862	0
	36.45	0	3	52.53	0	3	≥20℃	-0.365443	0
	36.45	0	3	83.64	0	3	≥20℃	-0.83058	0
	36.45	0	3	75.38	0	3	≥20℃	-0.726601	0
	36.45	0	3	57.38	0	3	≥20℃	-0.453754	0
	36.45	0	3	53.11	0	3	≥20℃	-0.376424	0
	36.45	0	3	52.6	0	3	≥20℃	-0.366775	0
	80.22	4.25	3	84.55	4.65	3	≥20℃	-0.0525702	0.00194383
	80.22	4.25	3	85.32	5.22	3	≥20℃	-0.061636	0.00218332
	80.22	4.25	3	84.12	4.15	3	≥20℃	-0.0474715	0.00174689
	80.22	4.25	3	90.22	6.32	3	≥20℃	-0.117478	0.00257132
	80.22	4.25	3	93.65	5.21	3	≥20℃	-0.154792	0.00196727
	80.22	4.25	3	84.98	4.19	3	≥20℃	-0.0576431	0.00174595
	80.22	4.25	3	96.32	6.23	3	≥20℃	-0.182903	0.00233011
	80.22	4.25	3	98.55	5.84	3	≥20℃	-0.205791	0.00210616
	125.66	6.33	3	130.45	6.32	3	≥20℃	-0.0374102	0.00162824
	125.66	6.33	3	140.55	5.28	3	≥20℃	-0.111983	0.00131627
	125.66	6.33	3	136.46	5.23	3	≥20℃	-0.0824517	0.00133548
	125.66	6.33	3	134.87	8.25	3	≥20℃	-0.0707315	0.0020931
	125.66	6.33	3	134.21	7.54	3	≥20℃	-0.0658259	0.00189793
	125.66	6.33	3	131.55	6.95	3	≥20℃	-0.0458072	0.00177624
	150.87	5.98	3	140.05	5.89	3	≥20℃	0.074419	0.00111327
	150.87	5.98	3	152.33	6.81	3	≥20℃	-0.00963068	0.00118989
	150.87	5.98	3	150.89	10.01	3	≥20℃	-0.000132556	0.00199068
	150.87	5.98	3	158.23	11.21	3	≥20℃	-0.0476311	0.00219675
	150.87	5.98	3	152.48	9.99	3	≥20℃	-0.0106149	0.00195451
	150.87	5.98	3	156.32	10.88	3	≥20℃	-0.0354866	0.00213845
	150.87	5.98	3	150.42	11.01	3	≥20℃	0.00298716	0.00230953

## Sheet: NR-MAP
	XC	SEC	NC	XE	SEE	BE	MAT	lnR	Var(lnR)		CATEGORICAL RESULTS
	189.76	15.74	3	198.21	7.91	3	≤1000mm	-0.043567	0.00282426
	189.76	15.74	3	442.91	27.52	3	≤1000mm	-0.847606	0.00358029		--Heterogeneity--
	189.76	15.74	3	770.25	27.52	3	≤1000mm	-1.40096	0.00271891		Class #Studies PooledVar
	164.93	0	3	161.64	0	3	≤1000mm	0.0201495	0		----------------------------------
	164.93	0	3	185.88	0	3	≤1000mm	-0.11958	0		≤1000mm 42 0.0148
	164.93	0	3	379.36	0	3	≤1000mm	-0.832964	0		1000-2000mm 58 0.0755
	183.61	0	3	184.16	0	3	≤1000mm	-0.002991	0		≥2000mm 48 0.1533
	183.61	0	3	192.58	0	3	≤1000mm	-0.0476977	0
	183.61	0	3	208.9	0	3	≤1000mm	-0.129042	0		Model df Q Prob(Chi-Square) Prob(Rand)
	210.13	0	3	202.87	0	3	≤1000mm	0.035161	0		------------------------------------------------------------
	210.13	0	3	187.6	0	3	≤1000mm	0.113414	0		Between 2 147.6859 0.00000 0.001
	210.13	0	3	219.61	0	3	≤1000mm	-0.0441269	0		Within 145 656.9723 0.00000
	16.17	0.1	3	12.1	0.2	3	≤1000mm	0.289952	0.000103817		------------------------------------------------------------
	16.17	0.1	3	12.13	0.1	3	≤1000mm	0.287476	3.54031e-05		Total 147 804.6582 0.00000
	16.17	0.1	3	12.37	0.1	3	≤1000mm	0.267883	3.45326e-05
	16.17	0.1	3	10.3	0.2	3	≤1000mm	0.451014	0.000138428
	16.6	0.2	3	12.17	0.2	3	≤1000mm	0.310429	0.00013841		--Mean Effect Sizes--
	16.6	0.2	3	10.8	0.2	3	≤1000mm	0.429857	0.000162698		Class #Studies E+ df 95% CI Bootstrap CI Bias CI
	16.6	0.2	3	10.83	0	3	≤1000mm	0.427083	4.83863e-05		------------------------------------------------------------------------------------------------
	16.6	0.2	3	11.6	0.1	3	≤1000mm	0.358398	7.31584e-05		≤1000mm 42 -0.1452 41 -0.0783 to -0.1893 -0.1097 to -0.0941 -0.1036 to -0.1015
	18.5	0.1	3	12.75	0	3	≤1000mm	0.372239	9.73947e-06		1000-2000mm 58 -0.1789 57 -0.1098 to -0.2145 -0.2385 to -0.3831 -0.2402 to -0.3853
	18.5	0.1	3	14.38	0.1	3	≤1000mm	0.251932	2.58593e-05		≥2000mm 48 -0.1586 47 -0.1145 to -0.2241 -0.2979 to -0.6189 -0.3017 to -0.6252
	18.5	0.1	3	13.15	0.1	3	≤1000mm	0.341349	2.90159e-05
	18.5	0.1	3	12.8	0.1	3	≤1000mm	0.368326	3.00845e-05		SUMMARY RESULTS
	14	0	3	22	0	3	≤1000mm	-0.451985	0
	14	0	3	20	0	3	≤1000mm	-0.356675	0		Heterogeneity df Prob(Chi-Square)
	14	0	3	21	0	3	≤1000mm	-0.405465	0		------------------------------------------
	14	0	3	14	0	3	≤1000mm	0	0		Qtotal 804.6582 147 0.00000
	14	0	3	22.5	0	3	≤1000mm	-0.474458	0
	14	0	3	21.5	0	3	≤1000mm	-0.428996	0		Mean Effect Size 95% CI Bootstrap CI Bias CI
	80.22	4.25	3	84.55	4.65	3	≤1000mm	-0.0525702	0.00194383		-------------------------------------------------------------------------
	80.22	4.25	3	85.32	5.22	3	≤1000mm	-0.061636	0.00218332		E++ -0.1465 -0.0792 to -0.2578 -0.1814 to -0.3238 -0.1815 to -0.3248
	80.22	4.25	3	84.12	4.15	3	≤1000mm	-0.0474715	0.00174689
	80.22	4.25	3	90.22	6.32	3	≤1000mm	-0.117478	0.00257132		Sqrt Pooled Variance = 0.1718
	80.22	4.25	3	93.65	5.21	3	≤1000mm	-0.154792	0.00196727		Mean Study Variance = 8.1468 Ratio = 0.0211
	80.22	4.25	3	84.98	4.19	3	≤1000mm	-0.0576431	0.00174595
	80.22	4.25	3	96.32	6.23	3	≤1000mm	-0.182903	0.00233011		-------------------------------------------------------------
	80.22	4.25	3	98.55	5.84	3	≤1000mm	-0.205791	0.00210616
	125.66	6.33	3	130.45	6.32	3	≤1000mm	-0.0374102	0.00162824
	125.66	6.33	3	140.55	5.28	3	≤1000mm	-0.111983	0.00131627
	125.66	6.33	3	136.46	5.23	3	≤1000mm	-0.0824517	0.00133548
	125.66	6.33	3	134.87	8.25	3	≤1000mm	-0.0707315	0.0020931
	125.66	6.33	3	134.21	7.54	3	≤1000mm	-0.0658259	0.00189793
	125.66	6.33	3	131.55	6.95	3	≤1000mm	-0.0458072	0.00177624
	150.87	5.98	3	140.05	5.89	3	≤1000mm	0.074419	0.00111327
	150.87	5.98	3	152.33	6.81	3	≤1000mm	-0.00963068	0.00118989
	150.87	5.98	3	150.89	10.01	3	≤1000mm	-0.000132556	0.00199068
	150.87	5.98	3	158.23	11.21	3	≤1000mm	-0.0476311	0.00219675
	150.87	5.98	3	152.48	9.99	3	≤1000mm	-0.0106149	0.00195451
	150.87	5.98	3	156.32	10.88	3	≤1000mm	-0.0354866	0.00213845
	150.87	5.98	3	150.42	11.01	3	≤1000mm	0.00298716	0.00230953
	176	35	3	199.3	10	3	≤1000mm	-0.124327	0.0140214
	176	35	3	191.3	10	3	≤1000mm	-0.0833589	0.0140931
	176	35	3	183.8	17.1	3	≤1000mm	-0.0433642	0.0160675
	176	35	3	180.7	16	3	≤1000mm	-0.0263542	0.0157956
	176	35	3	179.6	15.6	3	≤1000mm	-0.0202482	0.0156971
	176	35	3	178.3	15	3	≤1000mm	-0.0129835	0.0155414
	60.602	0	3	77.804	0	3	≤1000mm	-0.249865	0
	60.602	0	3	90.294	0	3	≤1000mm	-0.398743	0
	60.602	0	3	68.921	0	3	≤1000mm	-0.128633	0
	60.602	0	3	63.385	0	3	≤1000mm	-0.0448993	0
	60.602	0	3	63.863	0	3	≤1000mm	-0.0524123	0
	60.602	0	3	99.11	0	3	≤1000mm	-0.491902	0
	60.602	0	3	99.565	0	3	≤1000mm	-0.496483	0
	60.602	0	3	113.781	0	3	≤1000mm	-0.629948	0
	60.602	0	3	87.67	0	3	≤1000mm	-0.369252	0
	60.602	0	3	88.576	0	3	≤1000mm	-0.379533	0
	60.602	0	3	92.051	0	3	≤1000mm	-0.418015	0
	60.602	0	3	70.25	0	3	≤1000mm	-0.147732	0
	60.602	0	3	69.878	0	3	≤1000mm	-0.142423	0
	60.602	0	3	73.781	0	3	≤1000mm	-0.196773	0
	104.282	0	3	118.9	0	3	≤1000mm	-0.131184	0
	104.282	0	3	136.546	0	3	≤1000mm	-0.269563	0
	104.282	0	3	92.454	0	3	≤1000mm	0.120388	0
	104.282	0	3	105.347	0	3	≤1000mm	-0.0101609	0
	104.282	0	3	105.411	0	3	≤1000mm	-0.0107682	0
	104.282	0	3	63.858	0	3	≤1000mm	0.490437	0
	104.282	0	3	63.888	0	3	≤1000mm	0.489967	0
	104.282	0	3	75.099	0	3	≤1000mm	0.328292	0
	104.282	0	3	84.591	0	3	≤1000mm	0.209271	0
	104.282	0	3	91.06	0	3	≤1000mm	0.13558	0
	104.282	0	3	90.251	0	3	≤1000mm	0.144504	0
	104.282	0	3	37.991	0	3	≤1000mm	1.00975	0
	104.282	0	3	44.923	0	3	≤1000mm	0.842149	0
	104.282	0	3	47.988	0	3	≤1000mm	0.776148	0
	27.145	0	3	30.042	0	3	≤1000mm	-0.101404	0
	27.145	0	3	33.144	0	3	≤1000mm	-0.199669	0
	27.145	0	3	28.05	0	3	≤1000mm	-0.0327958	0
	27.145	0	3	34.164	0	3	≤1000mm	-0.22998	0
	27.145	0	3	38.713	0	3	≤1000mm	-0.354983	0
	27.145	0	3	33.102	0	3	≤1000mm	-0.198401	0
	27.145	0	3	26.25	0	3	≤1000mm	0.0335269	0
	27.145	0	3	20.642	0	3	≤1000mm	0.273865	0
	27.145	0	3	27.271	0	3	≤1000mm	-0.004631	0
	27.145	0	3	20.1	0	3	≤1000mm	0.300473	0
	27.145	0	3	19.37	0	3	≤1000mm	0.337467	0
	27.145	0	3	20.813	0	3	≤1000mm	0.265615	0
	27.145	0	3	33.973	0	3	≤1000mm	-0.224373	0
	27.145	0	3	36.974	0	3	≤1000mm	-0.309022	0
	33.016	0	3	26.167	0	3	≤1000mm	0.232493	0
	33.016	0	3	16.827	0	3	≤1000mm	0.674008	0
	33.016	0	3	21.581	0	3	≤1000mm	0.425179	0
	33.016	0	3	15.662	0	3	≤1000mm	0.745755	0
	33.016	0	3	18.869	0	3	≤1000mm	0.559472	0
	33.016	0	3	23.109	0	3	≤1000mm	0.35677	0
	33.016	0	3	22.371	0	3	≤1000mm	0.389227	0
	33.016	0	3	23.92	0	3	≤1000mm	0.322277	0
	33.016	0	3	23.597	0	3	≤1000mm	0.335873	0
	33.016	0	3	26.39	0	3	≤1000mm	0.224007	0
	33.016	0	3	31.36	0	3	≤1000mm	0.0514591	0
	33.016	0	3	15.168	0	3	≤1000mm	0.777804	0
	33.016	0	3	24.806	0	3	≤1000mm	0.285907	0
	33.016	0	3	23.968	0	3	≤1000mm	0.320273	0
	50.37	0	3	55.905	0	3	≤1000mm	-0.104258	0
	50.37	0	3	60.03	0	3	≤1000mm	-0.175449	0
	50.37	0	3	39.819	0	3	≤1000mm	0.235052	0
	50.37	0	3	45.628	0	3	≤1000mm	0.0988742	0
	50.37	0	3	33.576	0	3	≤1000mm	0.405584	0
	50.37	0	3	56.669	0	3	≤1000mm	-0.117832	0
	50.37	0	3	46.552	0	3	≤1000mm	0.0788258	0
	50.37	0	3	43.415	0	3	≤1000mm	0.148591	0
	50.37	0	3	46.672	0	3	≤1000mm	0.0762513	0
	50.37	0	3	36.578	0	3	≤1000mm	0.319949	0
	50.37	0	3	28.697	0	3	≤1000mm	0.562603	0
	50.37	0	3	45.359	0	3	≤1000mm	0.104787	0
	50.37	0	3	34.117	0	3	≤1000mm	0.3896	0
	50.37	0	3	26.813	0	3	≤1000mm	0.630509	0
	228.9	7.27	3	260.4	5.8	3	1000-2000mm	-0.128934	0.000501614
	228.9	7.27	3	272.3	3.24	3	1000-2000mm	-0.173619	0.000383438
	228.9	7.27	3	218	3.18	3	1000-2000mm	0.0487902	0.000407173
	154.74	0	3	147.95	0	3	1000-2000mm	0.0448719	0
	154.74	0	3	145.85	0	3	1000-2000mm	0.0591676	0
	131.24	0	3	125.54	0	3	1000-2000mm	0.0444033	0
	131.24	0	3	134.5	0	3	1000-2000mm	-0.0245365	0
	97.05	0	3	92.45	0	3	1000-2000mm	0.0485584	0
	97.05	0	3	90.45	0	3	1000-2000mm	0.0704291	0
	79.25	0	3	75.52	0	3	1000-2000mm	0.0482099	0
	79.25	0	3	91.14	0	3	1000-2000mm	-0.139789	0
	86.93	32.54	3	120.95	34.12	3	1000-2000mm	-0.330274	0.073233
	86.93	32.54	3	82.3	4722	3	1000-2000mm	0.0547321	1097.36
	86.93	32.54	3	97.37	1.96	3	1000-2000mm	-0.113415	0.0468413
	86.93	32.54	3	145.92	60.74	3	1000-2000mm	-0.517955	0.104462
	98.37	43.73	3	100.42	32.91	3	1000-2000mm	-0.0206255	0.101675
	98.37	43.73	3	62.2	26.07	3	1000-2000mm	0.458381	0.124431
	98.37	43.73	3	74.45	19.68	3	1000-2000mm	0.278608	0.0891654
	98.37	43.73	3	96.9	20.92	3	1000-2000mm	0.0150564	0.0814103
	52.65	4.61	3	56.64	17.26	3	1000-2000mm	-0.0730492	0.0335093
	52.65	4.61	3	70.62	13.64	3	1000-2000mm	-0.293647	0.0149907
	52.65	4.61	3	66.63	16.47	3	1000-2000mm	-0.235489	0.0229225
	194	0	3	136.3	0	3	1000-2000mm	0.353	0
	194	0	3	196.7	0	3	1000-2000mm	-0.0138216	0
	194	0	3	153	0	3	1000-2000mm	0.23742	0
	194	0	3	164.7	0	3	1000-2000mm	0.163733	0
	194	0	3	161.7	0	3	1000-2000mm	0.182115	0
	60	9.4	3	61.5	6.5	3	1000-2000mm	-0.0246926	0.011905
	60	9.4	3	86.7	4.8	3	1000-2000mm	-0.368109	0.00920318
	60	9.4	3	106.4	7.2	3	1000-2000mm	-0.572861	0.00970785
	60	9.4	3	118.9	6.7	3	1000-2000mm	-0.683938	0.00923992
	56.7	3.2	3	64.2	7.4	3	1000-2000mm	-0.124229	0.00549038
	56.7	3.2	3	87.1	5.4	3	1000-2000mm	-0.429283	0.00234296
	56.7	3.2	3	114.2	4.3	3	1000-2000mm	-0.700177	0.00153432
	56.7	3.2	3	123.2	6.4	3	1000-2000mm	-0.776035	0.00196126
	63.5	1.3	3	68.4	7.6	3	1000-2000mm	-0.0743329	0.00425493
	63.5	1.3	3	96.4	3.9	3	1000-2000mm	-0.417466	0.000685281
	63.5	1.3	3	126.8	10.3	3	1000-2000mm	-0.691571	0.00233916
	63.5	1.3	3	135.2	5.4	3	1000-2000mm	-0.755715	0.000671464
	61.2	6.8	3	74.7	3.1	3	1000-2000mm	-0.199333	0.00468929
	61.2	6.8	3	94.1	4.1	3	1000-2000mm	-0.430211	0.00474803
	61.2	6.8	3	106.2	1.1	3	1000-2000mm	-0.551177	0.00415099
	61.2	6.8	3	138.4	5.6	3	1000-2000mm	-0.816001	0.00466096
	126.4	13.2	3	127.4	12.3	3	1000-2000mm	-0.00788026	0.0067423
	126.4	13.2	3	143.1	6.4	3	1000-2000mm	-0.124092	0.00430198
	126.4	13.2	3	189.4	13.4	3	1000-2000mm	-0.40441	0.00530374
	126.4	13.2	3	206.1	6.3	3	1000-2000mm	-0.48891	0.0039467
	73.2	4.3	3	78.6	4.1	3	1000-2000mm	-0.0711763	0.00205724
	73.2	4.3	3	89.3	2.3	3	1000-2000mm	-0.198806	0.00137138
	73.2	4.3	3	127.7	5.9	3	1000-2000mm	-0.556488	0.0018618
	73.2	4.3	3	141.9	2.4	3	1000-2000mm	-0.661927	0.00124561
	69.7	9.4	3	76.1	11.3	3	1000-2000mm	-0.0878479	0.0134124
	69.7	9.4	3	80.3	7.9	3	1000-2000mm	-0.141569	0.00928902
	69.7	9.4	3	84.6	13.2	3	1000-2000mm	-0.193734	0.0141777
	69.7	9.4	3	86.1	6.3	3	1000-2000mm	-0.211309	0.00784739
	76.3	9.3	3	79.2	11.3	3	1000-2000mm	-0.0373034	0.0117377
	76.3	9.3	3	94.9	4.1	3	1000-2000mm	-0.218151	0.00557435
	76.3	9.3	3	134.2	3.6	3	1000-2000mm	-0.564658	0.00519204
	76.3	9.3	3	180.3	3.1	3	1000-2000mm	-0.859949	0.00505071
	78	0	3	79	0	3	1000-2000mm	-0.012739	0
	78	0	3	83	0	3	1000-2000mm	-0.0621318	0
	78	0	3	87	0	3	1000-2000mm	-0.109199	0
	78	0	3	90	0	3	1000-2000mm	-0.143101	0
	78	0	3	102	0	3	1000-2000mm	-0.268264	0
	78	0	3	100	0	3	1000-2000mm	-0.248461	0
	59.201	0	3	46.686	0	3	1000-2000mm	0.237494	0
	59.201	0	3	36.157	0	3	1000-2000mm	0.493068	0
	59.201	0	3	42.39	0	3	1000-2000mm	0.334026	0
	59.201	0	3	38.613	0	3	1000-2000mm	0.427349	0
	59.201	0	3	21.84	0	3	1000-2000mm	0.997195	0
	59.201	0	3	50.573	0	3	1000-2000mm	0.157521	0
	59.201	0	3	63.557	0	3	1000-2000mm	-0.0709987	0
	59.201	0	3	81.535	0	3	1000-2000mm	-0.320094	0
	59.201	0	3	36.249	0	3	1000-2000mm	0.490527	0
	59.201	0	3	45.225	0	3	1000-2000mm	0.269288	0
	59.201	0	3	55.714	0	3	1000-2000mm	0.060707	0
	59.201	0	3	39.918	0	3	1000-2000mm	0.394111	0
	59.201	0	3	19.917	0	3	1000-2000mm	1.08936	0
	59.201	0	3	47.894	0	3	1000-2000mm	0.211948	0
	55.111	0	3	67.098	0	3	1000-2000mm	-0.196805	0
	55.111	0	3	73.831	0	3	1000-2000mm	-0.292429	0
	55.111	0	3	21.778	0	3	1000-2000mm	0.928449	0
	55.111	0	3	38.016	0	3	1000-2000mm	0.371342	0
	55.111	0	3	54.756	0	3	1000-2000mm	0.00646238	0
	55.111	0	3	23.214	0	3	1000-2000mm	0.864594	0
	55.111	0	3	25.44	0	3	1000-2000mm	0.773027	0
	55.111	0	3	47.428	0	3	1000-2000mm	0.150137	0
	55.111	0	3	54.16	0	3	1000-2000mm	0.0174067	0
	55.111	0	3	47.884	0	3	1000-2000mm	0.140568	0
	55.111	0	3	34.11	0	3	1000-2000mm	0.479759	0
	55.111	0	3	39.083	0	3	1000-2000mm	0.343662	0
	55.111	0	3	28.061	0	3	1000-2000mm	0.674969	0
	55.111	0	3	24.022	0	3	1000-2000mm	0.830379	0
	435.43	25.58	3	478.37	26.48	3	1000-2000mm	-0.0940504	0.00217176
	435.43	25.58	3	497.7	17.89	3	1000-2000mm	-0.133663	0.00158107
	435.43	25.58	3	471.1	34.71	3	1000-2000mm	-0.0787363	0.0029599
	435.43	25.58	3	438.83	13.59	3	1000-2000mm	-0.00777805	0.00147007
	227.23	0	3	334.84	0	3	1000-2000mm	-0.38769	0
	227.23	0	3	302.08	0	3	1000-2000mm	-0.284729	0
	227.23	0	3	271.67	0	3	1000-2000mm	-0.178625	0
	227.23	0	3	44.43	0	3	1000-2000mm	1.63205	0
	322.05	0	3	560.64	0	3	1000-2000mm	-0.554372	0
	322.05	0	3	476.43	0	3	1000-2000mm	-0.391614	0
	322.05	0	3	350.12	0	3	1000-2000mm	-0.0835691	0
	245.39	0	3	636.03	0	3	1000-2000mm	-0.952397	0
	245.39	0	3	437.2	0	3	1000-2000mm	-0.577542	0
	245.39	0	3	388.05	0	3	1000-2000mm	-0.458285	0
	289.94	0	3	528.54	0	3	1000-2000mm	-0.600444	0
	289.94	0	3	432.63	0	3	1000-2000mm	-0.400209	0
	289.94	0	3	355.44	0	3	1000-2000mm	-0.203682	0
	208.2	0	3	610.53	0	3	1000-2000mm	-1.07583	0
	208.2	0	3	446.79	0	3	1000-2000mm	-0.76359	0
	208.2	0	3	360.24	0	3	1000-2000mm	-0.548271	0
	322.37	62.5	3	562.5	65.79	3	1000-2000mm	-0.556691	0.0170893
	322.37	62.5	3	598.68	72.37	3	1000-2000mm	-0.619027	0.0174002
	322.37	62.5	3	648.03	65.79	3	1000-2000mm	-0.698237	0.015965
	322.37	62.5	3	424.34	62.5	3	1000-2000mm	-0.274835	0.0197606
	216.7	0	3	264.3	0	3	1000-2000mm	-0.198571	0
	216.7	0	3	237.3	0	3	1000-2000mm	-0.0908113	0
	216.7	0	3	251.7	0	3	1000-2000mm	-0.149724	0
	216.7	0	3	226.7	0	3	1000-2000mm	-0.0451136	0
	190.8	0	3	230.2	0	3	1000-2000mm	-0.187723	0
	190.8	0	3	208.3	0	3	1000-2000mm	-0.0877536	0
	190.8	0	3	221.8	0	3	1000-2000mm	-0.15055	0
	190.8	0	3	206.3	0	3	1000-2000mm	-0.0781057	0
	187.5	0	3	248.8	0	3	1000-2000mm	-0.282871	0
	187.5	0	3	221.2	0	3	1000-2000mm	-0.165288	0
	187.5	0	3	236.8	0	3	1000-2000mm	-0.233437	0
	187.5	0	3	242.8	0	3	1000-2000mm	-0.258459	0
	178.3	0	3	242.5	0	3	1000-2000mm	-0.307534	0
	178.3	0	3	215	0	3	1000-2000mm	-0.187171	0
	178.3	0	3	221.7	0	3	1000-2000mm	-0.217858	0
	178.3	0	3	216.7	0	3	1000-2000mm	-0.195046	0
	172.5	0	3	218.3	0	3	1000-2000mm	-0.235473	0
	172.5	0	3	186.7	0	3	1000-2000mm	-0.0791058	0
	172.5	0	3	197.5	0	3	1000-2000mm	-0.135341	0
	172.5	0	3	206.7	0	3	1000-2000mm	-0.180871	0
	76	0	3	76	0	3	1000-2000mm	0	0
	76	0	3	27.3	0	3	1000-2000mm	1.02385	0
	76	0	3	75.7	0	3	1000-2000mm	0.00395518	0
	76	0	3	64.3	0	3	1000-2000mm	0.167174	0
	435.43	25.58	3	478.37	26.48	3	1000-2000mm	-0.0940504	0.00217176
	435.43	25.58	3	497.7	17.89	3	1000-2000mm	-0.133663	0.00158107
	435.43	25.58	3	471.1	34.71	3	1000-2000mm	-0.0787363	0.0029599
	435.43	25.58	3	438.83	13.59	3	1000-2000mm	-0.00777805	0.00147007
	466.2	0	3	486.7	0	3	1000-2000mm	-0.0430332	0
	466.2	0	3	481.3	0	3	1000-2000mm	-0.031876	0
	466.2	0	3	483.5	0	3	1000-2000mm	-0.0364366	0
	466.2	0	3	358.9	0	3	1000-2000mm	0.261571	0
	466.2	0	3	334.6	0	3	1000-2000mm	0.331679	0
	286.3	0	3	315.3	0	3	1000-2000mm	-0.0964844	0
	286.3	0	3	349.7	0	3	1000-2000mm	-0.200035	0
	286.3	0	3	358.4	0	3	1000-2000mm	-0.224609	0
	286.3	0	3	302.4	0	3	1000-2000mm	-0.0547104	0
	286.3	0	3	316.9	0	3	1000-2000mm	-0.101546	0
	466	0	3	207	0	3	1000-2000mm	0.811467	0
	466	0	3	218	0	3	1000-2000mm	0.759691	0
	466	0	3	308	0	3	1000-2000mm	0.414086	0
	378.3	0	3	489.9	0	3	1000-2000mm	-0.258514	0
	378.3	0	3	448.2	0	3	1000-2000mm	-0.169552	0
	378.3	0	3	412.1	0	3	1000-2000mm	-0.0855785	0
	378.3	0	3	528.2	0	3	1000-2000mm	-0.333787	0
	378.3	0	3	558.12	0	3	1000-2000mm	-0.388886	0
	378.3	0	3	654.9	0	3	1000-2000mm	-0.548795	0
	378.3	0	3	707.8	0	3	1000-2000mm	-0.626474	0
	442.5	0	3	519.3	0	3	1000-2000mm	-0.160041	0
	442.5	0	3	587.6	0	3	1000-2000mm	-0.283606	0
	442.5	0	3	674.2	0	3	1000-2000mm	-0.421086	0
	442.5	0	3	531.4	0	3	1000-2000mm	-0.183075	0
	442.5	0	3	741	0	3	1000-2000mm	-0.51556	0
	442.5	0	3	855.6	0	3	1000-2000mm	-0.659363	0
	442.5	0	3	1073.3	0	3	1000-2000mm	-0.886053	0
	442.5	0	3	442.5	0	3	1000-2000mm	0	0
	388.5	0	3	391	0	3	1000-2000mm	-0.00641439	0
	388.5	0	3	512.1	0	3	1000-2000mm	-0.276227	0
	388.5	0	3	437.2	0	3	1000-2000mm	-0.118098	0
	388.5	0	3	447	0	3	1000-2000mm	-0.140265	0
	388.5	0	3	546.3	0	3	1000-2000mm	-0.340875	0
	388.5	0	3	690.7	0	3	1000-2000mm	-0.575412	0
	388.5	0	3	809.8	0	3	1000-2000mm	-0.734494	0
	388.5	0	3	388.5	0	3	1000-2000mm	0	0
	85.83	0	3	150.67	0	3	≥2000mm	-0.562723	0
	85.83	0	3	188.5	0	3	≥2000mm	-0.786729	0
	85.83	0	3	245	0	3	≥2000mm	-1.04889	0
	85.83	0	3	162.67	0	3	≥2000mm	-0.639355	0
	85.83	0	3	213.33	0	3	≥2000mm	-0.910472	0
	85.83	0	3	324.17	0	3	≥2000mm	-1.3289	0
	181.67	0	3	222.67	0	3	≥2000mm	-0.203499	0
	181.67	0	3	248	0	3	≥2000mm	-0.311237	0
	181.67	0	3	267	0	3	≥2000mm	-0.385057	0
	91.7	0	3	82.5	0	3	≥2000mm	0.105724	0
	91.7	0	3	128.3	0	3	≥2000mm	-0.335849	0
	91.7	0	3	308.3	0	3	≥2000mm	-1.21255	0
	91.7	0	3	78.3	0	3	≥2000mm	0.157975	0
	91.7	0	3	100	0	3	≥2000mm	-0.0866478	0
	91.7	0	3	206.7	0	3	≥2000mm	-0.812746	0
	91.7	0	3	337.5	0	3	≥2000mm	-1.30304	0
	91.7	0	3	140.8	0	3	≥2000mm	-0.428818	0
	91.7	0	3	262.5	0	3	≥2000mm	-1.05173	0
	36.45	0	3	110.42	0	3	≥2000mm	-1.10835	0
	36.45	0	3	52.53	0	3	≥2000mm	-0.365443	0
	36.45	0	3	75.38	0	3	≥2000mm	-0.726601	0
	36.45	0	3	75.38	0	3	≥2000mm	-0.726601	0
	36.45	0	3	57.38	0	3	≥2000mm	-0.453754	0
	36.45	0	3	53.11	0	3	≥2000mm	-0.376424	0
	36.45	0	3	52.6	0	3	≥2000mm	-0.366775	0
	157.3	52.06	3	133.7	10.4	3	≥2000mm	0.162556	0.0385284
	157.3	52.06	3	182.6	3268	3	≥2000mm	-0.149143	106.805
	157.3	52.06	3	188.7	39.5	3	≥2000mm	-0.182004	0.0511174
	124.3	27.83	3	90.8	1.29	3	≥2000mm	0.314039	0.0167768
	124.3	27.83	3	110.8	2.46	3	≥2000mm	0.114971	0.0168738
	124.3	27.83	3	105	7.22	3	≥2000mm	0.168738	0.0182855
	31.1	0	3	101.2	0	3	≥2000mm	-1.17989	0
	31.1	0	3	106.3	0	3	≥2000mm	-1.22906	0
	31.1	0	3	98.5	0	3	≥2000mm	-1.15285	0
	31.1	0	3	85.7	0	3	≥2000mm	-1.01365	0
	31.1	0	3	84.2	0	3	≥2000mm	-0.995987	0
	150	34	3	612	41	3	≥2000mm	-1.4061	0.018622
	150	34	3	746	56	3	≥2000mm	-1.60409	0.0190043
	150	34	3	605	39	3	≥2000mm	-1.39459	0.0185111
	146	0	3	603	49	3	≥2000mm	-1.41831	0.00220108
	146	0	3	602	48	3	≥2000mm	-1.41665	0.00211918
	146	0	3	576	34	3	≥2000mm	-1.3725	0.00116143
	156	35	3	612	42	3	≥2000mm	-1.36688	0.0183489
	156	35	3	795	37	3	≥2000mm	-1.62849	0.017501
	156	35	3	632	48	3	≥2000mm	-1.39903	0.0187018
	159	33	3	586	57	3	≥2000mm	-1.30442	0.0175124
	159	33	3	589	58	3	≥2000mm	-1.30952	0.0175909
	159	33	3	512	13	3	≥2000mm	-1.16942	0.0145735
	575.6	7.28	3	735.63	49.21	3	≥2000mm	-0.245314	0.00154497
	575.6	7.28	3	676.97	38.39	3	≥2000mm	-0.162214	0.00112528
	575.6	7.28	3	800.6	21.2	3	≥2000mm	-0.329948	0.000287054
	130.6	6.2	3	135.6	7.5	3	≥2000mm	-0.0375702	0.00177096
	130.6	6.2	3	202.8	8.2	3	≥2000mm	-0.440081	0.0012962
	130.6	6.2	3	199.9	9.4	3	≥2000mm	-0.425678	0.00148831
	122.7	4.8	3	125.2	6	3	≥2000mm	-0.0201701	0.00127567
	122.7	4.8	3	164.7	7.9	3	≥2000mm	-0.294383	0.00127703
	122.7	4.8	3	168.3	4	3	≥2000mm	-0.316006	0.000698411
	118.1	3.8	3	114.8	5.9	3	≥2000mm	0.0283402	0.00122554
	118.1	3.8	3	141.3	4.8	3	≥2000mm	-0.179354	0.000729761
	118.1	3.8	3	136.3	4.1	3	≥2000mm	-0.143327	0.000646717
	97.5	13.5	3	113.67	16.26	3	≥2000mm	-0.153447	0.0132112
	97.5	13.5	3	102.33	22.28	3	≥2000mm	-0.0483505	0.0221922
	97.5	13.5	3	151	10.15	3	≥2000mm	-0.437427	0.00789664
	97.5	13.5	3	198.33	68.13	3	≥2000mm	-0.71008	0.0457255
	97.5	13.5	3	214.33	20.84	3	≥2000mm	-0.787665	0.00954197
	97.5	13.5	3	249.67	23.67	3	≥2000mm	-0.940288	0.00938654
	90.243	3.171	3	89.467	2.676	3	≥2000mm	0.00863619	0.000709783
	90.243	3.171	3	91.852	4.022	3	≥2000mm	-0.0176726	0.0010507
	90.243	3.171	3	92.013	4.52	3	≥2000mm	-0.0194238	0.00121594
	113.43	14.416	3	145.564	15.773	3	≥2000mm	-0.24943	0.0092979
	113.43	14.416	3	178.569	17.548	3	≥2000mm	-0.453789	0.0086031
	113.43	14.416	3	179.159	10.815	3	≥2000mm	-0.457088	0.00659875
	196.108	5.409	3	227.309	2.236	3	≥2000mm	-0.147645	0.000285839
	196.108	5.409	3	257.174	19.81	3	≥2000mm	-0.271087	0.00223144
	196.108	5.409	3	235.254	7.223	3	≥2000mm	-0.182	0.000567809
	188.656	7.644	3	165.826	7.203	3	≥2000mm	0.128986	0.00117617
	188.656	7.644	3	145.68	8.083	3	≥2000mm	0.258513	0.00157342
	188.656	7.644	3	148.516	4.943	3	≥2000mm	0.239233	0.000916485
	77.842	0	3	77.751	0	3	≥2000mm	0.00116972	0
	77.842	0	3	67.652	0	3	≥2000mm	0.140304	0
	77.842	0	3	56.973	0	3	≥2000mm	0.312104	0
	77.842	0	3	54.947	0	3	≥2000mm	0.348312	0
	77.842	0	3	48.718	0	3	≥2000mm	0.468633	0
	77.842	0	3	46.408	0	3	≥2000mm	0.517209	0
	77.842	0	3	37.439	0	3	≥2000mm	0.731968	0
	77.842	0	3	22.863	0	3	≥2000mm	1.22516	0
	77.842	0	3	95.946	0	3	≥2000mm	-0.209104	0
	77.842	0	3	103.14	0	3	≥2000mm	-0.281406	0
	77.842	0	3	93.577	0	3	≥2000mm	-0.184103	0
	77.842	0	3	74.226	0	3	≥2000mm	0.0475666	0
	77.842	0	3	80.62	0	3	≥2000mm	-0.0350656	0
	77.842	0	3	90.316	0	3	≥2000mm	-0.148634	0
							≥2000mm
