# Supplementary material for: Effects of Long-Term Application of Nitrogen Fertilizer on Soil Acidification and Biological Properties in China: A Meta-Analysis
Source: Microorganisms. 2024 Aug 15;12(8):1683. doi: 10.3390/microorganisms12081683 (PMC11356719; doi:10.3390/microorganisms12081683)
Supplement: Supplementary file 1 [file microorganisms-12-01683-s001.zip › Literature statistics(n=115) and original data/4.Soil NIR+original data+data analysis.xlsx]

## Sheet: NIR-MAT
	XC	SEC	NC	XE	SEE	NE	MAT	lnR	Var(lnR)		CATEGORICAL RESULTS
	25.716	1.961	3	27.304	0.784	3	≤10℃	-0.0599198	0.00221315
	25.716	1.961	3	23.991	1.37	3	≤10℃	0.0694346	0.00302531		--Heterogeneity--
	25.716	1.961	3	28.127	1.373	3	≤10℃	-0.0896166	0.00273261		Class #Studies PooledVar
	23.652	0.588	3	23.279	0.982	3	≤10℃	0.015896	0.000799176		------------------------------
	23.652	0.588	3	24.087	0.978	3	≤10℃	-0.0182246	0.000755544		≤10℃ 68 0.0002
	23.652	0.588	3	25.082	0.785	3	≤10℃	-0.0587028	0.000532522		10-20℃ 75 0.0545
	23.353	0.591	3	23.375	0.781	3	≤10℃	-0.00094162	0.000585601		≥20℃ 70 0.1087
	23.353	0.591	3	22.412	1.959	3	≤10℃	0.0411289	0.00276024
	23.353	0.591	3	23.609	1.37	3	≤10℃	-0.0109025	0.00133593		Model df Q Prob(Chi-Square) Prob(Rand)
	23.842	0.783	3	23.272	1.372	3	≤10℃	0.0241978	0.00151808		------------------------------------------------------------
	23.842	0.783	3	25.056	2.745	3	≤10℃	-0.0496646	0.00436025		Between 2 3.6211 0.16357 0.371
	23.842	0.783	3	24.29	1.372	3	≤10℃	-0.018616	0.001423		Within 210 98.1852 0.00022
	7.288	0	3	6.6	0	3	≤10℃	0.0991595	0		------------------------------------------------------------
	7.288	0	3	7.847	0	3	≤10℃	-0.0739021	0		Total 212 101.8062 0.00018
	7.288	0	3	7.93	0	3	≤10℃	-0.0844239	0
	7.288	0	3	7.999	0	3	≤10℃	-0.0930874	0
	7.288	0	3	8.26	0	3	≤10℃	-0.125195	0		--Mean Effect Sizes--
	7.288	0	3	31.686	0	3	≤10℃	-1.46965	0		Class #Studies E+ df 95% CI Bootstrap CI Bias CI
	7.288	0	3	29.148	0	3	≤10℃	-1.38616	0		-----------------------------------------------------------------------------------------------
	7.288	0	3	34.112	0	3	≤10℃	-1.54342	0		≤10℃ 68 -0.0456 67 0.0329 to -0.0783 -0.0102 to 0.0384 -0.0115 to 0.0376
	7.288	0	3	26.964	0	3	≤10℃	-1.30827	0		10-20℃ 75 -0.0895 74 -0.0476 to -0.1185 0.0453 to -0.2467 0.0470 to -0.2486
	7.288	0	3	24.988	0	3	≤10℃	-1.23217	0		≥20℃ 70 -0.0798 69 -0.0398 to -0.0543 -0.0583 to 0.2838 -0.0643 to 0.2723
	7.288	0	3	27.914	0	3	≤10℃	-1.3429	0
	7.288	0	3	32.625	0	3	≤10℃	-1.49885	0		SUMMARY RESULTS
	7.288	0	3	27.309	0	3	≤10℃	-1.32099	0
	7.288	0	3	33.386	0	3	≤10℃	-1.52191	0		Heterogeneity df Prob(Chi-Square)
	27.622	0	3	38.42	0	3	≤10℃	-0.329966	0		------------------------------------------
	27.622	0	3	30.048	0	3	≤10℃	-0.0841835	0		Qtotal 101.8062 211 0.00018
	27.622	0	3	24.938	0	3	≤10℃	0.10222	0
	27.622	0	3	31.509	0	3	≤10℃	-0.131661	0		Mean Effect Size 95% CI Bootstrap CI Bias CI
	27.622	0	3	25.895	0	3	≤10℃	0.0645627	0		-------------------------------------------------------------------------
	27.622	0	3	28.927	0	3	≤10℃	-0.0461629	0		E++ -0.0982 -0.0492 to -0.1592 -0.0273 to -0.1733 -0.0273 to -0.1738
	27.622	0	3	34.183	0	3	≤10℃	-0.213116	0
	27.622	0	3	31.367	0	3	≤10℃	-0.127144	0		Sqrt Pooled Variance = 0.1848
	27.622	0	3	16.162	0	3	≤10℃	0.53595	0		Mean Study Variance = 0.0168 Ratio = 10.9777
	27.622	0	3	15.761	0	3	≤10℃	0.561074	0
	27.622	0	3	16.464	0	3	≤10℃	0.517436	0		-------------------------------------------------------------
	27.622	0	3	18.928	0	3	≤10℃	0.37797	0
	27.622	0	3	19.662	0	3	≤10℃	0.339925	0
	27.622	0	3	19.237	0	3	≤10℃	0.361777	0
	29.494	0	3	34.413	0	3	≤10℃	-0.154248	0
	29.494	0	3	30.78	0	3	≤10℃	-0.0426783	0
	29.494	0	3	26.532	0	3	≤10℃	0.105835	0
	29.494	0	3	29.84	0	3	≤10℃	-0.0116629	0
	29.494	0	3	27.899	0	3	≤10℃	0.055596	0
	29.494	0	3	31.843	0	3	≤10℃	-0.0766307	0
	29.494	0	3	33.2	0	3	≤10℃	-0.118363	0
	29.494	0	3	33.4	0	3	≤10℃	-0.124369	0
	29.494	0	3	15.355	0	3	≤10℃	0.652746	0
	29.494	0	3	15.997	0	3	≤10℃	0.611786	0
	29.494	0	3	16.91	0	3	≤10℃	0.556282	0
	29.494	0	3	17.381	0	3	≤10℃	0.528809	0
	29.494	0	3	18.463	0	3	≤10℃	0.468418	0
	29.494	0	3	18.127	0	3	≤10℃	0.486784	0
	6.7	0	3	7.8	0	3	10-20℃	-0.152016	0
	6.7	0	3	7.7	0	3	10-20℃	-0.139113	0
	6.7	0	3	7.54	0	3	10-20℃	-0.118115	0
	6.7	0	3	6.4	0	3	10-20℃	0.0458095	0
	6.7	0	3	7	0	3	10-20℃	-0.0438026	0
	6.2	0	3	6.3	0	3	10-20℃	-0.0160003	0
	6.2	0	3	6.4	0	3	10-20℃	-0.0317487	0
	6.2	0	3	7.82	0	3	10-20℃	-0.232135	0
	6.2	0	3	7	0	3	10-20℃	-0.121361	0
	6.2	0	3	6.68	0	3	10-20℃	-0.0745687	0
	6.3	0	3	7	0	3	10-20℃	-0.105361	0
	6.3	0	3	7.1	0	3	10-20℃	-0.119545	0
	6.3	0	3	7.6	0	3	10-20℃	-0.187599	0
	6.3	0	3	6.4	0	3	10-20℃	-0.0157484	0
	6.3	0	3	6.42	0	3	10-20℃	-0.0188685	0
	1.75	0.06	3	1.72	0.22	3	10-20℃	0.0172915	0.00584523
	1.75	0.06	3	1.42	0.28	3	10-20℃	0.208959	0.0133522
	1.75	0.06	3	1.38	0.12	3	10-20℃	0.237532	0.00291232
	2.63	0.58	3	3.11	0.52	3	10-20℃	-0.167639	0.0255304
	2.63	0.58	3	3.7	0.69	3	10-20℃	-0.341349	0.0278039
	2.63	0.58	3	5.21	0.97	3	10-20℃	-0.683596	0.0277659
	7.354	0	3	7.466	0	3	10-20℃	-0.015115	0
	7.354	0	3	7.836	0	3	10-20℃	-0.0634841	0
	7.354	0	3	8.844	0	3	10-20℃	-0.184495	0
	7.354	0	3	9.037	0	3	10-20℃	-0.206083	0
	7.354	0	3	8.789	0	3	10-20℃	-0.178257	0
	7.354	0	3	28.496	0	3	10-20℃	-1.35452	0
	7.354	0	3	28.964	0	3	10-20℃	-1.37081	0
	7.354	0	3	31.122	0	3	10-20℃	-1.44267	0
	7.354	0	3	25.358	0	3	10-20℃	-1.23785	0
	7.354	0	3	25.913	0	3	10-20℃	-1.2595	0
	7.354	0	3	27.535	0	3	10-20℃	-1.32021	0
	7.354	0	3	28.454	0	3	10-20℃	-1.35304	0
	7.354	0	3	29.9	0	3	10-20℃	-1.40261	0
	7.354	0	3	33.383	0	3	10-20℃	-1.5128	0
	15.0973	0	3	18.1672	0	3	10-20℃	-0.185102	0
	15.0973	0	3	15.6624	0	3	10-20℃	-0.036747	0
	15.0973	0	3	13.9807	0	3	10-20℃	0.0768381	0
	15.0973	0	3	18.6395	0	3	10-20℃	-0.210767	0
	15.0973	0	3	15.0155	0	3	10-20℃	0.00543292	0
	15.0973	0	3	13.6261	0	3	10-20℃	0.102529	0
	15.0973	0	3	17.6366	0	3	10-20℃	-0.15546	0
	15.0973	0	3	14.1301	0	3	10-20℃	0.0662086	0
	15.0973	0	3	7.2857	0	3	10-20℃	0.728602	0
	15.0973	0	3	7.7725	0	3	10-20℃	0.663924	0
	15.0973	0	3	8.137	0	3	10-20℃	0.618094	0
	15.0973	0	3	10.8695	0	3	10-20℃	0.328555	0
	15.0973	0	3	11.0004	0	3	10-20℃	0.316584	0
	15.0973	0	3	11.5533	0	3	10-20℃	0.267545	0
	10.1858	0	3	14.7565	0	3	10-20℃	-0.370689	0
	10.1858	0	3	10.895	0	3	10-20℃	-0.0673094	0
	10.1858	0	3	11.3506	0	3	10-20℃	-0.108276	0
	10.1858	0	3	15.619	0	3	10-20℃	-0.427494	0
	10.1858	0	3	11.4272	0	3	10-20℃	-0.115002	0
	10.1858	0	3	10.0863	0	3	10-20℃	0.00981653	0
	10.1858	0	3	14.023	0	3	10-20℃	-0.319704	0
	10.1858	0	3	10.5419	0	3	10-20℃	-0.0343632	0
	10.1858	0	3	3.5454	0	3	10-20℃	1.05534	0
	10.1858	0	3	3.5136	0	3	10-20℃	1.06435	0
	10.1858	0	3	3.9595	0	3	10-20℃	0.944877	0
	10.1858	0	3	8.2791	0	3	10-20℃	0.20726	0
	10.1858	0	3	7.7487	0	3	10-20℃	0.27347	0
	10.1858	0	3	7.7229	0	3	10-20℃	0.276805	0
	0.34	0.05	3	0.43	0.04	3	10-20℃	-0.23484	0.0100932
	0.34	0.05	3	0.34	0.03	3	10-20℃	0	0.00980392
	0.34	0.05	3	0.29	0.05	3	10-20℃	0.159065	0.0171176
	0.34	0.05	3	0.35	0.06	3	10-20℃	-0.0289875	0.0170047
	0.91	0.14	3	1.24	0.09	3	10-20℃	-0.309422	0.00964553
	0.91	0.14	3	1.42	0.18	3	10-20℃	-0.444968	0.0132456
	0.91	0.14	3	1.19	0	3	10-20℃	-0.268264	0.00788955
	0.91	0.14	3	1.46	0.41	3	10-20℃	-0.472747	0.0341765
	0.91	0.14	3	1.36	0.34	3	10-20℃	-0.401795	0.0287229
	1.09	0.12	3	1.54	0.49	3	10-20℃	-0.345605	0.0377866
	1.09	0.12	3	1.32	0.52	3	10-20℃	-0.191454	0.0557695
	1.09	0.12	3	1.31	0.42	3	10-20℃	-0.183849	0.0383038
	1.09	0.12	3	1.64	0.54	3	10-20℃	-0.408519	0.0401793
	1.09	0.12	3	1.35	0.02	3	10-20℃	-0.213927	0.00411322
	1.38	0.31	3	1.24	0.11	3	10-20℃	0.106972	0.0194438
	1.38	0.31	3	0.97	0	3	10-20℃	0.352543	0.0168207
	1.38	0.31	3	1.97	0.46	3	10-20℃	-0.35595	0.0349952
	1.38	0.31	3	1.26	0.42	3	10-20℃	0.0909718	0.0538577
	1.38	0.31	3	1.98	0.75	3	10-20℃	-0.361013	0.0646474
	3.3	0	3	5.1	0	3	10-20℃	-0.435318	0
	3.3	0	3	4	0	3	10-20℃	-0.192372	0
	3.3	0	3	3.7	0	3	10-20℃	-0.11441	0
	3.3	0	3	4.5	0	3	10-20℃	-0.310155	0
	2.84	0	3	2.87	0	3	10-20℃	-0.010508	0
	2.84	0	3	6.07	0	3	10-20℃	-0.759555	0
	2.84	0	3	6.43	0	3	10-20℃	-0.81717	0
	4.01	0	3	2.36	0	3	10-20℃	0.53013	0
	4.01	0	3	4.45	0	3	10-20℃	-0.104113	0
	4.01	0	3	5.61	0	3	10-20℃	-0.335759	0
	5.12	0	3	4.98	0	3	10-20℃	0.0277245	0
	5.12	0	3	6.34	0	3	10-20℃	-0.213724	0
	5.12	0	3	6.12	0	3	10-20℃	-0.178408	0
	4.32	0	3	4.98	0	3	10-20℃	-0.142174	0
	4.32	0	3	6.28	0	3	10-20℃	-0.374115	0
	4.32	0	3	9.85	0	3	10-20℃	-0.824216	0
	4.8631	0	3	4.5855	0	3	10-20℃	0.0587769	0
	4.8631	0	3	4.1954	0	3	10-20℃	0.147687	0
	4.8631	0	3	3.3368	0	3	10-20℃	0.376664	0
	4.8631	0	3	3.4127	0	3	10-20℃	0.354172	0
	4.8631	0	3	3.3686	0	3	10-20℃	0.367179	0
	4.8631	0	3	15.4528	0	3	10-20℃	-1.15611	0
	4.8631	0	3	13.9448	0	3	10-20℃	-1.05343	0
	4.8631	0	3	16.8986	0	3	10-20℃	-1.24555	0
	4.8631	0	3	17.2668	0	3	10-20℃	-1.26711	0
	4.8631	0	3	16.6993	0	3	10-20℃	-1.23369	0
	4.8631	0	3	18.8349	0	3	10-20℃	-1.35404	0
	4.8631	0	3	19.9748	0	3	10-20℃	-1.4128	0
	4.8631	0	3	17.1679	0	3	10-20℃	-1.26137	0
	4.8631	0	3	20.5412	0	3	10-20℃	-1.44076	0
	3.081	0	3	31.036	0	3	≥20℃	-2.30989	0
	3.081	0	3	34.809	0	3	≥20℃	-2.42462	0
	3.081	0	3	16.903	0	3	≥20℃	-1.70224	0
	3.081	0	3	18.012	0	3	≥20℃	-1.76578	0
	4.446	0	3	36.668	0	3	≥20℃	-2.1099	0
	4.446	0	3	40.977	0	3	≥20℃	-2.22101	0
	4.446	0	3	34.263	0	3	≥20℃	-2.04206	0
	4.446	0	3	36.093	0	3	≥20℃	-2.09409	0
	6.69	0	3	38.568	0	3	≥20℃	-1.75181	0
	6.69	0	3	45.721	0	3	≥20℃	-1.92194	0
	6.69	0	3	51.812	0	3	≥20℃	-2.04701	0
	6.69	0	3	57.55	0	3	≥20℃	-2.15204	0
	3.5559	0.24	3	4.13185	0	3	≥20℃	-0.150117	0.00151846
	3.5559	0.24	3	4.51595	0	3	≥20℃	-0.239007	0.00151846
	3.5559	0.24	3	4.56161	0	3	≥20℃	-0.249067	0.00151846
	3.5559	0.24	3	2.57547	0	3	≥20℃	0.322576	0.00151846
	2.97115	0.38	3	2.88137	0	3	≥20℃	0.0306832	0.00545251
	2.97115	0.38	3	3.36701	0	3	≥20℃	-0.125076	0.00545251
	2.97115	0.38	3	4.06715	0	3	≥20℃	-0.313993	0.00545251
	2.97115	0.38	3	1.48291	0	3	≥20℃	0.694943	0.00545251
	1.47217	0.41	3	2.88347	0	3	≥20℃	-0.672257	0.0258542
	1.47217	0.41	3	2.51135	0	3	≥20℃	-0.534083	0.0258542
	1.47217	0.41	3	3.64054	0	3	≥20℃	-0.905395	0.0258542
	1.47217	0.41	3	1.41746	0	3	≥20℃	0.037871	0.0258542
	1.41797	0.25	3	1.79087	0	3	≥20℃	-0.233475	0.0103615
	1.41797	0.25	3	1.73496	0	3	≥20℃	-0.201758	0.0103615
	1.41797	0.25	3	2.24318	0	3	≥20℃	-0.458668	0.0103615
	1.41797	0.25	3	0.70866	0	3	≥20℃	0.693606	0.0103615
	2.04106	0.68	3	2.71863	0	3	≥20℃	-0.286659	0.0369986
	2.04106	0.68	3	2.70779	0	3	≥20℃	-0.282664	0.0369986
	2.04106	0.68	3	3.38544	0	3	≥20℃	-0.506015	0.0369986
	2.04106	0.68	3	1.4219	0	3	≥20℃	0.361475	0.0369986
	5.3273	0	3	5.8574	0	3	≥20℃	-0.0948613	0
	5.3273	0	3	5.4562	0	3	≥20℃	-0.023908	0
	5.3273	0	3	4.6211	0	3	≥20℃	0.142212	0
	5.3273	0	3	4.5942	0	3	≥20℃	0.14805	0
	5.3273	0	3	4.2735	0	3	≥20℃	0.220411	0
	5.3273	0	3	10.6906	0	3	≥20℃	-0.69652	0
	5.3273	0	3	7.9358	0	3	≥20℃	-0.39854	0
	5.3273	0	3	11.958	0	3	≥20℃	-0.808556	0
	5.3273	0	3	13.0913	0	3	≥20℃	-0.899103	0
	5.3273	0	3	8.7618	0	3	≥20℃	-0.497557	0
	5.3273	0	3	15.8494	0	3	≥20℃	-1.09029	0
	5.3273	0	3	15.6663	0	3	≥20℃	-1.07867	0
	5.3273	0	3	8.8186	0	3	≥20℃	-0.504019	0
	5.3273	0	3	15.7843	0	3	≥20℃	-1.08617	0

## Sheet: NIR-MAP
	XC	SEC	NC	XE	SEE	NE	MAP	lnR	Var(lnR)		CATEGORICAL RESULTS
	25.716	1.961	3	27.304	0.784	3	≤1000mm	-0.0599198	0.00221315
	25.716	1.961	3	23.991	1.37	3	≤1000mm	0.0694346	0.00302531		--Heterogeneity--
	25.716	1.961	3	28.127	1.373	3	≤1000mm	-0.0896166	0.00273261		Class #Studies PooledVar
	23.652	0.588	3	23.279	0.982	3	≤1000mm	0.015896	0.000799176		----------------------------------
	23.652	0.588	3	24.087	0.978	3	≤1000mm	-0.0182246	0.000755544		≤1000mm 62 0.0002
	23.652	0.588	3	25.082	0.785	3	≤1000mm	-0.0587028	0.000532522		1000-2000mm 61 0.0654
	23.353	0.591	3	23.375	0.781	3	≤1000mm	-0.00094162	0.000585601		≥2000mm 80 0.0996
	23.353	0.591	3	22.412	1.959	3	≤1000mm	0.0411289	0.00276024
	23.353	0.591	3	23.609	1.37	3	≤1000mm	-0.0109025	0.00133593		Model df Q Prob(Chi-Square) Prob(Rand)
	23.842	0.783	3	23.272	1.372	3	≤1000mm	0.0241978	0.00151808		------------------------------------------------------------
	23.842	0.783	3	25.056	2.745	3	≤1000mm	-0.0496646	0.00436025		Between 2 4.4102 0.11024 0.296
	23.842	0.783	3	24.29	1.372	3	≤1000mm	-0.018616	0.001423		Within 210 97.5157 0.00026
	27.622	0	3	38.42	0	3	≤1000mm	-0.329966	0		------------------------------------------------------------
	27.622	0	3	30.048	0	3	≤1000mm	-0.0841835	0		Total 212 101.9259 0.00017
	27.622	0	3	24.938	0	3	≤1000mm	0.10222	0
	27.622	0	3	31.509	0	3	≤1000mm	-0.131661	0
	27.622	0	3	25.895	0	3	≤1000mm	0.0645627	0		--Mean Effect Sizes--
	27.622	0	3	28.927	0	3	≤1000mm	-0.0461629	0		Class #Studies E+ df 95% CI Bootstrap CI Bias CI
	27.622	0	3	34.183	0	3	≤1000mm	-0.213116	0		-----------------------------------------------------------------------------------------------
	27.622	0	3	31.367	0	3	≤1000mm	-0.127144	0		≤1000mm 62 -0.0527 61 0.0945 to -0.0945 -0.0118 to 0.0390 -0.0111 to 0.0398
	27.622	0	3	16.162	0	3	≤1000mm	0.53595	0		1000-2000mm 61 -0.1086 60 -0.0683 to -0.1444 -0.0502 to -0.2901 -0.0434 to -0.2891
	27.622	0	3	15.761	0	3	≤1000mm	0.561074	0		≥2000mm 80 -0.1989 79 -0.1087 to -0.2341 -0.0552 to -0.2466 -0.0575 to -0.2460
	27.622	0	3	16.464	0	3	≤1000mm	0.517436	0
	27.622	0	3	18.928	0	3	≤1000mm	0.37797	0		SUMMARY RESULTS
	27.622	0	3	19.662	0	3	≤1000mm	0.339925	0
	27.622	0	3	19.237	0	3	≤1000mm	0.361777	0		Heterogeneity df Prob(Chi-Square)
	29.494	0	3	34.413	0	3	≤1000mm	-0.154248	0		------------------------------------------
	29.494	0	3	30.78	0	3	≤1000mm	-0.0426783	0		Qtotal 101.9259 211 0.00017
	29.494	0	3	26.532	0	3	≤1000mm	0.105835	0
	29.494	0	3	29.84	0	3	≤1000mm	-0.0116629	0		Mean Effect Size 95% CI Bootstrap CI Bias CI
	29.494	0	3	27.899	0	3	≤1000mm	0.055596	0		-------------------------------------------------------------------------
	29.494	0	3	31.843	0	3	≤1000mm	-0.0766307	0		E++ -0.0982 -0.0492 to -0.1592 -0.0273 to -0.1733 -0.0273 to -0.1738
	29.494	0	3	33.2	0	3	≤1000mm	-0.118363	0
	29.494	0	3	33.4	0	3	≤1000mm	-0.124369	0		Sqrt Pooled Variance = 0.1847
	29.494	0	3	15.355	0	3	≤1000mm	0.652746	0		Mean Study Variance = 0.0168 Ratio = 10.9686
	29.494	0	3	15.997	0	3	≤1000mm	0.611786	0
	29.494	0	3	16.91	0	3	≤1000mm	0.556282	0		-------------------------------------------------------------
	29.494	0	3	17.381	0	3	≤1000mm	0.528809	0
	29.494	0	3	18.463	0	3	≤1000mm	0.468418	0
	29.494	0	3	18.127	0	3	≤1000mm	0.486784	0
	10.1858	0	3	14.7565	0	3	≤1000mm	-0.370689	0
	10.1858	0	3	10.895	0	3	≤1000mm	-0.0673094	0
	10.1858	0	3	11.3506	0	3	≤1000mm	-0.108276	0
	10.1858	0	3	15.619	0	3	≤1000mm	-0.427494	0
	10.1858	0	3	11.4272	0	3	≤1000mm	-0.115002	0
	10.1858	0	3	10.0863	0	3	≤1000mm	0.00981653	0
	10.1858	0	3	14.023	0	3	≤1000mm	-0.319704	0
	10.1858	0	3	10.5419	0	3	≤1000mm	-0.0343632	0
	10.1858	0	3	3.5454	0	3	≤1000mm	1.05534	0
	10.1858	0	3	3.5136	0	3	≤1000mm	1.06435	0
	10.1858	0	3	3.9595	0	3	≤1000mm	0.944877	0
	10.1858	0	3	8.2791	0	3	≤1000mm	0.20726	0
	10.1858	0	3	7.7487	0	3	≤1000mm	0.27347	0
	10.1858	0	3	7.7229	0	3	≤1000mm	0.276805	0
	0.91	0.14	3	1.24	0.09	3	1000-2000mm	-0.309422	0.00964553
	0.91	0.14	3	1.42	0.18	3	1000-2000mm	-0.444968	0.0132456
	0.91	0.14	3	1.19	0	3	1000-2000mm	-0.268264	0.00788955
	0.91	0.14	3	1.46	0.41	3	1000-2000mm	-0.472747	0.0341765
	0.91	0.14	3	1.36	0.34	3	1000-2000mm	-0.401795	0.0287229
	1.09	0.12	3	1.54	0.49	3	1000-2000mm	-0.345605	0.0377866
	1.09	0.12	3	1.32	0.52	3	1000-2000mm	-0.191454	0.0557695
	1.09	0.12	3	1.31	0.42	3	1000-2000mm	-0.183849	0.0383038
	1.09	0.12	3	1.64	0.54	3	1000-2000mm	-0.408519	0.0401793
	1.09	0.12	3	1.35	0.02	3	1000-2000mm	-0.213927	0.00411322
	1.38	0.31	3	1.24	0.11	3	1000-2000mm	0.106972	0.0194438
	1.38	0.31	3	0.97	0	3	1000-2000mm	0.352543	0.0168207
	1.38	0.31	3	1.97	0.46	3	1000-2000mm	-0.35595	0.0349952
	1.38	0.31	3	1.26	0.42	3	1000-2000mm	0.0909718	0.0538577
	1.38	0.31	3	1.98	0.75	3	1000-2000mm	-0.361013	0.0646474
	2.63	0.58	3	3.11	0.52	3	1000-2000mm	-0.167639	0.0255304
	2.63	0.58	3	3.7	0.69	3	1000-2000mm	-0.341349	0.0278039
	2.63	0.58	3	5.21	0.97	3	1000-2000mm	-0.683596	0.0277659
	2.84	0	3	2.87	0	3	1000-2000mm	-0.010508	0
	2.84	0	3	6.07	0	3	1000-2000mm	-0.759555	0
	2.84	0	3	6.43	0	3	1000-2000mm	-0.81717	0
	4.01	0	3	2.36	0	3	1000-2000mm	0.53013	0
	4.01	0	3	4.45	0	3	1000-2000mm	-0.104113	0
	4.01	0	3	5.61	0	3	1000-2000mm	-0.335759	0
	5.12	0	3	4.98	0	3	1000-2000mm	0.0277245	0
	5.12	0	3	6.34	0	3	1000-2000mm	-0.213724	0
	5.12	0	3	6.12	0	3	1000-2000mm	-0.178408	0
	4.32	0	3	4.98	0	3	1000-2000mm	-0.142174	0
	4.32	0	3	6.28	0	3	1000-2000mm	-0.374115	0
	4.32	0	3	9.85	0	3	1000-2000mm	-0.824216	0
	7.354	0	3	7.466	0	3	1000-2000mm	-0.015115	0
	7.354	0	3	7.836	0	3	1000-2000mm	-0.0634841	0
	7.354	0	3	8.844	0	3	1000-2000mm	-0.184495	0
	7.354	0	3	9.037	0	3	1000-2000mm	-0.206083	0
	7.354	0	3	8.789	0	3	1000-2000mm	-0.178257	0
	7.354	0	3	28.496	0	3	1000-2000mm	-1.35452	0
	7.354	0	3	28.964	0	3	1000-2000mm	-1.37081	0
	7.354	0	3	31.122	0	3	1000-2000mm	-1.44267	0
	7.354	0	3	25.358	0	3	1000-2000mm	-1.23785	0
	7.354	0	3	25.913	0	3	1000-2000mm	-1.2595	0
	7.354	0	3	27.535	0	3	1000-2000mm	-1.32021	0
	7.354	0	3	28.454	0	3	1000-2000mm	-1.35304	0
	7.354	0	3	29.9	0	3	1000-2000mm	-1.40261	0
	7.354	0	3	33.383	0	3	1000-2000mm	-1.5128	0
	6.7	0	3	7.8	0	3	1000-2000mm	-0.152016	0
	6.7	0	3	7.7	0	3	1000-2000mm	-0.139113	0
	6.7	0	3	7.54	0	3	1000-2000mm	-0.118115	0
	6.7	0	3	6.4	0	3	1000-2000mm	0.0458095	0
	6.7	0	3	7	0	3	1000-2000mm	-0.0438026	0
	6.2	0	3	6.3	0	3	1000-2000mm	-0.0160003	0
	6.2	0	3	6.4	0	3	1000-2000mm	-0.0317487	0
	6.2	0	3	7.82	0	3	1000-2000mm	-0.232135	0
	6.2	0	3	7	0	3	1000-2000mm	-0.121361	0
	6.2	0	3	6.68	0	3	1000-2000mm	-0.0745687	0
	6.3	0	3	7	0	3	1000-2000mm	-0.105361	0
	6.3	0	3	7.1	0	3	1000-2000mm	-0.119545	0
	6.3	0	3	7.6	0	3	1000-2000mm	-0.187599	0
	6.3	0	3	6.4	0	3	1000-2000mm	-0.0157484	0
	6.3	0	3	6.42	0	3	1000-2000mm	-0.0188685	0
	1.75	0.06	3	1.72	0.22	3	1000-2000mm	0.0172915	0.00584523
	1.75	0.06	3	1.42	0.28	3	1000-2000mm	0.208959	0.0133522
	1.75	0.06	3	1.38	0.12	3	1000-2000mm	0.237532	0.00291232
	3.3	0	3	5.1	0	3	1000-2000mm	-0.435318	0
	3.3	0	3	4	0	3	1000-2000mm	-0.192372	0
	3.3	0	3	3.7	0	3	1000-2000mm	-0.11441	0
	3.3	0	3	4.5	0	3	1000-2000mm	-0.310155	0
	7.288	0	3	6.6	0	3	1000-2000mm	0.0991595	0
	7.288	0	3	7.847	0	3	1000-2000mm	-0.0739021	0
	7.288	0	3	7.93	0	3	1000-2000mm	-0.0844239	0
	7.288	0	3	7.999	0	3	1000-2000mm	-0.0930874	0
	7.288	0	3	8.26	0	3	1000-2000mm	-0.125195	0
	7.288	0	3	31.686	0	3	1000-2000mm	-1.46965	0
	7.288	0	3	29.148	0	3	1000-2000mm	-1.38616	0
	7.288	0	3	34.112	0	3	1000-2000mm	-1.54342	0
	7.288	0	3	26.964	0	3	1000-2000mm	-1.30827	0
	7.288	0	3	24.988	0	3	1000-2000mm	-1.23217	0
	7.288	0	3	27.914	0	3	1000-2000mm	-1.3429	0
	7.288	0	3	32.625	0	3	1000-2000mm	-1.49885	0
	7.288	0	3	27.309	0	3	1000-2000mm	-1.32099	0
	7.288	0	3	33.386	0	3	1000-2000mm	-1.52191	0
	15.0973	0	3	18.1672	0	3	1000-2000mm	-0.185102	0
	15.0973	0	3	15.6624	0	3	1000-2000mm	-0.036747	0
	15.0973	0	3	13.9807	0	3	1000-2000mm	0.0768381	0
	15.0973	0	3	18.6395	0	3	1000-2000mm	-0.210767	0
	15.0973	0	3	15.0155	0	3	1000-2000mm	0.00543292	0
	15.0973	0	3	13.6261	0	3	1000-2000mm	0.102529	0
	15.0973	0	3	17.6366	0	3	1000-2000mm	-0.15546	0
	15.0973	0	3	14.1301	0	3	1000-2000mm	0.0662086	0
	15.0973	0	3	7.2857	0	3	1000-2000mm	0.728602	0
	15.0973	0	3	7.7725	0	3	1000-2000mm	0.663924	0
	15.0973	0	3	8.137	0	3	1000-2000mm	0.618094	0
	15.0973	0	3	10.8695	0	3	1000-2000mm	0.328555	0
	15.0973	0	3	11.0004	0	3	1000-2000mm	0.316584	0
	15.0973	0	3	11.5533	0	3	1000-2000mm	0.267545	0
	5.3273	0	3	5.8574	0	3	1000-2000mm	-0.0948613	0
	5.3273	0	3	5.4562	0	3	1000-2000mm	-0.023908	0
	5.3273	0	3	4.6211	0	3	1000-2000mm	0.142212	0
	5.3273	0	3	4.5942	0	3	1000-2000mm	0.14805	0
	5.3273	0	3	4.2735	0	3	1000-2000mm	0.220411	0
	5.3273	0	3	10.6906	0	3	1000-2000mm	-0.69652	0
	5.3273	0	3	7.9358	0	3	1000-2000mm	-0.39854	0
	5.3273	0	3	11.958	0	3	1000-2000mm	-0.808556	0
	5.3273	0	3	13.0913	0	3	1000-2000mm	-0.899103	0
	5.3273	0	3	8.7618	0	3	1000-2000mm	-0.497557	0
	5.3273	0	3	15.8494	0	3	1000-2000mm	-1.09029	0
	5.3273	0	3	15.6663	0	3	1000-2000mm	-1.07867	0
	5.3273	0	3	8.8186	0	3	1000-2000mm	-0.504019	0
	5.3273	0	3	15.7843	0	3	1000-2000mm	-1.08617	0
	0.34	0.05	3	0.43	0.04	3	≥2000mm	-0.23484	0.0100932
	0.34	0.05	3	0.34	0.03	3	≥2000mm	0	0.00980392
	0.34	0.05	3	0.29	0.05	3	≥2000mm	0.159065	0.0171176
	0.34	0.05	3	0.35	0.06	3	≥2000mm	-0.0289875	0.0170047
	3.081	0	3	31.036	0	3	≥2000mm	-2.30989	0
	3.081	0	3	34.809	0	3	≥2000mm	-2.42462	0
	3.081	0	3	16.903	0	3	≥2000mm	-1.70224	0
	3.081	0	3	18.012	0	3	≥2000mm	-1.76578	0
	4.446	0	3	36.668	0	3	≥2000mm	-2.1099	0
	4.446	0	3	40.977	0	3	≥2000mm	-2.22101	0
	4.446	0	3	34.263	0	3	≥2000mm	-2.04206	0
	4.446	0	3	36.093	0	3	≥2000mm	-2.09409	0
	6.69	0	3	38.568	0	3	≥2000mm	-1.75181	0
	6.69	0	3	45.721	0	3	≥2000mm	-1.92194	0
	6.69	0	3	51.812	0	3	≥2000mm	-2.04701	0
	6.69	0	3	57.55	0	3	≥2000mm	-2.15204	0
	3.5559	0.24	3	4.13185	0	3	≥2000mm	-0.150117	0.00151846
	3.5559	0.24	3	4.51595	0	3	≥2000mm	-0.239007	0.00151846
	3.5559	0.24	3	4.56161	0	3	≥2000mm	-0.249067	0.00151846
	3.5559	0.24	3	2.57547	0	3	≥2000mm	0.322576	0.00151846
	2.97115	0.38	3	2.88137	0	3	≥2000mm	0.0306832	0.00545251
	2.97115	0.38	3	3.36701	0	3	≥2000mm	-0.125076	0.00545251
	2.97115	0.38	3	4.06715	0	3	≥2000mm	-0.313993	0.00545251
	2.97115	0.38	3	1.48291	0	3	≥2000mm	0.694943	0.00545251
	1.47217	0.41	3	2.88347	0	3	≥2000mm	-0.672257	0.0258542
	1.47217	0.41	3	2.51135	0	3	≥2000mm	-0.534083	0.0258542
	1.47217	0.41	3	3.64054	0	3	≥2000mm	-0.905395	0.0258542
	1.47217	0.41	3	1.41746	0	3	≥2000mm	0.037871	0.0258542
	1.41797	0.25	3	1.79087	0	3	≥2000mm	-0.233475	0.0103615
	1.41797	0.25	3	1.73496	0	3	≥2000mm	-0.201758	0.0103615
	1.41797	0.25	3	2.24318	0	3	≥2000mm	-0.458668	0.0103615
	1.41797	0.25	3	0.70866	0	3	≥2000mm	0.693606	0.0103615
	2.04106	0.68	3	2.71863	0	3	≥2000mm	-0.286659	0.0369986
	2.04106	0.68	3	2.70779	0	3	≥2000mm	-0.282664	0.0369986
	2.04106	0.68	3	3.38544	0	3	≥2000mm	-0.506015	0.0369986
	2.04106	0.68	3	1.4219	0	3	≥2000mm	0.361475	0.0369986
	4.8631	0	3	4.5855	0	3	≥2000mm	0.0587769	0
	4.8631	0	3	4.1954	0	3	≥2000mm	0.147687	0
	4.8631	0	3	3.3368	0	3	≥2000mm	0.376664	0
	4.8631	0	3	3.4127	0	3	≥2000mm	0.354172	0
	4.8631	0	3	3.3686	0	3	≥2000mm	0.367179	0
	4.8631	0	3	15.4528	0	3	≥2000mm	-1.15611	0
	4.8631	0	3	13.9448	0	3	≥2000mm	-1.05343	0
	4.8631	0	3	16.8986	0	3	≥2000mm	-1.24555	0
	4.8631	0	3	17.2668	0	3	≥2000mm	-1.26711	0
	4.8631	0	3	16.6993	0	3	≥2000mm	-1.23369	0
	4.8631	0	3	18.8349	0	3	≥2000mm	-1.35404	0
	4.8631	0	3	19.9748	0	3	≥2000mm	-1.4128	0
	4.8631	0	3	17.1679	0	3	≥2000mm	-1.26137	0
	4.8631	0	3	20.5412	0	3	≥2000mm	-1.44076	0
