# Supplementary material for: Effects of Long-Term Application of Nitrogen Fertilizer on Soil Acidification and Biological Properties in China: A Meta-Analysis
Source: Microorganisms. 2024 Aug 15;12(8):1683. doi: 10.3390/microorganisms12081683 (PMC11356719; doi:10.3390/microorganisms12081683)
Supplement: Supplementary file 1 [file microorganisms-12-01683-s001.zip › Literature statistics(n=115) and original data/5.Soil CAT+original data+data analysis.xlsx]

## Sheet: CAT-MAT
	XC	SEC	NC	XE	SEE	NE	MAT	lnR	Var(lnR)		CATEGORICAL RESULTS
	5.48	0.09	3	5.91	0.7	3	≤10℃	-0.0755407	0.00476618
	5.48	0.09	3	7.37	1.15	3	≤10℃	-0.296313	0.00820586		--Heterogeneity--
	5.48	0.09	3	8.37	0.32	3	≤10℃	-0.423549	0.000577132		Class #Studies PooledVar
	5.48	0.09	3	8.09	0.41	3	≤10℃	-0.389524	0.000946058		------------------------------
	9.04	0.3	3	10.04	0.89	3	≤10℃	-0.104918	0.00298644		≤10℃ 66 0.1329
	9.04	0.3	3	10.24	0.79	3	≤10℃	-0.124642	0.00235106		10-20℃ 98 0.0048
	9.04	0.3	3	8.67	0.74	3	≤10℃	0.0417904	0.00279541		≥20℃ 39 0.0161
	9.04	0.3	3	9.31	1.8	3	≤10℃	-0.0294299	0.0128273
	6.11	0.32	3	7.32	0.36	3	≤10℃	-0.180684	0.00172055		Model df Q Prob(Chi-Square) Prob(Rand)
	6.11	0.32	3	7.45	1.42	3	≤10℃	-0.198287	0.0130243		-------------------------------------------------------------
	6.11	0.32	3	6.15	0.12	3	≤10℃	-0.00652531	0.00104122		Between 2 95.3422 0.00000 0.003
	6.11	0.32	3	7.05	0.28	3	≤10℃	-0.143101	0.00144011		Within 200 1647.3099 0.00000
	7.7924	1.6442	3	9.3881	1.2939	3	≤10℃	-0.186294	0.0211722		-------------------------------------------------------------
	7.7924	1.6442	3	8.9894	1.0242	3	≤10℃	-0.142897	0.0191674		Total 202 1742.6522 0.00000
	7.7924	1.6442	3	7.8626	0.4852	3	≤10℃	-0.00896844	0.0161098
	7.7924	1.6442	3	7.0594	0.5122	3	≤10℃	0.0987888	0.0165952
	2.72	0.25	3	2.58	0.2	3	≤10℃	0.0528425	0.00481901		--Mean Effect Sizes--
	2.72	0.25	3	1.4	0.28	3	≤10℃	0.66416	0.0161493		Class #Studies E+ df 95% CI Bootstrap CI Bias CI
	2.72	0.25	3	0.85	0.48	3	≤10℃	1.16315	0.109114		----------------------------------------------------------------------------------------------------
	3.71	0.1	3	3.1	0.12	3	≤10℃	0.17963	0.000741656		≤10℃ 66 -0.1426 65 -0.0967 to -0.1793 -0.2272 to -0.0441 -0.2290 to -0.0437
	3.71	0.1	3	2.3	0.53	3	≤10℃	0.478123	0.0179422		10-20℃ 98 -0.2252 97 -0.1897 to 0.2897 -0.0452 to -0.0774 -0.0422 to -0.0864
	3.71	0.1	3	1.93	0.25	3	≤10℃	0.653512	0.00583517		≥20℃ 39 -0.1578 38 -0.1198 to -0.2054 -0.2077 to -0.0996 -0.2065 to -0.0978
	3.48	0.18	3	3.4	0.08	3	≤10℃	0.0232569	0.00107634
	3.48	0.18	3	3	0.08	3	≤10℃	0.14842	0.00112883		SUMMARY RESULTS
	3.48	0.18	3	2.4	0.08	3	≤10℃	0.371564	0.00126217
	3.58	0.1	3	3.41	0.08	3	≤10℃	0.0486505	0.000443547		Heterogeneity df Prob(Chi-Square)
	3.58	0.1	3	3.11	0.38	3	≤10℃	0.14074	0.0052366		-------------------------------------------
	3.58	0.1	3	2.07	0.48	3	≤10℃	0.547814	0.0181835		Qtotal 1742.6522 202 0.00000
	2.89	0.14	3	2.14	0.24	3	≤10℃	0.300451	0.00497474
	2.89	0.14	3	1.57	0.09	3	≤10℃	0.610181	0.00187762		Mean Effect Size 95% CI Bootstrap CI Bias CI
	2.89	0.14	3	1.19	0.16	3	≤10℃	0.887303	0.00680818		-------------------------------------------------------------------------------
	2.44	0.42	3	2.3	0.12	3	≤10℃	0.0590889	0.0107837		E++ -0.2237 -0.1367 to -0.3092 -0.3131 to -0.4215 -0.3128 to -0.4190
	2.44	0.42	3	1.85	0.08	3	≤10℃	0.276812	0.0104997
	2.44	0.42	3	1.32	0.15	3	≤10℃	0.614366	0.0141808		Sqrt Pooled Variance = 0.0984
	3.37	0.05	3	3.15	0.15	3	≤10℃	0.0675103	0.000829235		Mean Study Variance = 0.0063 Ratio = 15.6847
	3.37	0.05	3	2.27	0.05	3	≤10℃	0.395133	0.000235098
	3.37	0.05	3	2.1	0.23	3	≤10℃	0.472975	0.00407187		-------------------------------------------------------------
	3.15	0.08	3	2.67	0.51	3	≤10℃	0.165324	0.0123768
	3.15	0.08	3	2.32	0.05	3	≤10℃	0.305835	0.000369825
	3.15	0.08	3	1.92	0.09	3	≤10℃	0.495077	0.000947421
	3.15	0.08	3	3.94	0.06	3	≤10℃	-0.223778	0.000292301
	3.15	0.08	3	3.32	0.2	3	≤10℃	-0.0525623	0.00142466
	3.15	0.08	3	2.67	0.13	3	≤10℃	0.165324	0.00100521
	3.15	0.08	3	1.79	0.21	3	≤10℃	0.565187	0.00480287
	3.05	0.15	3	2.45	0.2	3	≤10℃	0.219054	0.00302753
	3.05	0.15	3	2.3	0.08	3	≤10℃	0.282232	0.00120951
	3.05	0.15	3	1.1	0.03	3	≤10℃	1.01983	0.00105417
	3.05	0.15	3	4.141	0.03	3	≤10℃	-0.305796	0.00082373
	3.05	0.15	3	3.67	0.51	3	≤10℃	-0.18505	0.00724329
	3.05	0.15	3	2.75	0.5	3	≤10℃	0.103541	0.0118255
	3.05	0.15	3	2.14	0.28	3	≤10℃	0.354336	0.0065127
	3.05	0.15	3	3.4	0.53	3	≤10℃	-0.108634	0.008906
	3.05	0.15	3	2.62	0.18	3	≤10℃	0.151967	0.00237957
	3.05	0.15	3	1.9	0.08	3	≤10℃	0.473288	0.00139719
	3.05	0.15	3	1.27	0.09	3	≤10℃	0.876125	0.00248024
	2.6	0.03	3	2.45	0.1	3	≤10℃	0.0594234	0.000599703
	2.6	0.03	3	1.3	0.15	3	≤10℃	0.693147	0.00448225
	2.6	0.03	3	0.99	0.06	3	≤10℃	0.965562	0.00126874
	2.6	0.03	3	4.07	0.17	3	≤10℃	-0.448132	0.00062593
	2.6	0.03	3	3.37	0.09	3	≤10℃	-0.259401	0.00028212
	2.6	0.03	3	3.3	0.2	3	≤10℃	-0.238411	0.00126874
	2.6	0.03	3	3.1	0.25	3	≤10℃	-0.175891	0.00221226
	2.6	0.03	3	3.77	0.05	3	≤10℃	-0.371564	0.000103011
	2.6	0.03	3	3.35	0.23	3	≤10℃	-0.253449	0.00161563
	2.6	0.03	3	2.75	0.08	3	≤10℃	-0.0560895	0.000326472
	2.6	0.03	3	1.25	0.28	3	≤10℃	0.732368	0.0167697
	0.63	0.01	3	1.21	0.01	3	10-20℃	-0.652656	0.000106751
	1.31	0.01	3	1.33	0.02	3	10-20℃	-0.0151518	9.48003e-05
	2.11	0.12	3	2.78	0.55	3	10-20℃	-0.275763	0.0141253
	2.11	0.12	3	4.13	0.35	3	10-20℃	-0.671589	0.00347209
	2.11	0.12	3	5.15	0.56	3	10-20℃	-0.892309	0.00501945
	10.88	0.01	3	10.99	0.01	3	10-20℃	-0.0100595	5.57576e-07
	10.88	0.01	3	10.95	0.1	3	10-20℃	-0.00641321	2.8082e-05
	10.88	0.01	3	10.97	0.02	3	10-20℃	-0.00823803	1.38956e-06
	12.525	1.85	3	17.443	2.44	3	10-20℃	-0.331212	0.0137947
	12.525	1.85	3	22.976	2.71	3	10-20℃	-0.606724	0.0119096
	12.525	1.85	3	27.894	3.641	3	10-20℃	-0.800685	0.0129516
	21.183	2.47	3	26.922	2.75	3	10-20℃	-0.239745	0.00801008
	21.183	2.47	3	32.864	3.58	3	10-20℃	-0.439179	0.0084876
	21.183	2.47	3	42.086	4.87	3	10-20℃	-0.686516	0.00899544
	15.087	1.69	3	16.932	2.04	3	10-20℃	-0.115372	0.00902123
	15.087	1.69	3	27.589	1.54	3	10-20℃	-0.603584	0.0052212
	15.087	1.69	3	41.522	3.87	3	10-20℃	-1.01239	0.00707824
	7.353	0.88	3	13.498	2.31	3	10-20℃	-0.607433	0.0145369
	7.353	0.88	3	26.408	2.74	3	10-20℃	-1.27856	0.00836282
	7.353	0.88	3	40.139	3.17	3	10-20℃	-1.69724	0.0068534
	8.1	0.22	3	7.68	0.29	3	10-20℃	0.0532445	0.00072118
	8.1	0.22	3	7.34	0.2	3	10-20℃	0.0985252	0.000493381
	8.1	0.22	3	6.28	0.54	3	10-20℃	0.254494	0.0027105
	8.1	0.22	3	5.67	0.89	3	10-20℃	0.356675	0.00845872
	8.1	0.22	3	7.86	0.51	3	10-20℃	0.0300775	0.00164927
	8.1	0.22	3	6.36	0.26	3	10-20℃	0.241836	0.000802969
	8.1	0.22	3	5.94	0.43	3	10-20℃	0.310155	0.0019927
	8.1	0.22	3	5.62	0.48	3	10-20℃	0.365532	0.00267748
	8.1	0.22	3	7.41	0.37	3	10-20℃	0.0890336	0.00107698
	8.1	0.22	3	6.96	0.37	3	10-20℃	0.151685	0.00118793
	8.1	0.22	3	5.83	0.2	3	10-20℃	0.328847	0.000638182
	8.1	0.22	3	5.63	0.4	3	10-20℃	0.363755	0.0019285
	8.91	0.27	3	8.43	0.59	3	10-20℃	0.0553775	0.00193887
	8.91	0.27	3	7.77	0.45	3	10-20℃	0.136904	0.00142414
	8.91	0.27	3	7.42	0.38	3	10-20℃	0.182995	0.00118035
	8.91	0.27	3	6.11	0.92	3	10-20℃	0.377247	0.00786348
	8.91	0.27	3	8.23	0.51	3	10-20℃	0.0793882	0.00158612
	8.91	0.27	3	7.95	0.52	3	10-20℃	0.114002	0.0017322
	8.91	0.27	3	6.62	0.52	3	10-20℃	0.297079	0.00236278
	8.91	0.27	3	6.44	0.04	3	10-20℃	0.324646	0.000318951
	8.91	0.27	3	7.96	0.29	3	10-20℃	0.112745	0.000748525
	8.91	0.27	3	7.15	0.22	3	10-20℃	0.220062	0.000621673
	8.91	0.27	3	6.13	0.26	3	10-20℃	0.373979	0.00090575
	8.91	0.27	3	6.29	0.4	3	10-20℃	0.348213	0.00165411
	0.75	0.26	3	0.51	0.21	3	10-20℃	0.385662	0.096576
	0.75	0.26	3	0.74	0.36	3	10-20℃	0.013423	0.118949
	0.75	0.26	3	1	0.17	3	10-20℃	-0.287682	0.0496926
	78.7954	5.22	3	77.573	6.43	3	10-20℃	0.0156352	0.00375314
	78.7954	5.22	3	81.9232	4.26	3	10-20℃	-0.0389276	0.00236424
	78.7954	5.22	3	81.7835	6.23	3	10-20℃	-0.0372209	0.00339721
	78.7954	5.22	3	77.3097	3.25	3	10-20℃	0.0190352	0.002052
	78.7954	5.22	3	80.5762	5.21	3	10-20℃	-0.0223487	0.00285652
	78.7954	5.22	3	76.5674	3.71	3	10-20℃	0.0286832	0.00224551
	78.7954	5.22	3	79.9892	4.51	3	10-20℃	-0.015037	0.00252258
	78.7954	5.22	3	76.2893	4.12	3	10-20℃	0.0323219	0.00243509
	78.7954	5.22	3	77.5443	4.45	3	10-20℃	0.0160052	0.00256065
	78.7997	4.11	3	74.7902	5.54	3	10-20℃	0.0522223	0.00273578
	78.7997	4.11	3	78.6758	4.63	3	10-20℃	0.00157358	0.00206121
	78.7997	4.11	3	77.2981	4.71	3	10-20℃	0.0192398	0.00214441
	78.7997	4.11	3	79.1716	4.28	3	10-20℃	-0.00470846	0.00188096
	78.7997	4.11	3	78.7229	6.43	3	10-20℃	0.000975098	0.00313062
	78.7997	4.11	3	76.8805	6.26	3	10-20℃	0.0246569	0.00311682
	78.7997	4.11	3	77.6706	6.27	3	10-20℃	0.0144324	0.00307901
	78.7997	4.11	3	76.4481	6.71	3	10-20℃	0.0302971	0.00347478
	78.7997	4.11	3	76.4635	5.99	3	10-20℃	0.0300957	0.00295242
	80.1961	6.33	3	83.4622	4.38	3	10-20℃	-0.0399189	0.00299474
	80.1961	6.33	3	80.5361	5.44	3	10-20℃	-0.00423065	0.00359761
	80.1961	6.33	3	93.2462	3.55	3	10-20℃	-0.150768	0.00255987
	80.1961	6.33	3	84.9014	3.67	3	10-20℃	-0.0570157	0.00269957
	80.1961	6.33	3	81.9768	4.25	3	10-20℃	-0.0219614	0.00297266
	80.1961	6.33	3	88.8034	4.98	3	10-20℃	-0.10195	0.00312501
	80.1961	6.33	3	87.4262	4.46	3	10-20℃	-0.0863201	0.00294422
	80.1961	6.33	3	84.6552	5.62	3	10-20℃	-0.0541117	0.0035458
	80.1961	6.33	3	84.3614	5.32	3	10-20℃	-0.0506351	0.00340233
	0.24	0.03	3	0.53	0.01	3	10-20℃	-0.792238	0.005327
	0.24	0.03	3	0.32	0.08	3	10-20℃	-0.287682	0.0260417
	0.24	0.03	3	0.34	0.06	3	10-20℃	-0.348307	0.015589
	70.98	0.85	3	71.37	0.29	3	10-20℃	-0.00547947	5.33054e-05
	70.98	0.85	3	71.01	0.37	3	10-20℃	-0.000422565	5.68517e-05
	70.98	0.85	3	71.9	0.1	3	10-20℃	-0.0128781	4.84466e-05
	70.98	0.85	3	71.13	0.07	3	10-20℃	-0.00211104	4.81247e-05
	70.98	0.85	3	71.04	0.28	3	10-20℃	-0.000844951	5.29802e-05
	70.98	0.85	3	70.98	0.56	3	10-20℃	0	6.85502e-05
	70.98	0.85	3	71.57	0.14	3	10-20℃	-0.00827784	4.90773e-05
	70.98	0.85	3	71.68	0.2	3	10-20℃	-0.00981362	5.03969e-05
	70.98	0.85	3	71.28	0.1	3	10-20℃	-0.00421764	4.84579e-05
	0.13	0.013	3	0.14	0.005	3	10-20℃	-0.074108	0.0037585
	0.13	0.013	3	0.1	0.017	3	10-20℃	0.262364	0.0129667
	0.13	0.013	3	0.08	0.013	3	10-20℃	0.485508	0.0121354
	0.13	0.013	3	0.07	0.011	3	10-20℃	0.619039	0.0115646
	0.22	0.017	3	0.25	0.017	3	10-20℃	-0.127833	0.00353169
	0.22	0.017	3	0.15	0.011	3	10-20℃	0.382992	0.00378295
	0.22	0.017	3	0.16	0.026	3	10-20℃	0.318454	0.0107924
	0.22	0.017	3	0.15	0.028	3	10-20℃	0.382992	0.0136052
	0.13	0.007	3	0.14	0.004	3	10-20℃	-0.074108	0.00123858
	0.13	0.007	3	0.08	0.01	3	10-20℃	0.485508	0.0061748
	0.13	0.007	3	0.09	0.01	3	10-20℃	0.367725	0.0050817
	0.13	0.007	3	0.07	0.009	3	10-20℃	0.619039	0.00647667
	33.661	3.22	3	42.138	2.53	3	≥20℃	-0.22461	0.00425189
	33.661	3.22	3	44.349	3.41	3	≥20℃	-0.27575	0.00502095
	36.855	2.88	3	39.435	5.33	3	≥20℃	-0.0676625	0.00812483
	36.855	2.88	3	41.769	2.31	3	≥20℃	-0.125163	0.00305502
	31.081	2.31	3	34.767	4.75	3	≥20℃	-0.112072	0.00806327
	31.081	2.31	3	35.258	2.89	3	≥20℃	-0.126096	0.00408079
	49.3366	0	3	54.7522	0	3	≥20℃	-0.104151	0
	49.3366	0	3	64.1074	0	3	≥20℃	-0.261894	0
	49.3366	0	3	53.0645	0	3	≥20℃	-0.0728424	0
	49.3366	0	3	60.7087	0	3	≥20℃	-0.207422	0
	38.379	0	3	93.424	0	3	≥20℃	-0.889638	0
	38.379	0	3	93.226	0	3	≥20℃	-0.887516	0
	38.379	0	3	51.896	0	3	≥20℃	-0.301731	0
	35.47	0.77	3	33.6	1.14	3	≥20℃	0.0541612	0.000540802
	35.47	0.77	3	34.65	0.67	3	≥20℃	0.0233895	0.000281716
	35.47	0.77	3	35.99	1.11	3	≥20℃	-0.0145539	0.00047416
	35.47	0.77	3	31.23	1.05	3	≥20℃	0.127308	0.000533888
	35.47	0.77	3	34.08	0.46	3	≥20℃	0.0399766	0.000217815
	7.8563	1.33	3	9.3413	1.46	3	≥20℃	-0.17313	0.0176959
	7.8563	1.33	3	9.0452	1.75	3	≥20℃	-0.140918	0.0220304
	7.8563	1.33	3	7.8049	1.28	3	≥20℃	0.00656402	0.0185184
	7.8563	1.33	3	7.1226	1.99	3	≥20℃	0.0980429	0.0355732
	10.21	0.4	3	9.97	0.24	3	≥20℃	0.023787	0.000704777
	10.21	0.4	3	9.19	0.16	3	≥20℃	0.105252	0.000612658
	10.21	0.4	3	8.7	0.41	3	≥20℃	0.160045	0.00125192
	10.21	0.4	3	8.31	0.13	3	≥20℃	0.205908	0.000593196
	10.21	0.4	3	8.99	0.32	3	≥20℃	0.127255	0.000933957
	10.21	0.4	3	8.61	0.18	3	≥20℃	0.170443	0.000657306
	10.21	0.4	3	8.33	0.06	3	≥20℃	0.203504	0.000528914
	10.21	0.4	3	8.13	0.34	3	≥20℃	0.227807	0.0010946
	10.21	0.4	3	8.8	0.38	3	≥20℃	0.148616	0.00113318
	10.21	0.4	3	7.88	0.19	3	≥20℃	0.25904	0.000705411
	10.21	0.4	3	7.48	0.3	3	≥20℃	0.311135	0.00104781
	10.21	0.4	3	7.15	0.31	3	≥20℃	0.356255	0.00113822
	10.16	0.36	3	8.77	0.17	3	≥20℃	0.147122	0.000543751
	10.16	0.36	3	8.34	0.13	3	≥20℃	0.197395	0.000499491
	10.16	0.36	3	8.2	0.16	3	≥20℃	0.214324	0.000545409
	10.16	0.36	3	7.81	0.32	3	≥20℃	0.263053	0.000978099
	10.16	0.36	3	8.21	0.11	3	≥20℃	0.213106	0.000478339
	10.16	0.36	3	5.08	0.44	3	≥20℃	0.693147	0.00291917
	10.16	0.36	3	7.85	0.19	3	≥20℃	0.257945	0.000613776
	10.16	0.36	3	7.59	0.14	3	≥20℃	0.291627	0.000531911
	10.16	0.36	3	8.07	0.13	3	≥20℃	0.230305	0.000505001
	10.16	0.36	3	7.56	0.12	3	≥20℃	0.295587	0.000502485
	10.16	0.36	3	7.2	0.21	3	≥20℃	0.344377	0.000702066
	10.16	0.36	3	6.66	0.33	3	≥20℃	0.422339	0.00123689

## Sheet: CAT-MAP
	XC	SEC	NC	XE	SEE	NE	MAP	lnR	Var(lnR)		CATEGORICAL RESULTS
	5.48	0.09	3	5.91	0.7	3	≤1000mm	-0.0755407	0.00476618
	5.48	0.09	3	7.37	1.15	3	≤1000mm	-0.296313	0.00820586		--Heterogeneity--
	5.48	0.09	3	8.37	0.32	3	≤1000mm	-0.423549	0.000577132		Class #Studies PooledVar
	5.48	0.09	3	8.09	0.41	3	≤1000mm	-0.389524	0.000946058		----------------------------------
	9.04	0.3	3	10.04	0.89	3	≤1000mm	-0.104918	0.00298644		≤1000mm 57 0.0713
	9.04	0.3	3	10.24	0.79	3	≤1000mm	-0.124642	0.00235106		1000-2000mm 96 0.0049
	9.04	0.3	3	8.67	0.74	3	≤1000mm	0.0417904	0.00279541		≥2000mm 50 0.1122
	9.04	0.3	3	9.31	1.8	3	≤1000mm	-0.0294299	0.0128273
	6.11	0.32	3	7.32	0.36	3	≤1000mm	-0.180684	0.00172055		Model df Q Prob(Chi-Square) Prob(Rand)
	6.11	0.32	3	7.45	1.42	3	≤1000mm	-0.198287	0.0130243		-------------------------------------------------------------
	6.11	0.32	3	6.15	0.12	3	≤1000mm	-0.00652531	0.00104122		Between 2 27.3250 0.00000 0.070
	6.11	0.32	3	7.05	0.28	3	≤1000mm	-0.143101	0.00144011		Within 200 1653.1114 0.00000
	7.353	0.88	3	13.498	2.31	3	≤1000mm	-0.607433	0.0145369		-------------------------------------------------------------
	7.353	0.88	3	26.408	2.74	3	≤1000mm	-1.27856	0.00836282		Total 202 1680.4365 0.00000
	7.353	0.88	3	40.139	3.17	3	≤1000mm	-1.69724	0.0068534
	8.1	0.22	3	7.68	0.29	3	≤1000mm	0.0532445	0.00072118
	8.1	0.22	3	7.34	0.2	3	≤1000mm	0.0985252	0.000493381		--Mean Effect Sizes--
	8.1	0.22	3	6.28	0.54	3	≤1000mm	0.254494	0.0027105		Class #Studies E+ df 95% CI Bootstrap CI Bias CI
	8.1	0.22	3	5.67	0.89	3	≤1000mm	0.356675	0.00845872		----------------------------------------------------------------------------------------------------
	8.1	0.22	3	7.86	0.51	3	≤1000mm	0.0300775	0.00164927		≤1000mm 57 -0.1045 56 -0.0393 to -0.1492 -0.1895 to -0.0174 -0.1889 to -0.0153
	8.1	0.22	3	6.36	0.26	3	≤1000mm	0.241836	0.000802969		1000-2000mm 96 -0.1327 95 -0.0973 to -0.1793 -0.0713 to -0.1341 -0.0681 to -0.1356
	8.1	0.22	3	5.94	0.43	3	≤1000mm	0.310155	0.0019927		≥2000mm 50 -0.1888 49 -0.1543 to -0.2533 -0.2187 to -0.3006 -0.2215 to -0.3019
	8.1	0.22	3	5.62	0.48	3	≤1000mm	0.365532	0.00267748
	8.1	0.22	3	7.41	0.37	3	≤1000mm	0.0890336	0.00107698		SUMMARY RESULTS
	8.1	0.22	3	6.96	0.37	3	≤1000mm	0.151685	0.00118793
	8.1	0.22	3	5.83	0.2	3	≤1000mm	0.328847	0.000638182		Heterogeneity df Prob(Chi-Square)
	8.1	0.22	3	5.63	0.4	3	≤1000mm	0.363755	0.0019285		-------------------------------------------
	8.91	0.27	3	8.43	0.59	3	≤1000mm	0.0553775	0.00193887		Qtotal 1680.4365 202 0.00000
	8.91	0.27	3	7.77	0.45	3	≤1000mm	0.136904	0.00142414
	8.91	0.27	3	7.42	0.38	3	≤1000mm	0.182995	0.00118035		Mean Effect Size 95% CI Bootstrap CI Bias CI
	8.91	0.27	3	6.11	0.92	3	≤1000mm	0.377247	0.00786348		-------------------------------------------------------------------------------
	8.91	0.27	3	8.23	0.51	3	≤1000mm	0.0793882	0.00158612		E++ -0.2237 -0.1367 to -0.3092 -0.3131 to -0.4215 -0.3128 to -0.4190
	8.91	0.27	3	7.95	0.52	3	≤1000mm	0.114002	0.0017322
	8.91	0.27	3	6.62	0.52	3	≤1000mm	0.297079	0.00236278		Sqrt Pooled Variance = 0.1010
	8.91	0.27	3	6.44	0.04	3	≤1000mm	0.324646	0.000318951		Mean Study Variance = 0.0063 Ratio = 16.0965
	8.91	0.27	3	7.96	0.29	3	≤1000mm	0.112745	0.000748525
	8.91	0.27	3	7.15	0.22	3	≤1000mm	0.220062	0.000621673		-------------------------------------------------------------
	8.91	0.27	3	6.13	0.26	3	≤1000mm	0.373979	0.00090575
	8.91	0.27	3	6.29	0.4	3	≤1000mm	0.348213	0.00165411
	2.72	0.25	3	2.58	0.2	3	≤1000mm	0.0528425	0.00481901
	2.72	0.25	3	1.4	0.28	3	≤1000mm	0.66416	0.0161493
	2.72	0.25	3	0.85	0.48	3	≤1000mm	1.16315	0.109114
	3.71	0.1	3	3.1	0.12	3	≤1000mm	0.17963	0.000741656
	3.71	0.1	3	2.3	0.53	3	≤1000mm	0.478123	0.0179422
	3.71	0.1	3	1.93	0.25	3	≤1000mm	0.653512	0.00583517
	3.48	0.18	3	3.4	0.08	3	≤1000mm	0.0232569	0.00107634
	3.48	0.18	3	3	0.08	3	≤1000mm	0.14842	0.00112883
	3.48	0.18	3	2.4	0.08	3	≤1000mm	0.371564	0.00126217
	3.58	0.1	3	3.41	0.08	3	≤1000mm	0.0486505	0.000443547
	3.58	0.1	3	3.11	0.38	3	≤1000mm	0.14074	0.0052366
	3.58	0.1	3	2.07	0.48	3	≤1000mm	0.547814	0.0181835
	2.89	0.14	3	2.14	0.24	3	≤1000mm	0.300451	0.00497474
	2.89	0.14	3	1.57	0.09	3	≤1000mm	0.610181	0.00187762
	2.89	0.14	3	1.19	0.16	3	≤1000mm	0.887303	0.00680818
	2.44	0.42	3	2.3	0.12	3	≤1000mm	0.0590889	0.0107837
	2.44	0.42	3	1.85	0.08	3	≤1000mm	0.276812	0.0104997
	2.44	0.42	3	1.32	0.15	3	≤1000mm	0.614366	0.0141808
	0.63	0.01	3	1.21	0.01	3	1000-2000mm	-0.652656	0.000106751
	1.31	0.01	3	1.33	0.02	3	1000-2000mm	-0.0151518	9.48003e-05
	2.11	0.12	3	2.78	0.55	3	1000-2000mm	-0.275763	0.0141253
	2.11	0.12	3	4.13	0.35	3	1000-2000mm	-0.671589	0.00347209
	2.11	0.12	3	5.15	0.56	3	1000-2000mm	-0.892309	0.00501945
	10.88	0.01	3	10.99	0.01	3	1000-2000mm	-0.0100595	5.57576e-07
	10.88	0.01	3	10.95	0.1	3	1000-2000mm	-0.00641321	2.8082e-05
	10.88	0.01	3	10.97	0.02	3	1000-2000mm	-0.00823803	1.38956e-06
	12.525	1.85	3	17.443	2.44	3	1000-2000mm	-0.331212	0.0137947
	12.525	1.85	3	22.976	2.71	3	1000-2000mm	-0.606724	0.0119096
	12.525	1.85	3	27.894	3.641	3	1000-2000mm	-0.800685	0.0129516
	21.183	2.47	3	26.922	2.75	3	1000-2000mm	-0.239745	0.00801008
	21.183	2.47	3	32.864	3.58	3	1000-2000mm	-0.439179	0.0084876
	21.183	2.47	3	42.086	4.87	3	1000-2000mm	-0.686516	0.00899544
	15.087	1.69	3	16.932	2.04	3	1000-2000mm	-0.115372	0.00902123
	15.087	1.69	3	27.589	1.54	3	1000-2000mm	-0.603584	0.0052212
	15.087	1.69	3	41.522	3.87	3	1000-2000mm	-1.01239	0.00707824
	10.21	0.4	3	9.97	0.24	3	1000-2000mm	0.023787	0.000704777
	10.21	0.4	3	9.19	0.16	3	1000-2000mm	0.105252	0.000612658
	10.21	0.4	3	8.7	0.41	3	1000-2000mm	0.160045	0.00125192
	10.21	0.4	3	8.31	0.13	3	1000-2000mm	0.205908	0.000593196
	10.21	0.4	3	8.99	0.32	3	1000-2000mm	0.127255	0.000933957
	10.21	0.4	3	8.61	0.18	3	1000-2000mm	0.170443	0.000657306
	10.21	0.4	3	8.33	0.06	3	1000-2000mm	0.203504	0.000528914
	10.21	0.4	3	8.13	0.34	3	1000-2000mm	0.227807	0.0010946
	10.21	0.4	3	8.8	0.38	3	1000-2000mm	0.148616	0.00113318
	10.21	0.4	3	7.88	0.19	3	1000-2000mm	0.25904	0.000705411
	10.21	0.4	3	7.48	0.3	3	1000-2000mm	0.311135	0.00104781
	10.21	0.4	3	7.15	0.31	3	1000-2000mm	0.356255	0.00113822
	10.16	0.36	3	8.77	0.17	3	1000-2000mm	0.147122	0.000543751
	10.16	0.36	3	8.34	0.13	3	1000-2000mm	0.197395	0.000499491
	10.16	0.36	3	8.2	0.16	3	1000-2000mm	0.214324	0.000545409
	10.16	0.36	3	7.81	0.32	3	1000-2000mm	0.263053	0.000978099
	10.16	0.36	3	8.21	0.11	3	1000-2000mm	0.213106	0.000478339
	10.16	0.36	3	5.08	0.44	3	1000-2000mm	0.693147	0.00291917
	10.16	0.36	3	7.85	0.19	3	1000-2000mm	0.257945	0.000613776
	10.16	0.36	3	7.59	0.14	3	1000-2000mm	0.291627	0.000531911
	10.16	0.36	3	8.07	0.13	3	1000-2000mm	0.230305	0.000505001
	10.16	0.36	3	7.56	0.12	3	1000-2000mm	0.295587	0.000502485
	10.16	0.36	3	7.2	0.21	3	1000-2000mm	0.344377	0.000702066
	10.16	0.36	3	6.66	0.33	3	1000-2000mm	0.422339	0.00123689
	0.75	0.26	3	0.51	0.21	3	1000-2000mm	0.385662	0.096576
	0.75	0.26	3	0.74	0.36	3	1000-2000mm	0.013423	0.118949
	0.75	0.26	3	1	0.17	3	1000-2000mm	-0.287682	0.0496926
	78.7954	5.22	3	77.573	6.43	3	1000-2000mm	0.0156352	0.00375314
	78.7954	5.22	3	81.9232	4.26	3	1000-2000mm	-0.0389276	0.00236424
	78.7954	5.22	3	81.7835	6.23	3	1000-2000mm	-0.0372209	0.00339721
	78.7954	5.22	3	77.3097	3.25	3	1000-2000mm	0.0190352	0.002052
	78.7954	5.22	3	80.5762	5.21	3	1000-2000mm	-0.0223487	0.00285652
	78.7954	5.22	3	76.5674	3.71	3	1000-2000mm	0.0286832	0.00224551
	78.7954	5.22	3	79.9892	4.51	3	1000-2000mm	-0.015037	0.00252258
	78.7954	5.22	3	76.2893	4.12	3	1000-2000mm	0.0323219	0.00243509
	78.7954	5.22	3	77.5443	4.45	3	1000-2000mm	0.0160052	0.00256065
	78.7997	4.11	3	74.7902	5.54	3	1000-2000mm	0.0522223	0.00273578
	78.7997	4.11	3	78.6758	4.63	3	1000-2000mm	0.00157358	0.00206121
	78.7997	4.11	3	77.2981	4.71	3	1000-2000mm	0.0192398	0.00214441
	78.7997	4.11	3	79.1716	4.28	3	1000-2000mm	-0.00470846	0.00188096
	78.7997	4.11	3	78.7229	6.43	3	1000-2000mm	0.000975098	0.00313062
	78.7997	4.11	3	76.8805	6.26	3	1000-2000mm	0.0246569	0.00311682
	78.7997	4.11	3	77.6706	6.27	3	1000-2000mm	0.0144324	0.00307901
	78.7997	4.11	3	76.4481	6.71	3	1000-2000mm	0.0302971	0.00347478
	78.7997	4.11	3	76.4635	5.99	3	1000-2000mm	0.0300957	0.00295242
	80.1961	6.33	3	83.4622	4.38	3	1000-2000mm	-0.0399189	0.00299474
	80.1961	6.33	3	80.5361	5.44	3	1000-2000mm	-0.00423065	0.00359761
	80.1961	6.33	3	93.2462	3.55	3	1000-2000mm	-0.150768	0.00255987
	80.1961	6.33	3	84.9014	3.67	3	1000-2000mm	-0.0570157	0.00269957
	80.1961	6.33	3	81.9768	4.25	3	1000-2000mm	-0.0219614	0.00297266
	80.1961	6.33	3	88.8034	4.98	3	1000-2000mm	-0.10195	0.00312501
	80.1961	6.33	3	87.4262	4.46	3	1000-2000mm	-0.0863201	0.00294422
	80.1961	6.33	3	84.6552	5.62	3	1000-2000mm	-0.0541117	0.0035458
	80.1961	6.33	3	84.3614	5.32	3	1000-2000mm	-0.0506351	0.00340233
	0.24	0.03	3	0.53	0.01	3	1000-2000mm	-0.792238	0.005327
	0.24	0.03	3	0.32	0.08	3	1000-2000mm	-0.287682	0.0260417
	0.24	0.03	3	0.34	0.06	3	1000-2000mm	-0.348307	0.015589
	70.98	0.85	3	71.37	0.29	3	1000-2000mm	-0.00547947	5.33054e-05
	70.98	0.85	3	71.01	0.37	3	1000-2000mm	-0.000422565	5.68517e-05
	70.98	0.85	3	71.9	0.1	3	1000-2000mm	-0.0128781	4.84466e-05
	70.98	0.85	3	71.13	0.07	3	1000-2000mm	-0.00211104	4.81247e-05
	70.98	0.85	3	71.04	0.28	3	1000-2000mm	-0.000844951	5.29802e-05
	70.98	0.85	3	70.98	0.56	3	1000-2000mm	0	6.85502e-05
	70.98	0.85	3	71.57	0.14	3	1000-2000mm	-0.00827784	4.90773e-05
	70.98	0.85	3	71.68	0.2	3	1000-2000mm	-0.00981362	5.03969e-05
	70.98	0.85	3	71.28	0.1	3	1000-2000mm	-0.00421764	4.84579e-05
	0.13	0.013	3	0.14	0.005	3	1000-2000mm	-0.074108	0.0037585
	0.13	0.013	3	0.1	0.017	3	1000-2000mm	0.262364	0.0129667
	0.13	0.013	3	0.08	0.013	3	1000-2000mm	0.485508	0.0121354
	0.13	0.013	3	0.07	0.011	3	1000-2000mm	0.619039	0.0115646
	0.22	0.017	3	0.25	0.017	3	1000-2000mm	-0.127833	0.00353169
	0.22	0.017	3	0.15	0.011	3	1000-2000mm	0.382992	0.00378295
	0.22	0.017	3	0.16	0.026	3	1000-2000mm	0.318454	0.0107924
	0.22	0.017	3	0.15	0.028	3	1000-2000mm	0.382992	0.0136052
	0.13	0.007	3	0.14	0.004	3	1000-2000mm	-0.074108	0.00123858
	0.13	0.007	3	0.08	0.01	3	1000-2000mm	0.485508	0.0061748
	0.13	0.007	3	0.09	0.01	3	1000-2000mm	0.367725	0.0050817
	0.13	0.007	3	0.07	0.009	3	1000-2000mm	0.619039	0.00647667
	33.661	3.22	3	42.138	2.53	3	1000-2000mm	-0.22461	0.00425189
	33.661	3.22	3	44.349	3.41	3	≥2000mm	-0.27575	0.00502095
	36.855	2.88	3	39.435	5.33	3	≥2000mm	-0.0676625	0.00812483
	36.855	2.88	3	41.769	2.31	3	≥2000mm	-0.125163	0.00305502
	49.3366	0	3	54.7522	0	3	≥2000mm	-0.104151	0
	49.3366	0	3	64.1074	0	3	≥2000mm	-0.261894	0
	49.3366	0	3	53.0645	0	3	≥2000mm	-0.0728424	0
	49.3366	0	3	60.7087	0	3	≥2000mm	-0.207422	0
	31.081	2.31	3	34.767	4.75	3	≥2000mm	-0.112072	0.00806327
	31.081	2.31	3	35.258	2.89	3	≥2000mm	-0.126096	0.00408079
	38.379	0	3	93.424	0	3	≥2000mm	-0.889638	0
	38.379	0	3	93.226	0	3	≥2000mm	-0.887516	0
	38.379	0	3	51.896	0	3	≥2000mm	-0.301731	0
	35.47	0.77	3	33.6	1.14	3	≥2000mm	0.0541612	0.000540802
	35.47	0.77	3	34.65	0.67	3	≥2000mm	0.0233895	0.000281716
	35.47	0.77	3	35.99	1.11	3	≥2000mm	-0.0145539	0.00047416
	35.47	0.77	3	31.23	1.05	3	≥2000mm	0.127308	0.000533888
	35.47	0.77	3	34.08	0.46	3	≥2000mm	0.0399766	0.000217815
	7.8563	1.33	3	9.3413	1.46	3	≥2000mm	-0.17313	0.0176959
	7.8563	1.33	3	9.0452	1.75	3	≥2000mm	-0.140918	0.0220304
	7.8563	1.33	3	7.8049	1.28	3	≥2000mm	0.00656402	0.0185184
	7.8563	1.33	3	7.1226	1.99	3	≥2000mm	0.0980429	0.0355732
	7.7924	1.6442	3	9.3881	1.2939	3	≥2000mm	-0.186294	0.0211722
	7.7924	1.6442	3	8.9894	1.0242	3	≥2000mm	-0.142897	0.0191674
	7.7924	1.6442	3	7.8626	0.4852	3	≥2000mm	-0.00896844	0.0161098
	7.7924	1.6442	3	7.0594	0.5122	3	≥2000mm	0.0987888	0.0165952
	3.37	0.05	3	3.15	0.15	3	≥2000mm	0.0675103	0.000829235
	3.37	0.05	3	2.27	0.05	3	≥2000mm	0.395133	0.000235098
	3.37	0.05	3	2.1	0.23	3	≥2000mm	0.472975	0.00407187
	3.15	0.08	3	2.67	0.51	3	≥2000mm	0.165324	0.0123768
	3.15	0.08	3	2.32	0.05	3	≥2000mm	0.305835	0.000369825
	3.15	0.08	3	1.92	0.09	3	≥2000mm	0.495077	0.000947421
	3.15	0.08	3	3.94	0.06	3	≥2000mm	-0.223778	0.000292301
	3.15	0.08	3	3.32	0.2	3	≥2000mm	-0.0525623	0.00142466
	3.15	0.08	3	2.67	0.13	3	≥2000mm	0.165324	0.00100521
	3.15	0.08	3	1.79	0.21	3	≥2000mm	0.565187	0.00480287
	3.05	0.15	3	2.45	0.2	3	≥2000mm	0.219054	0.00302753
	3.05	0.15	3	2.3	0.08	3	≥2000mm	0.282232	0.00120951
	3.05	0.15	3	1.1	0.03	3	≥2000mm	1.01983	0.00105417
	3.05	0.15	3	4.141	0.03	3	≥2000mm	-0.305796	0.00082373
	3.05	0.15	3	3.67	0.51	3	≥2000mm	-0.18505	0.00724329
	3.05	0.15	3	2.75	0.5	3	≥2000mm	0.103541	0.0118255
	3.05	0.15	3	2.14	0.28	3	≥2000mm	0.354336	0.0065127
	3.05	0.15	3	3.4	0.53	3	≥2000mm	-0.108634	0.008906
	3.05	0.15	3	2.62	0.18	3	≥2000mm	0.151967	0.00237957
	3.05	0.15	3	1.9	0.08	3	≥2000mm	0.473288	0.00139719
	3.05	0.15	3	1.27	0.09	3	≥2000mm	0.876125	0.00248024
	2.6	0.03	3	2.45	0.1	3	≥2000mm	0.0594234	0.000599703
	2.6	0.03	3	1.3	0.15	3	≥2000mm	0.693147	0.00448225
	2.6	0.03	3	0.99	0.06	3	≥2000mm	0.965562	0.00126874
	2.6	0.03	3	4.07	0.17	3	≥2000mm	-0.448132	0.00062593
	2.6	0.03	3	3.37	0.09	3	≥2000mm	-0.259401	0.00028212
	2.6	0.03	3	3.3	0.2	3	≥2000mm	-0.238411	0.00126874
	2.6	0.03	3	3.1	0.25	3	≥2000mm	-0.175891	0.00221226
	2.6	0.03	3	3.77	0.05	3	≥2000mm	-0.371564	0.000103011
	2.6	0.03	3	3.35	0.23	3	≥2000mm	-0.253449	0.00161563
	2.6	0.03	3	2.75	0.08	3	≥2000mm	-0.0560895	0.000326472
	2.6	0.03	3	1.25	0.28	3	≥2000mm	0.732368	0.0167697
