# Supplementary material for: Effects of Long-Term Application of Nitrogen Fertilizer on Soil Acidification and Biological Properties in China: A Meta-Analysis
Source: Microorganisms. 2024 Aug 15;12(8):1683. doi: 10.3390/microorganisms12081683 (PMC11356719; doi:10.3390/microorganisms12081683)
Supplement: Supplementary file 1 [file microorganisms-12-01683-s001.zip › Literature statistics(n=115) and original data/6.Soil SC12+original data+data analysis.xlsx]

## Sheet: SC12-MAT
	XC	SEC	NC	XE	SEE	NE	MAT	lnR	Var(lnR)		CATEGORICAL RESULTS
	8.0682	1.23	3	8.9773	2.37	3	≤10℃	0.106769	0.0309789
	8.0682	1.23	3	20.6818	2.27	3	≤10℃	0.941324	0.0117627		--Heterogeneity--
	8.0682	1.23	3	11.1364	1.99	3	≤10℃	0.322289	0.0183908		Class #Studies PooledVar
	8.0682	1.23	3	16.4205	2.65	3	≤10℃	0.7106	0.0164286		------------------------------
	7.2159	0.89	3	6.9318	0.98	3	≤10℃	-0.0401674	0.0117333		≤10℃ 26 0.0218
	7.2159	0.89	3	9.0341	1.16	3	≤10℃	0.224719	0.0105665		10-20℃ 99 0.0505
	8.6863	1.444	3	11.403	1.984	3	≤10℃	0.272129	0.0193025		≥20℃ 51 0.0541
	8.6863	1.444	3	15.5517	2.342	3	≤10℃	0.582423	0.0167713
	8.6863	1.444	3	18.2683	2.131	3	≤10℃	0.74342	0.0137475		Model df Q Prob(Chi-Square) Prob(Rand)
	8.6863	1.444	3	12.1143	2.142	3	≤10℃	0.33264	0.0196331		-------------------------------------------------------------
	8.4354	2.41	3	11.3522	2.73	3	≤10℃	0.296974	0.0464855		Between 2 153.1540 0.00000 0.001
	8.4354	2.41	3	15.6017	2.36	3	≤10℃	0.614943	0.0348354		Within 173 904.2913 0.00000
	8.4354	2.41	3	18.2214	3.68	3	≤10℃	0.77016	0.0408043		-------------------------------------------------------------
	8.4354	2.41	3	12.1802	3.84	3	≤10℃	0.367375	0.0603391		Total 175 1057.4453 0.00000
	28.0843	0	3	29.0964	0	3	≤10℃	0.0354038	0
	28.0843	0	3	28.7169	0	3	≤10℃	0.0222751	0
	28.0843	0	3	28.9699	0	3	≤10℃	0.0310467	0		--Mean Effect Sizes--
	28.0843	0	3	30.1084	0	3	≤10℃	0.0695935	0		Class #Studies E+ df 95% CI Bootstrap CI Bias CI
	28.0843	0	3	29.2229	0	3	≤10℃	0.0397419	0		----------------------------------------------------------------------------------------------------
	20.241	0	3	21.253	0	3	≤10℃	0.0487878	0		≤10℃ 26 0.1056 25 0.0844 to 0.1154 0.2046 to 0.3855 0.2061 to 0.3905
	20.241	0	3	22.2651	0	3	≤10℃	0.0953102	0		10-20℃ 99 0.1725 98 0.1438 to 0.1987 0.2694 to 0.3024 0.2658 to 0.3001
	20.241	0	3	21.3795	0	3	≤10℃	0.0547223	0		≥20℃ 51 0.2245 50 0.1699 to 0.2895 0.2007 to 0.3546 0.2057 to 0.3486
	20.241	0	3	22.2651	0	3	≤10℃	0.0953102	0
	20.241	0	3	22.7711	0	3	≤10℃	0.117782	0		SUMMARY RESULTS
	14.2952	0	3	14.8012	0	3	≤10℃	0.0347844	0
	14.2952	0	3	15.3072	0	3	≤10℃	0.0683995	0		Heterogeneity df Prob(Chi-Square)
	14.2952	0	3	15.8133	0	3	≤10℃	0.100928	0		-------------------------------------------
	14.2952	0	3	16.1928	0	3	≤10℃	0.124643	0		Qtotal 1057.4453 175 0.00000
	14.2952	0	3	16.0663	0	3	≤10℃	0.1168	0
	9.2943	0	3	12.8651	0	3	≤10℃	0.325117	0		Mean Effect Size 95% CI Bootstrap CI Bias CI
	9.2943	0	3	8.7951	0	3	≤10℃	-0.0552066	0		-------------------------------------------------------------------------------
	9.2943	0	3	15.2234	0	3	≤10℃	0.493432	0		E++ 0.0929 0.0273 to 0.1528 0.1436 to 0.2340 0.1370 to 0.2402
	3.4237	0	3	4.8014	0	3	≤10℃	0.338186	0
	3.4237	0	3	8.2173	0	3	≤10℃	0.87552	0		Sqrt Pooled Variance = 0.2247
	3.4237	0	3	10.6139	0	3	≤10℃	1.13144	0		Mean Study Variance = 0.0088 Ratio = 25.5571
	6.0162	0	3	7.2743	0	3	≤10℃	0.189892	0
	6.0162	0	3	10.0303	0	3	≤10℃	0.511155	0		-------------------------------------------------------------
	6.0162	0	3	14.1657	0	3	≤10℃	0.856368	0
	2.7947	0	3	6.0308	0	3	≤10℃	0.769155	0
	2.7947	0	3	9.2664	0	3	≤10℃	1.19867	0
	2.7947	0	3	13.3422	0	3	≤10℃	1.56321	0
	1.9713	0	3	4.0085	0	3	≤10℃	0.709724	0
	1.9713	0	3	8.7424	0	3	≤10℃	1.48949	0
	1.9713	0	3	12.4576	0	3	≤10℃	1.84364	0
	28.55	2.54	3	34.94	3.11	3	≤10℃	0.201975	0.00527927
	28.55	2.54	3	38.11	3.64	3	≤10℃	0.28882	0.00567927
	28.55	2.54	3	72.76	2.29	3	≤10℃	0.935509	0.00296855
	23.4	1.04	3	29.03	0.39	3	≤10℃	0.215594	0.000718597
	23.4	1.04	3	29.2	0.41	3	≤10℃	0.221433	0.000724154
	23.4	1.04	3	30.73	0.13	3	≤10℃	0.272503	0.000664402
	23.4	1.04	3	33.72	0.27	3	≤10℃	0.365355	0.000679808
	23.4	1.04	3	35.28	0.33	3	≤10℃	0.41058	0.0006876
	23.4	1.04	3	28.33	1.24	3	≤10℃	0.191185	0.00129704
	23.4	1.04	3	29.55	0.79	3	≤10℃	0.233348	0.000896678
	23.4	1.04	3	32.43	0.43	3	≤10℃	0.326348	0.000717039
	23.4	1.04	3	35.03	0.58	3	≤10℃	0.403469	0.000749817
	14.5	1.1	3	7.8	0.9	3	10-20℃	-0.620025	0.00635622
	15.2	0.5	3	6.6	0.2	3	10-20℃	-0.834226	0.000666779
	2.91	0.01	3	3.19	0.31	3	10-20℃	0.0918678	0.00315184
	2.91	0.01	3	5.52	0.12	3	10-20℃	0.640225	0.000161466
	2.91	0.01	3	6.21	0.13	3	10-20℃	0.758008	0.000150013
	49.25	13.51	3	212.85	27.5	3	10-20℃	1.46368	0.030647
	49.25	13.51	3	179.88	37.85	3	10-20℃	1.29538	0.0398414
	49.25	13.51	3	212.85	4.18	3	10-20℃	1.46368	0.0252114
	21.1088	2.33	3	18.353	2.65	3	10-20℃	-0.139897	0.0110108
	21.1088	2.33	3	14.4477	1.72	3	10-20℃	-0.379155	0.00878559
	31.07	0.03	3	23.4	0.04	3	10-20℃	-0.283507	1.28479e-06
	31.07	0.03	3	23.04	0.02	3	10-20℃	-0.299011	5.61943e-07
	31.07	0.03	3	21.13	0.04	3	10-20℃	-0.385549	1.50531e-06
	31.07	0.03	3	32.74	0.05	3	10-20℃	0.0523548	1.0882e-06
	31.07	0.03	3	33.77	0.07	3	10-20℃	0.0833301	1.743e-06
	33.9996	5.7	3	53.3813	4.09	3	10-20℃	0.451112	0.0113255
	33.9996	5.7	3	47.2226	6.17	3	10-20℃	0.328524	0.0150592
	33.9996	5.7	3	37.4944	5.24	3	10-20℃	0.0978428	0.0158791
	33.9996	5.7	3	38.4715	5.36	3	10-20℃	0.123569	0.0158391
	33.9996	5.7	3	31.5594	7.11	3	10-20℃	-0.0744773	0.0262872
	33.9996	5.7	3	29.7212	4.67	3	10-20℃	-0.134488	0.0175984
	33.9996	5.7	3	36.1444	6.23	3	10-20℃	0.0611733	0.0192719
	33.9996	5.7	3	32.8011	5.51	3	10-20℃	-0.0358867	0.0187747
	33.9996	5.7	3	28.8953	5.87	3	10-20℃	-0.16267	0.023125
	25.3704	4.43	3	25.0319	5.13	3	10-20℃	-0.0134321	0.0241632
	25.3704	4.43	3	31.8318	6.77	3	10-20℃	0.226883	0.0252409
	25.3704	4.43	3	33.5589	4.31	3	10-20℃	0.279719	0.0156614
	25.3704	4.43	3	30.9692	8.24	3	10-20℃	0.19941	0.0337611
	25.3704	4.43	3	29.8798	7.47	3	10-20℃	0.1636	0.0309968
	25.3704	4.43	3	27.6629	6.88	3	10-20℃	0.086509	0.0307819
	25.3704	4.43	3	29.3912	6.98	3	10-20℃	0.147112	0.0289631
	25.3704	4.43	3	27.9282	7.18	3	10-20℃	0.0960538	0.0321946
	25.3704	4.43	3	31.3463	5.73	3	10-20℃	0.211513	0.0213014
	33.6419	6.57	3	50.3921	6.87	3	10-20℃	0.404062	0.0189084
	33.6419	6.57	3	73.5297	5.91	3	10-20℃	0.781917	0.0148664
	33.6419	6.57	3	100.422	7.34	3	10-20℃	1.09361	0.0144938
	33.6419	6.57	3	91.4445	6.11	3	10-20℃	0.99996	0.0142012
	33.6419	6.57	3	93.174	7.84	3	10-20℃	1.0187	0.0150731
	33.6419	6.57	3	107.858	6.68	3	10-20℃	1.16504	0.0139916
	33.6419	6.57	3	72.2144	5.77	3	10-20℃	0.763867	0.0148411
	33.6419	6.57	3	66.8077	4.79	3	10-20℃	0.686046	0.0144266
	33.6419	6.57	3	53.3255	6.18	3	10-20℃	0.460642	0.01719
	3.82	0.163	3	5.51	0.234	3	10-20℃	0.366314	0.0012081
	3.82	0.163	3	3.36	0.149	3	10-20℃	-0.128309	0.00126241
	3.82	0.163	3	2.29	0.087	3	10-20℃	-0.511699	0.00108803
	3.82	0.163	3	1.76	0.104	3	10-20℃	-0.774937	0.00177083
	6.47	0.082	3	6.66	0.061	3	10-20℃	0.0289434	8.15058e-05
	6.47	0.082	3	6.07	0.011	3	10-20℃	-0.0638175	5.46371e-05
	6.47	0.082	3	6.11	0.261	3	10-20℃	-0.0572493	0.000661786
	6.47	0.082	3	4.69	0.543	3	10-20℃	-0.321744	0.00452174
	4.48	0.09	3	5.7	0.224	3	10-20℃	0.240843	0.000649311
	4.48	0.09	3	3.68	0.195	3	10-20℃	-0.19671	0.00107048
	4.48	0.09	3	3.15	0.134	3	10-20℃	-0.352221	0.000737735
	4.48	0.09	3	2.46	0.022	3	10-20℃	-0.599462	0.000161186
	9.35	1.23	3	13.59	4.44	3	10-20℃	0.373958	0.0413485
	9.35	1.23	3	12.83	3.8	3	10-20℃	0.31641	0.0350096
	9.35	1.23	3	12.3	3.41	3	10-20℃	0.274223	0.0313884
	14	0	3	22.5	0	3	10-20℃	0.474458	0
	14	0	3	22	0	3	10-20℃	0.451985	0
	14	0	3	17	0	3	10-20℃	0.194156	0
	14	0	3	22	0	3	10-20℃	0.451985	0
	14	0	3	20	0	3	10-20℃	0.356675	0
	14	0	3	18	0	3	10-20℃	0.251314	0
	56.54	2.1	3	48.53	4.05	3	10-20℃	-0.152766	0.00278134
	56.54	2.1	3	34.01	0.19	3	10-20℃	-0.508294	0.000470242
	56.54	2.1	3	15.33	0.6	3	10-20℃	-1.30514	0.000970458
	45.12	4.2	3	36.43	2.2	3	10-20℃	-0.213933	0.00410392
	45.12	4.2	3	23.97	3.14	3	10-20℃	-0.632523	0.00860836
	45.12	4.2	3	5.22	0.25	3	10-20℃	-2.15683	0.00365285
	59.28	0.49	3	58.71	1.09	3	10-20℃	-0.00966191	0.000137672
	59.28	0.49	3	36.23	0.66	3	10-20℃	-0.492384	0.000133394
	59.28	0.49	3	13.38	6.1	3	10-20℃	-1.48851	0.0693057
	46.63	3.82	3	32.24	3.98	3	10-20℃	-0.369036	0.00731694
	46.63	3.82	3	23.71	1.11	3	10-20℃	-0.676347	0.00296761
	46.63	3.82	3	9.68	0.28	3	10-20℃	-1.57218	0.00251594
	60.3	1.34	3	58.24	0.39	3	10-20℃	-0.0347597	0.000179556
	60.3	1.34	3	45.91	1.3	3	10-20℃	-0.272649	0.000431879
	60.3	1.34	3	27.7	0.52	3	10-20℃	-0.7779	0.000282079
	60.54	0.25	3	57.89	2.56	3	10-20℃	-0.0447596	0.00065754
	60.54	0.25	3	39.94	1.79	3	10-20℃	-0.415926	0.000675212
	60.54	0.25	3	14.05	2.18	3	10-20℃	-1.46068	0.00803057
	65.27	0.75	3	53.38	0.85	3	10-20℃	-0.201096	0.000128532
	65.27	0.75	3	37.65	0.22	3	10-20℃	-0.5502	5.53937e-05
	65.27	0.75	3	29.02	0.87	3	10-20℃	-0.810547	0.000343599
	60.76	0.29	3	41.63	0.32	3	10-20℃	-0.378111	2.72889e-05
	60.76	0.29	3	25.28	0.9	3	10-20℃	-0.876918	0.000430077
	60.76	0.29	3	15.39	0.33	3	10-20℃	-1.37321	0.000160854
	38.79	0.69	3	31.88	1.84	3	10-20℃	-0.196184	0.00121587
	38.79	0.69	3	26.18	0.93	3	10-20℃	-0.393167	0.000526107
	38.79	0.69	3	12.39	2.85	3	10-20℃	-1.14127	0.0177425
	70.34	2.51	3	68.18	1.55	3	10-20℃	-0.0311894	0.000596722
	70.34	2.51	3	42.81	2.05	3	10-20℃	-0.496569	0.0011888
	70.34	2.51	3	29.24	0.14	3	10-20℃	-0.877803	0.000432087
	66.97	0.85	3	51.42	6.28	3	10-20℃	-0.264218	0.00502573
	66.97	0.85	3	31.02	2.23	3	10-20℃	-0.769613	0.00177638
	66.97	0.85	3	4.77	0.97	3	10-20℃	-2.6419	0.013838
	42.71	1.33	3	34.09	2.18	3	10-20℃	-0.225429	0.00168637
	42.71	1.33	3	20.91	2.01	3	10-20℃	-0.714206	0.00340332
	42.71	1.33	3	7.06	2.53	3	10-20℃	-1.79999	0.0431298
	61.24	0.97	3	54.92	0.78	3	10-20℃	-0.108923	0.000150865
	61.24	0.97	3	39	0.34	3	10-20℃	-0.451239	0.000108962
	61.24	0.97	3	19.23	0.38	3	10-20℃	-1.15833	0.000213791
	42.67	2.07	3	39.17	3.69	3	10-20℃	-0.0855849	0.00374264
	42.67	2.07	3	16.3	2.55	3	10-20℃	-0.962331	0.00894247
	42.67	2.07	3	13.07	0.57	3	10-20℃	-1.18318	0.00141845
	31.49	2.37	3	42.24	3.1	3	≥20℃	0.293698	0.00368349
	31.49	2.37	3	49.95	2.09	3	≥20℃	0.461352	0.0024717
	31.49	2.37	3	42.33	2.93	3	≥20℃	0.295826	0.00348517
	31.49	2.37	3	35.52	2.5	3	≥20℃	0.120426	0.00353937
	31.49	2.37	3	42.58	2.27	3	≥20℃	0.301715	0.00283549
	31.49	2.37	3	48.22	2.3	3	≥20℃	0.426104	0.00264649
	31.49	2.37	3	39.43	1.37	3	≥20℃	0.224857	0.00229053
	31.49	2.37	3	36.5	1.14	3	≥20℃	0.147642	0.00221329
	31.49	2.37	3	32.8	2.72	3	≥20℃	0.0407585	0.00418041
	31.49	2.37	3	37.84	2.42	3	≥20℃	0.183697	0.00325147
	31.49	2.37	3	25.36	1.37	3	≥20℃	-0.216497	0.00286092
	31.49	2.37	3	19.99	3.8	3	≥20℃	-0.454438	0.0139335
	38.98	2.63	3	47.81	2.92	3	≥20℃	0.204186	0.00276081
	38.98	2.63	3	57.34	2.52	3	≥20℃	0.38595	0.00216124
	38.98	2.63	3	46.26	3.44	3	≥20℃	0.171229	0.00336067
	38.98	2.63	3	41.66	2.02	3	≥20℃	0.0664927	0.00230111
	38.98	2.63	3	48.55	1.92	3	≥20℃	0.219546	0.00203874
	38.98	2.63	3	52.95	2.67	3	≥20℃	0.306299	0.00236498
	38.98	2.63	3	43.36	1.56	3	≥20℃	0.106489	0.00194889
	38.98	2.63	3	39.43	2.32	3	≥20℃	0.0114783	0.00267141
	38.98	2.63	3	37.72	2.8	3	≥20℃	-0.0328582	0.00335418
	38.98	2.63	3	41.92	3.3	3	≥20℃	0.0727143	0.00358311
	38.98	2.63	3	28.56	1.43	3	≥20℃	-0.311042	0.00235309
	38.98	2.63	3	24.59	3.91	3	≥20℃	-0.460709	0.00994524
	48.74	2.67	3	72.54	2.69	3	≥20℃	0.397638	0.00145868
	48.74	2.67	3	78.14	2.38	3	≥20℃	0.472002	0.00130953
	48.74	2.67	3	68.06	2.96	3	≥20℃	0.33389	0.00163079
	48.74	2.67	3	66.01	2.74	3	≥20℃	0.303306	0.00157463
	48.74	2.67	3	67.13	1.96	3	≥20℃	0.320131	0.00128446
	48.74	2.67	3	72.23	2.74	3	≥20℃	0.393355	0.00147997
	48.74	2.67	3	57.18	1.58	3	≥20℃	0.159704	0.00125481
	48.74	2.67	3	53.36	2.96	3	≥20℃	0.0905614	0.00202602
	48.74	2.67	3	49.11	2.73	3	≥20℃	0.00756263	0.00203036
	48.74	2.67	3	62.75	1.96	3	≥20℃	0.252659	0.00132551
	48.74	2.67	3	34.88	2.15	3	≥20℃	-0.334586	0.00226679
	48.74	2.67	3	32.41	2.89	3	≥20℃	-0.408033	0.00365073
	44.2	2.33	3	56.83	3.4	3	≥20℃	0.25134	0.0021194
	44.2	2.33	3	62.23	2.75	3	≥20℃	0.342112	0.00157723
	44.2	2.33	3	50.18	2.95	3	≥20℃	0.126892	0.00207831
	44.2	2.33	3	48.25	2.47	3	≥20℃	0.087671	0.00179982
	44.2	2.33	3	51.34	3.09	3	≥20℃	0.149745	0.00213378
	44.2	2.33	3	58.65	3.33	3	≥20℃	0.282863	0.00200085
	44.2	2.33	3	46.93	0.78	3	≥20℃	0.0599323	0.00101837
	44.2	2.33	3	43.2	2.92	3	≥20℃	-0.0228843	0.00244921
	44.2	2.33	3	42.43	2.11	3	≥20℃	-0.0408691	0.00175061
	44.2	2.33	3	46.14	3.14	3	≥20℃	0.0429555	0.00247006
	44.2	2.33	3	35.48	1.26	3	≥20℃	-0.219756	0.00134668
	44.2	2.33	3	30.44	2.32	3	≥20℃	-0.372967	0.00286256
	36.4	1.83	3	30.29	4.91	3	≥20℃	-0.183751	0.00960129
	36.4	1.83	3	21.21	4.38	3	≥20℃	-0.540096	0.0150575
	36.4	1.83	3	15.12	2.2	3	≥20℃	-0.87855	0.00789952

## Sheet: S12-MAP
	XC	SEC	NC	XE	SEE	NE	MAP	lnR	Var(lnR)		CATEGORICAL RESULTS
	8.0682	1.23	3	8.9773	2.37	3	≤1000mm	0.106769	0.0309789
	8.0682	1.23	3	20.6818	2.27	3	≤1000mm	0.941324	0.0117627		--Heterogeneity--
	8.0682	1.23	3	11.1364	1.99	3	≤1000mm	0.322289	0.0183908		Class #Studies PooledVar
	8.0682	1.23	3	16.4205	2.65	3	≤1000mm	0.7106	0.0164286		----------------------------------
	7.2159	0.89	3	6.9318	0.98	3	≤1000mm	-0.0401674	0.0117333		≤1000mm 41 0.1017
	7.2159	0.89	3	9.0341	1.16	3	≤1000mm	0.224719	0.0105665		1000-2000mm 91 0.2509
	8.6863	1.444	3	11.403	1.984	3	≤1000mm	0.272129	0.0193025		≥2000mm 44 0.0423
	8.6863	1.444	3	15.5517	2.342	3	≤1000mm	0.582423	0.0167713
	8.6863	1.444	3	18.2683	2.131	3	≤1000mm	0.74342	0.0137475		Model df Q Prob(Chi-Square) Prob(Rand)
	8.6863	1.444	3	12.1143	2.142	3	≤1000mm	0.33264	0.0196331		-------------------------------------------------------------
	9.2943	0	3	12.8651	0	3	≤1000mm	0.325117	0		Between 2 118.0616 0.00000 0.001
	9.2943	0	3	8.7951	0	3	≤1000mm	-0.0552066	0		Within 173 917.5996 0.00000
	9.2943	0	3	15.2234	0	3	≤1000mm	0.493432	0		-------------------------------------------------------------
	3.4237	0	3	4.8014	0	3	≤1000mm	0.338186	0		Total 175 1035.6612 0.00000
	3.4237	0	3	8.2173	0	3	≤1000mm	0.87552	0
	3.4237	0	3	10.6139	0	3	≤1000mm	1.13144	0
	6.0162	0	3	7.2743	0	3	≤1000mm	0.189892	0		--Mean Effect Sizes--
	6.0162	0	3	10.0303	0	3	≤1000mm	0.511155	0		Class #Studies E+ df 95% CI Bootstrap CI Bias CI
	6.0162	0	3	14.1657	0	3	≤1000mm	0.856368	0		----------------------------------------------------------------------------------------------------
	2.7947	0	3	6.0308	0	3	≤1000mm	0.769155	0		≤1000mm 41 0.1065 40 0.0282 to 0.1366 0.0116 to 0.2547 0.0115 to 0.2584
	2.7947	0	3	9.2664	0	3	≤1000mm	1.19867	0		1000-2000mm 91 0.1894 90 0.0678 to 0.2390 0.1038 to 0.3025 0.1072 to 0.3047
	2.7947	0	3	13.3422	0	3	≤1000mm	1.56321	0		≥2000mm 44 0.1328 43 0.0683 to 0.1544 0.0823 to 0.3061 0.0950 to 0.3208
	1.9713	0	3	4.0085	0	3	≤1000mm	0.709724	0
	1.9713	0	3	8.7424	0	3	≤1000mm	1.48949	0		SUMMARY RESULTS
	1.9713	0	3	12.4576	0	3	≤1000mm	1.84364	0
	8.4354	2.41	3	11.3522	2.73	3	≤1000mm	0.296974	0.0464855		Heterogeneity df Prob(Chi-Square)
	8.4354	2.41	3	15.6017	2.36	3	≤1000mm	0.614943	0.0348354		-------------------------------------------
	8.4354	2.41	3	18.2214	3.68	3	≤1000mm	0.77016	0.0408043		Qtotal 1035.6612 175 0.00000
	8.4354	2.41	3	12.1802	3.84	3	≤1000mm	0.367375	0.0603391
	28.0843	0	3	29.0964	0	3	≤1000mm	0.0354038	0		Mean Effect Size 95% CI Bootstrap CI Bias CI
	28.0843	0	3	28.7169	0	3	≤1000mm	0.0222751	0		-------------------------------------------------------------------------------
	28.0843	0	3	28.9699	0	3	≤1000mm	0.0310467	0		E++ 0.0929 0.0273 to 0.1528 0.1436 to 0.2340 0.1370 to 0.2402
	28.0843	0	3	30.1084	0	3	≤1000mm	0.0695935	0
	28.0843	0	3	29.2229	0	3	≤1000mm	0.0397419	0		Sqrt Pooled Variance = 0.2274
	36.4	1.83	3	30.29	4.91	3	≤1000mm	-0.183751	0.00960129		Mean Study Variance = 0.0088 Ratio = 25.8717
	36.4	1.83	3	21.21	4.38	3	≤1000mm	-0.540096	0.0150575
	36.4	1.83	3	15.12	2.2	3	≤1000mm	-0.87855	0.00789952		-------------------------------------------------------------
	28.55	2.54	3	34.94	3.11	3	≤1000mm	0.201975	0.00527927
	28.55	2.54	3	38.11	3.64	3	≤1000mm	0.28882	0.00567927
	28.55	2.54	3	72.76	2.29	3	≤1000mm	0.935509	0.00296855
	23.4	1.04	3	29.03	0.39	3	≤1000mm	0.215594	0.000718597
	23.4	1.04	3	29.2	0.41	3	≤1000mm	0.221433	0.000724154
	23.4	1.04	3	30.73	0.13	3	≤1000mm	0.272503	0.000664402
	23.4	1.04	3	33.72	0.27	3	≤1000mm	0.365355	0.000679808
	23.4	1.04	3	35.28	0.33	3	≤1000mm	0.41058	0.0006876
	23.4	1.04	3	28.33	1.24	3	≤1000mm	0.191185	0.00129704
	23.4	1.04	3	29.55	0.79	3	≤1000mm	0.233348	0.000896678
	23.4	1.04	3	32.43	0.43	3	≤1000mm	0.326348	0.000717039
	23.4	1.04	3	35.03	0.58	3	≤1000mm	0.403469	0.000749817
	3.82	0.163	3	5.51	0.234	3	≤1000mm	0.366314	0.0012081
	3.82	0.163	3	3.36	0.149	3	≤1000mm	-0.128309	0.00126241
	3.82	0.163	3	2.29	0.087	3	≤1000mm	-0.511699	0.00108803
	3.82	0.163	3	1.76	0.104	3	≤1000mm	-0.774937	0.00177083
	6.47	0.082	3	6.66	0.061	3	≤1000mm	0.0289434	8.15058e-05
	6.47	0.082	3	6.07	0.011	3	≤1000mm	-0.0638175	5.46371e-05
	6.47	0.082	3	6.11	0.261	3	≤1000mm	-0.0572493	0.000661786
	6.47	0.082	3	4.69	0.543	3	≤1000mm	-0.321744	0.00452174
	4.48	0.09	3	5.7	0.224	3	≤1000mm	0.240843	0.000649311
	4.48	0.09	3	3.68	0.195	3	≤1000mm	-0.19671	0.00107048
	4.48	0.09	3	3.15	0.134	3	≤1000mm	-0.352221	0.000737735
	4.48	0.09	3	2.46	0.022	3	≤1000mm	-0.599462	0.000161186
	14.5	1.1	3	7.8	0.9	3	1000-2000mm	-0.620025	0.00635622
	15.2	0.5	3	6.6	0.2	3	1000-2000mm	-0.834226	0.000666779
	2.91	0.01	3	3.19	0.31	3	1000-2000mm	0.0918678	0.00315184
	2.91	0.01	3	5.52	0.12	3	1000-2000mm	0.640225	0.000161466
	2.91	0.01	3	6.21	0.13	3	1000-2000mm	0.758008	0.000150013
	49.25	13.51	3	212.85	27.5	3	1000-2000mm	1.46368	0.030647
	49.25	13.51	3	179.88	37.85	3	1000-2000mm	1.29538	0.0398414
	49.25	13.51	3	212.85	4.18	3	1000-2000mm	1.46368	0.0252114
	21.1088	2.33	3	18.353	2.65	3	1000-2000mm	-0.139897	0.0110108
	21.1088	2.33	3	14.4477	1.72	3	1000-2000mm	-0.379155	0.00878559
	31.49	2.37	3	42.24	3.1	3	1000-2000mm	0.293698	0.00368349
	31.49	2.37	3	49.95	2.09	3	1000-2000mm	0.461352	0.0024717
	31.49	2.37	3	42.33	2.93	3	1000-2000mm	0.295826	0.00348517
	31.49	2.37	3	35.52	2.5	3	1000-2000mm	0.120426	0.00353937
	31.49	2.37	3	42.58	2.27	3	1000-2000mm	0.301715	0.00283549
	31.49	2.37	3	48.22	2.3	3	1000-2000mm	0.426104	0.00264649
	31.49	2.37	3	39.43	1.37	3	1000-2000mm	0.224857	0.00229053
	31.49	2.37	3	36.5	1.14	3	1000-2000mm	0.147642	0.00221329
	31.49	2.37	3	32.8	2.72	3	1000-2000mm	0.0407585	0.00418041
	31.49	2.37	3	37.84	2.42	3	1000-2000mm	0.183697	0.00325147
	31.49	2.37	3	25.36	1.37	3	1000-2000mm	-0.216497	0.00286092
	31.49	2.37	3	19.99	3.8	3	1000-2000mm	-0.454438	0.0139335
	38.98	2.63	3	47.81	2.92	3	1000-2000mm	0.204186	0.00276081
	38.98	2.63	3	57.34	2.52	3	1000-2000mm	0.38595	0.00216124
	38.98	2.63	3	46.26	3.44	3	1000-2000mm	0.171229	0.00336067
	38.98	2.63	3	41.66	2.02	3	1000-2000mm	0.0664927	0.00230111
	38.98	2.63	3	48.55	1.92	3	1000-2000mm	0.219546	0.00203874
	38.98	2.63	3	52.95	2.67	3	1000-2000mm	0.306299	0.00236498
	38.98	2.63	3	43.36	1.56	3	1000-2000mm	0.106489	0.00194889
	38.98	2.63	3	39.43	2.32	3	1000-2000mm	0.0114783	0.00267141
	38.98	2.63	3	37.72	2.8	3	1000-2000mm	-0.0328582	0.00335418
	38.98	2.63	3	41.92	3.3	3	1000-2000mm	0.0727143	0.00358311
	38.98	2.63	3	28.56	1.43	3	1000-2000mm	-0.311042	0.00235309
	38.98	2.63	3	24.59	3.91	3	1000-2000mm	-0.460709	0.00994524
	48.74	2.67	3	72.54	2.69	3	1000-2000mm	0.397638	0.00145868
	48.74	2.67	3	78.14	2.38	3	1000-2000mm	0.472002	0.00130953
	48.74	2.67	3	68.06	2.96	3	1000-2000mm	0.33389	0.00163079
	48.74	2.67	3	66.01	2.74	3	1000-2000mm	0.303306	0.00157463
	48.74	2.67	3	67.13	1.96	3	1000-2000mm	0.320131	0.00128446
	48.74	2.67	3	72.23	2.74	3	1000-2000mm	0.393355	0.00147997
	48.74	2.67	3	57.18	1.58	3	1000-2000mm	0.159704	0.00125481
	48.74	2.67	3	53.36	2.96	3	1000-2000mm	0.0905614	0.00202602
	48.74	2.67	3	49.11	2.73	3	1000-2000mm	0.00756263	0.00203036
	48.74	2.67	3	62.75	1.96	3	1000-2000mm	0.252659	0.00132551
	48.74	2.67	3	34.88	2.15	3	1000-2000mm	-0.334586	0.00226679
	48.74	2.67	3	32.41	2.89	3	1000-2000mm	-0.408033	0.00365073
	9.35	1.23	3	13.59	4.44	3	1000-2000mm	0.373958	0.0413485
	9.35	1.23	3	12.83	3.8	3	1000-2000mm	0.31641	0.0350096
	9.35	1.23	3	12.3	3.41	3	1000-2000mm	0.274223	0.0313884
	14	0	3	22.5	0	3	1000-2000mm	0.474458	0
	14	0	3	22	0	3	1000-2000mm	0.451985	0
	14	0	3	17	0	3	1000-2000mm	0.194156	0
	14	0	3	22	0	3	1000-2000mm	0.451985	0
	14	0	3	20	0	3	1000-2000mm	0.356675	0
	14	0	3	18	0	3	1000-2000mm	0.251314	0
	56.54	2.1	3	48.53	4.05	3	1000-2000mm	-0.152766	0.00278134
	56.54	2.1	3	34.01	0.19	3	1000-2000mm	-0.508294	0.000470242
	56.54	2.1	3	15.33	0.6	3	1000-2000mm	-1.30514	0.000970458
	45.12	4.2	3	36.43	2.2	3	1000-2000mm	-0.213933	0.00410392
	45.12	4.2	3	23.97	3.14	3	1000-2000mm	-0.632523	0.00860836
	45.12	4.2	3	5.22	0.25	3	1000-2000mm	-2.15683	0.00365285
	59.28	0.49	3	58.71	1.09	3	1000-2000mm	-0.00966191	0.000137672
	59.28	0.49	3	36.23	0.66	3	1000-2000mm	-0.492384	0.000133394
	59.28	0.49	3	13.38	6.1	3	1000-2000mm	-1.48851	0.0693057
	46.63	3.82	3	32.24	3.98	3	1000-2000mm	-0.369036	0.00731694
	46.63	3.82	3	23.71	1.11	3	1000-2000mm	-0.676347	0.00296761
	46.63	3.82	3	9.68	0.28	3	1000-2000mm	-1.57218	0.00251594
	60.3	1.34	3	58.24	0.39	3	1000-2000mm	-0.0347597	0.000179556
	60.3	1.34	3	45.91	1.3	3	1000-2000mm	-0.272649	0.000431879
	60.3	1.34	3	27.7	0.52	3	1000-2000mm	-0.7779	0.000282079
	60.54	0.25	3	57.89	2.56	3	1000-2000mm	-0.0447596	0.00065754
	60.54	0.25	3	39.94	1.79	3	1000-2000mm	-0.415926	0.000675212
	60.54	0.25	3	14.05	2.18	3	1000-2000mm	-1.46068	0.00803057
	65.27	0.75	3	53.38	0.85	3	1000-2000mm	-0.201096	0.000128532
	65.27	0.75	3	37.65	0.22	3	1000-2000mm	-0.5502	5.53937e-05
	65.27	0.75	3	29.02	0.87	3	1000-2000mm	-0.810547	0.000343599
	60.76	0.29	3	41.63	0.32	3	1000-2000mm	-0.378111	2.72889e-05
	60.76	0.29	3	25.28	0.9	3	1000-2000mm	-0.876918	0.000430077
	60.76	0.29	3	15.39	0.33	3	1000-2000mm	-1.37321	0.000160854
	38.79	0.69	3	31.88	1.84	3	1000-2000mm	-0.196184	0.00121587
	38.79	0.69	3	26.18	0.93	3	1000-2000mm	-0.393167	0.000526107
	38.79	0.69	3	12.39	2.85	3	1000-2000mm	-1.14127	0.0177425
	70.34	2.51	3	68.18	1.55	3	1000-2000mm	-0.0311894	0.000596722
	70.34	2.51	3	42.81	2.05	3	1000-2000mm	-0.496569	0.0011888
	70.34	2.51	3	29.24	0.14	3	1000-2000mm	-0.877803	0.000432087
	66.97	0.85	3	51.42	6.28	3	1000-2000mm	-0.264218	0.00502573
	66.97	0.85	3	31.02	2.23	3	1000-2000mm	-0.769613	0.00177638
	66.97	0.85	3	4.77	0.97	3	1000-2000mm	-2.6419	0.013838
	42.71	1.33	3	34.09	2.18	3	1000-2000mm	-0.225429	0.00168637
	42.71	1.33	3	20.91	2.01	3	1000-2000mm	-0.714206	0.00340332
	42.71	1.33	3	7.06	2.53	3	1000-2000mm	-1.79999	0.0431298
	61.24	0.97	3	54.92	0.78	3	1000-2000mm	-0.108923	0.000150865
	61.24	0.97	3	39	0.34	3	1000-2000mm	-0.451239	0.000108962
	61.24	0.97	3	19.23	0.38	3	1000-2000mm	-1.15833	0.000213791
	42.67	2.07	3	39.17	3.69	3	1000-2000mm	-0.0855849	0.00374264
	42.67	2.07	3	16.3	2.55	3	1000-2000mm	-0.962331	0.00894247
	42.67	2.07	3	13.07	0.57	3	1000-2000mm	-1.18318	0.00141845
	31.07	0.03	3	23.4	0.04	3	≥2000mm	-0.283507	1.28479e-06
	31.07	0.03	3	23.04	0.02	3	≥2000mm	-0.299011	5.61943e-07
	31.07	0.03	3	21.13	0.04	3	≥2000mm	-0.385549	1.50531e-06
	31.07	0.03	3	32.74	0.05	3	≥2000mm	0.0523548	1.0882e-06
	31.07	0.03	3	33.77	0.07	3	≥2000mm	0.0833301	1.743e-06
	33.9996	5.7	3	53.3813	4.09	3	≥2000mm	0.451112	0.0113255
	33.9996	5.7	3	47.2226	6.17	3	≥2000mm	0.328524	0.0150592
	33.9996	5.7	3	37.4944	5.24	3	≥2000mm	0.0978428	0.0158791
	33.9996	5.7	3	38.4715	5.36	3	≥2000mm	0.123569	0.0158391
	33.9996	5.7	3	31.5594	7.11	3	≥2000mm	-0.0744773	0.0262872
	33.9996	5.7	3	29.7212	4.67	3	≥2000mm	-0.134488	0.0175984
	33.9996	5.7	3	36.1444	6.23	3	≥2000mm	0.0611733	0.0192719
	33.9996	5.7	3	32.8011	5.51	3	≥2000mm	-0.0358867	0.0187747
	33.9996	5.7	3	28.8953	5.87	3	≥2000mm	-0.16267	0.023125
	25.3704	4.43	3	25.0319	5.13	3	≥2000mm	-0.0134321	0.0241632
	25.3704	4.43	3	31.8318	6.77	3	≥2000mm	0.226883	0.0252409
	25.3704	4.43	3	33.5589	4.31	3	≥2000mm	0.279719	0.0156614
	25.3704	4.43	3	30.9692	8.24	3	≥2000mm	0.19941	0.0337611
	25.3704	4.43	3	29.8798	7.47	3	≥2000mm	0.1636	0.0309968
	25.3704	4.43	3	27.6629	6.88	3	≥2000mm	0.086509	0.0307819
	25.3704	4.43	3	29.3912	6.98	3	≥2000mm	0.147112	0.0289631
	25.3704	4.43	3	27.9282	7.18	3	≥2000mm	0.0960538	0.0321946
	25.3704	4.43	3	31.3463	5.73	3	≥2000mm	0.211513	0.0213014
	33.6419	6.57	3	50.3921	6.87	3	≥2000mm	0.404062	0.0189084
	33.6419	6.57	3	73.5297	5.91	3	≥2000mm	0.781917	0.0148664
	33.6419	6.57	3	100.422	7.34	3	≥2000mm	1.09361	0.0144938
	33.6419	6.57	3	91.4445	6.11	3	≥2000mm	0.99996	0.0142012
	33.6419	6.57	3	93.174	7.84	3	≥2000mm	1.0187	0.0150731
	33.6419	6.57	3	107.858	6.68	3	≥2000mm	1.16504	0.0139916
	33.6419	6.57	3	72.2144	5.77	3	≥2000mm	0.763867	0.0148411
	33.6419	6.57	3	66.8077	4.79	3	≥2000mm	0.686046	0.0144266
	33.6419	6.57	3	53.3255	6.18	3	≥2000mm	0.460642	0.01719
	20.241	0	3	21.253	0	3	≥2000mm	0.0487878	0
	20.241	0	3	22.2651	0	3	≥2000mm	0.0953102	0
	20.241	0	3	21.3795	0	3	≥2000mm	0.0547223	0
	20.241	0	3	22.2651	0	3	≥2000mm	0.0953102	0
	20.241	0	3	22.7711	0	3	≥2000mm	0.117782	0
	14.2952	0	3	14.8012	0	3	≥2000mm	0.0347844	0
	14.2952	0	3	15.3072	0	3	≥2000mm	0.0683995	0
	14.2952	0	3	15.8133	0	3	≥2000mm	0.100928	0
	14.2952	0	3	16.1928	0	3	≥2000mm	0.124643	0
	14.2952	0	3	16.0663	0	3	≥2000mm	0.1168	0
	44.2	2.33	3	56.83	3.4	3	≥2000mm	0.25134	0.0021194
	44.2	2.33	3	62.23	2.75	3	≥2000mm	0.342112	0.00157723
	44.2	2.33	3	50.18	2.95	3	≥2000mm	0.126892	0.00207831
	44.2	2.33	3	48.25	2.47	3	≥2000mm	0.087671	0.00179982
	44.2	2.33	3	51.34	3.09	3	≥2000mm	0.149745	0.00213378
	44.2	2.33	3	58.65	3.33	3	≥2000mm	0.282863	0.00200085
	44.2	2.33	3	46.93	0.78	3	≥2000mm	0.0599323	0.00101837
	44.2	2.33	3	43.2	2.92	3	≥2000mm	-0.0228843	0.00244921
	44.2	2.33	3	42.43	2.11	3	≥2000mm	-0.0408691	0.00175061
	44.2	2.33	3	46.14	3.14	3	≥2000mm	0.0429555	0.00247006
	44.2	2.33	3	35.48	1.26	3	≥2000mm	-0.219756	0.00134668
	44.2	2.33	3	30.44	2.32	3	≥2000mm	-0.372967	0.00286256
