# Supplementary material for: Effects of Long-Term Application of Nitrogen Fertilizer on Soil Acidification and Biological Properties in China: A Meta-Analysis
Source: Microorganisms. 2024 Aug 15;12(8):1683. doi: 10.3390/microorganisms12081683 (PMC11356719; doi:10.3390/microorganisms12081683)
Supplement: Supplementary file 1 [file microorganisms-12-01683-s001.zip › Literature statistics(n=115) and original data/7.Soil NPT+original data+data analysis.xlsx]

## Sheet: NPT-MAT
	XC	SEC	NC	XE	SEE	NE	MAT	lnR	Var(lnR)		--Heterogeneity--
	9.854	0.970619	3	40.257	3.96531	3	≤10℃	-1.40741	0.00646817		Class #Studies PooledVar
	9.854	0.970619	3	20.636	2.03265	3	≤10℃	-0.73916	0.00646817		------------------------------
	9.854	0.970619	3	10.605	1.04459	3	≤10℃	-0.0734481	0.00646817		≤10℃ 40 0.3938
	9.854	0.970619	3	14.746	1.45248	3	≤10℃	-0.403094	0.00646817		10-20℃ 45 0.2803
	13.888	1.36797	3	48.859	4.81261	3	≤10℃	-1.25791	0.00646817		≥20℃ 38 0.1079
	13.888	1.36797	3	50.023	4.92727	3	≤10℃	-1.28146	0.00646817
	13.888	1.36797	3	43.426	4.27746	3	≤10℃	-1.14003	0.00646817		Model df Q Prob(Chi-Square) Prob(Rand)
	13.888	1.36797	3	45.961	4.52716	3	≤10℃	-1.19677	0.00646817		-----------------------------------------------------------
	17.468	1.7206	3	50.38	4.96243	3	≤10℃	-1.05922	0.00646817		Between 2 6.8593 0.03240 0.035
	17.468	1.7206	3	56.574	5.57254	3	≤10℃	-1.17518	0.00646817		Within 120 92.1103 0.02746
	17.468	1.7206	3	58.425	5.75486	3	≤10℃	-1.20737	0.00646817		-----------------------------------------------------------
	17.468	1.7206	3	63.244	6.22953	3	≤10℃	-1.28663	0.00646817		Total 122 98.9696 0.01291
	31.559	3.10856	3	35.076	3.45499	3	≤10℃	-0.105658	0.00646817
	31.559	3.10856	3	35.23	3.47016	3	≤10℃	-0.110039	0.00646817
	31.559	3.10856	3	14.603	1.4384	3	≤10℃	0.770632	0.00646817		--Mean Effect Sizes--
	31.559	3.10856	3	17.994	1.77241	3	≤10℃	0.56182	0.00646817		Class #Studies E+ df 95% CI Bootstrap CI Bias CI
	31.559	3.10856	3	21.877	2.15488	3	≤10℃	0.366423	0.00646817		-------------------------------------------------------------------------------------------
	31.559	3.10856	3	111.181	10.9513	3	≤10℃	-1.2593	0.00646817		≤10℃ 40 -0.1098 39 -0.0654 to -0.1127 -0.1283 to -0.1868 -0.1209 to -0.1750
	31.559	3.10856	3	89.019	8.76837	3	≤10℃	-1.03699	0.00646817		10-20℃ 45 -0.0677 44 0.0123 to -0.1045 0.0071 to -0.1397 0.0059 to -0.1474
	31.559	3.10856	3	116.231	11.4488	3	≤10℃	-1.30372	0.00646817		≥20℃ 38 -0.0201 37 0.0546 to -0.0683 0.0858 to -0.1698 0.0860 to -0.1703
	31.559	3.10856	3	67.449	6.64373	3	≤10℃	-0.759513	0.00646817
	31.559	3.10856	3	59.541	5.86479	3	≤10℃	-0.634806	0.00646817		SUMMARY RESULTS
	31.559	3.10856	3	70.796	6.97341	3	≤10℃	-0.807944	0.00646817
	31.559	3.10856	3	44.245	4.35813	3	≤10℃	-0.337884	0.00646817		Heterogeneity df Prob(Chi-Square)
	31.559	3.10856	3	34.958	3.44336	3	≤10℃	-0.102289	0.00646817		-----------------------------------------
	31.559	3.10856	3	45.356	4.46757	3	≤10℃	-0.362684	0.00646817		Qtotal 98.9696 70 0.01291
	74.594	0	3	123.403	0	3	≤10℃	-0.503395	0
	74.594	0	3	82.191	0	3	≤10℃	-0.0969857	0		Mean Effect Size 95% CI Bootstrap CI Bias CI
	74.594	0	3	46.212	0	3	≤10℃	0.478821	0		-------------------------------------------------------------------------
	74.594	0	3	61.76	0	3	≤10℃	0.188804	0		E++ -0.0543 -0.0328 to -0.1038 -0.1098 to -0.2098 -0.1075 to -0.2090
	74.594	0	3	48.787	0	3	≤10℃	0.424596	0
	74.594	0	3	21.898	0	3	≤10℃	1.22566	0		Sqrt Pooled Variance = 0.5231
	74.594	0	3	35.63	0	3	≤10℃	0.738872	0		Mean Study Variance = 0.0316 Ratio = 16.5360
	74.594	0	3	24.486	0	3	≤10℃	1.11396	0
	74.594	0	3	46.688	0	3	≤10℃	0.468573	0		-------------------------------------------------------------
	74.594	0	3	48.728	0	3	≤10℃	0.425806	0
	74.594	0	3	49.614	0	3	≤10℃	0.407787	0
	74.594	0	3	23.443	0	3	≤10℃	1.15749	0
	74.594	0	3	26.566	0	3	≤10℃	1.03243	0
	74.594	0	3	28.226	0	3	≤10℃	0.971817	0
	60.659	0	3	60.721	0	3	≤10℃	-0.00102159	0
	60.659	0	3	60.782	0	3	≤10℃	-0.00202568	0
	60.659	0	3	33.771	0	3	≤10℃	0.585666	0
	60.659	0	3	30.428	0	3	≤10℃	0.689905	0
	60.659	0	3	27.127	0	3	≤10℃	0.804738	0
	60.659	0	3	138.912	0	3	≤10℃	-0.828573	0
	60.659	0	3	92.423	0	3	≤10℃	-0.421108	0
	60.659	0	3	140.724	0	3	≤10℃	-0.841533	0
	60.659	0	3	84.909	0	3	≤10℃	-0.336312	0
	60.659	0	3	62.53	0	3	≤10℃	-0.0303784	0
	60.659	0	3	88.413	0	3	≤10℃	-0.376751	0
	60.659	0	3	58.863	0	3	≤10℃	0.0300553	0
	60.659	0	3	43.265	0	3	≤10℃	0.337924	0
	60.659	0	3	59.828	0	3	≤10℃	0.0137942	0
	88.246	0	3	140.812	0	3	≤10℃	-0.467297	0
	88.246	0	3	92.169	0	3	≤10℃	-0.0434955	0
	88.246	0	3	59.675	0	3	≤10℃	0.391215	0
	88.246	0	3	79.195	0	3	≤10℃	0.108215	0
	88.246	0	3	59.798	0	3	≤10℃	0.389156	0
	88.246	0	3	48.056	0	3	≤10℃	0.607761	0
	88.246	0	3	56.953	0	3	≤10℃	0.437902	0
	88.246	0	3	45.616	0	3	≤10℃	0.65987	0
	88.246	0	3	89.289	0	3	≤10℃	-0.0117499	0
	88.246	0	3	90.625	0	3	≤10℃	-0.0266017	0
	88.246	0	3	87.31	0	3	≤10℃	0.0106634	0
	88.246	0	3	51.412	0	3	≤10℃	0.540257	0
	88.246	0	3	54.003	0	3	≤10℃	0.491089	0
	88.246	0	3	58.297	0	3	≤10℃	0.414578	0
	102.1	0	3	50.2	0	3	10-20℃	0.709938	0
	102.1	0	3	130.8	0	3	10-20℃	-0.247717	0
	68	0	3	204	0	3	10-20℃	-1.09861	0
	68	0	3	1276	0	3	10-20℃	-2.93198	0
	54	0	3	66.2	0	3	10-20℃	-0.203696	0
	54	0	3	465	0	3	10-20℃	-2.15305	0
	10.7	0	3	65.6	0	3	10-20℃	-1.81333	0
	10.7	0	3	82.8	0	3	10-20℃	-2.04618	0
	74.3	0	3	54.1	0	3	10-20℃	0.317277	0
	74.3	0	3	43.3	0	3	10-20℃	0.539958	0
	37.1	0	3	23.4	0	3	10-20℃	0.460881	0
	37.1	0	3	30.4	0	3	10-20℃	0.199174	0
	45.8	0	3	21.1	0	3	10-20℃	0.775011	0
	45.8	0	3	19.2	0	3	10-20℃	0.869374	0
	1.06	0.39	3	3.62	0.46	3	10-20℃	-1.22821	0.0505052
	1.06	0.39	3	6.28	2.22	3	10-20℃	-1.7791	0.0867777
	1.06	0.39	3	6.52	1.2	3	10-20℃	-1.81661	0.0564142
	22.738	0	3	23.26	0	3	10-20℃	-0.0226976	0
	22.738	0	3	22.253	0	3	10-20℃	0.0215607	0
	22.738	0	3	10.906	0	3	10-20℃	0.734724	0
	22.738	0	3	11.79	0	3	10-20℃	0.656786	0
	22.738	0	3	11.799	0	3	10-20℃	0.656023	0
	22.738	0	3	25.496	0	3	10-20℃	-0.114484	0
	22.738	0	3	20.199	0	3	10-20℃	0.118404	0
	22.738	0	3	27.193	0	3	10-20℃	-0.178922	0
	22.738	0	3	19.055	0	3	10-20℃	0.176708	0
	22.738	0	3	14.183	0	3	10-20℃	0.471993	0
	22.738	0	3	19.436	0	3	10-20℃	0.156911	0
	22.738	0	3	15.953	0	3	10-20℃	0.354391	0
	22.738	0	3	12.254	0	3	10-20℃	0.618185	0
	22.738	0	3	16.344	0	3	10-20℃	0.330177	0
	19.994	0	3	25.1	0	3	10-20℃	-0.227436	0
	19.994	0	3	19.649	0	3	10-20℃	0.0174058	0
	19.994	0	3	14.857	0	3	10-20℃	0.296961	0
	19.994	0	3	18.796	0	3	10-20℃	0.0617881	0
	19.994	0	3	14.88	0	3	10-20℃	0.295414	0
	19.994	0	3	13.144	0	3	10-20℃	0.419467	0
	19.994	0	3	16.938	0	3	10-20℃	0.165873	0
	19.994	0	3	13.385	0	3	10-20℃	0.401298	0
	19.994	0	3	23.365	0	3	10-20℃	-0.155807	0
	19.994	0	3	24.255	0	3	10-20℃	-0.193191	0
	19.994	0	3	24.558	0	3	10-20℃	-0.205605	0
	19.994	0	3	14.01	0	3	10-20℃	0.355661	0
	19.994	0	3	13.584	0	3	10-20℃	0.38654	0
	19.994	0	3	14.541	0	3	10-20℃	0.31846	0
	31.11	1.98	3	17.37	1.94	3	10-20℃	0.582785	0.00550822
	31.11	1.98	3	14.01	1.8	3	10-20℃	0.797758	0.00685257
	31.11	1.98	3	10.68	1.11	3	10-20℃	1.06916	0.00495089
	31.11	1.98	3	9.74	0.65	3	10-20℃	1.16129	0.00283476
	79	0	3	81	0	3	10-20℃	-0.0250013	0
	79	0	3	60	0	3	10-20℃	0.275103	0
	79	0	3	110	0	3	10-20℃	-0.331033	0
	79	0	3	120	0	3	10-20℃	-0.418044	0
	79	0	3	65	0	3	10-20℃	0.195061	0
	67	0	3	90	0	3	10-20℃	-0.295117	0
	67	0	3	79	0	3	10-20℃	-0.164755	0
	67	0	3	110	0	3	10-20℃	-0.495788	0
	67	0	3	130	0	3	10-20℃	-0.662842	0
	67	0	3	90	0	3	10-20℃	-0.295117	0
	63	0	3	70	0	3	10-20℃	-0.105361	0
	63	0	3	62	0	3	10-20℃	0.0160003	0
	63	0	3	100	0	3	10-20℃	-0.462035	0
	63	0	3	120	0	3	10-20℃	-0.644357	0
	63	0	3	80	0	3	10-20℃	-0.238892	0
	26.57	1.1	3	23.28	0.93	3	10-20℃	0.132188	0.00110328
	26.57	1.1	3	30.39	1.48	3	10-20℃	-0.134331	0.00136189
	26.57	1.1	3	21.26	0.39	3	10-20℃	0.222955	0.000683493
	1.83	0.86	3	5.23	2.31	3	10-20℃	-1.0501	0.138644
	1.83	0.86	3	2.03	0.32	3	10-20℃	-0.10372	0.0818992
	1.83	0.86	3	4.34	1.19	3	10-20℃	-0.863558	0.0986769
	1.83	0.86	3	4.35	1.04	3	10-20℃	-0.86586	0.0926694
	1.83	0.86	3	4.65	0.21	3	10-20℃	-0.932551	0.0742961
	2.03	0.47	3	5.02	2.03	3	10-20℃	-0.905394	0.0723767
	2.03	0.47	3	2.32	0.18	3	10-20℃	-0.133531	0.0198748
	2.03	0.47	3	4.87	1.98	3	10-20℃	-0.875058	0.0729682
	2.03	0.47	3	4.88	1.67	3	10-20℃	-0.877109	0.0569049
	2.03	0.47	3	4.88	0.21	3	10-20℃	-0.877109	0.0184855
	1.32	0.03	3	2.13	1.86	3	10-20℃	-0.47849	0.254355
	1.32	0.03	3	1.34	1.12	3	10-20℃	-0.0150379	0.233038
	1.32	0.03	3	1.13	1.04	3	10-20℃	0.155414	0.282523
	1.32	0.03	3	1.27	0.89	3	10-20℃	0.0386148	0.163873
	1.32	0.03	3	1.41	0.65	3	10-20℃	-0.065958	0.0710103
	12.3	0	3	57.1	0	3	10-20℃	-1.5352	0
	12.3	0	3	32.3	0	3	10-20℃	-0.965468	0
	12.3	0	3	25.8	0	3	10-20℃	-0.740775	0
	12.3	0	3	29.8	0	3	10-20℃	-0.884909	0
	7.16	0	3	8.64	0	3	10-20℃	-0.187893	0
	7.16	0	3	7.06	0	3	10-20℃	0.0140649	0
	7.16	0	3	8.09	0	3	10-20℃	-0.122119	0
	6.38	0	3	9.64	0	3	10-20℃	-0.412753	0
	6.38	0	3	6.98	0	3	10-20℃	-0.0898808	0
	6.38	0	3	7.69	0	3	10-20℃	-0.186753	0
	0.53	0	3	0.51	0	3	10-20℃	0.0384663	0
	0.53	0	3	0.54	0	3	10-20℃	-0.0186921	0
	0.53	0	3	0.64	0	3	10-20℃	-0.188591	0
	2.31	0	3	2.36	0	3	10-20℃	-0.0214141	0
	2.31	0	3	0.57	0	3	10-20℃	1.39937	0
	2.31	0	3	0.87	0	3	10-20℃	0.97651	0
	4.8709	0.479784	3	6.6153	0.651607	3	≥20℃	-0.306106	0.00646817
	4.8709	0.479784	3	7.1595	0.705211	3	≥20℃	-0.385161	0.00646817
	4.8709	0.479784	3	7.7944	0.767748	3	≥20℃	-0.470127	0.00646817
	4.8709	0.479784	3	4.8294	0.475696	3	≥20℃	0.00855649	0.00646817
	4.7004	0.462989	3	5.2081	0.512998	3	≥20℃	-0.102567	0.00646817
	4.7004	0.462989	3	6.3706	0.627504	3	≥20℃	-0.304046	0.00646817
	4.7004	0.462989	3	7.0056	0.690052	3	≥20℃	-0.399062	0.00646817
	4.7004	0.462989	3	3.6405	0.358589	3	≥20℃	0.255527	0.00646817
	2.966	0.292151	3	4.892	0.481862	3	≥20℃	-0.500387	0.00646817
	2.966	0.292151	3	4.636	0.456646	3	≥20℃	-0.446638	0.00646817
	2.966	0.292151	3	5.3257	0.524581	3	≥20℃	-0.58533	0.00646817
	2.966	0.292151	3	2.6698	0.262975	3	≥20℃	0.105211	0.00646817
	1.9587	0.192932	3	3.4665	0.34145	3	≥20℃	-0.570864	0.00646817
	1.9587	0.192932	3	4.6653	0.459532	3	≥20℃	-0.867871	0.00646817
	1.9587	0.192932	3	5.1187	0.504192	3	≥20℃	-0.96062	0.00646817
	1.9587	0.192932	3	1.6808	0.165559	3	≥20℃	0.153011	0.00646817
	3.2607	0.321179	3	4.7322	0.466122	3	≥20℃	-0.372448	0.00646817
	3.2607	0.321179	3	5.4219	0.534057	3	≥20℃	-0.508504	0.00646817
	3.2607	0.321179	3	6.0387	0.594812	3	≥20℃	-0.616247	0.00646817
	3.2607	0.321179	3	2.7646	0.272313	3	≥20℃	0.165046	0.00646817
	24.365	0	3	24.37	0	3	≥20℃	-0.000205191	0
	24.365	0	3	24.374	0	3	≥20℃	-0.000369314	0
	24.365	0	3	17.767	0	3	≥20℃	0.315805	0
	24.365	0	3	17.45	0	3	≥20℃	0.333808	0
	24.365	0	3	16.971	0	3	≥20℃	0.361642	0
	24.365	0	3	58.588	0	3	≥20℃	-0.877382	0
	24.365	0	3	35.69	0	3	≥20℃	-0.381723	0
	24.365	0	3	60.209	0	3	≥20℃	-0.904674	0
	24.365	0	3	35.055	0	3	≥20℃	-0.363771	0
	24.365	0	3	23.931	0	3	≥20℃	0.017973	0
	24.365	0	3	41.514	0	3	≥20℃	-0.532883	0
	24.365	0	3	29.425	0	3	≥20℃	-0.188697	0
	24.365	0	3	18.299	0	3	≥20℃	0.286301	0
	24.365	0	3	28.625	0	3	≥20℃	-0.161133	0
	36.052	0	3	60.894	0	3	≥20℃	-0.524172	0
	36.052	0	3	38.641	0	3	≥20℃	-0.0693515	0
	36.052	0	3	31.228	0	3	≥20℃	0.143647	0
	36.052	0	3	42.199	0	3	≥20℃	-0.157434	0
	36.052	0	3	33.979	0	3	≥20℃	0.0592197	0
	36.052	0	3	22.047	0	3	≥20℃	0.491786	0
	36.052	0	3	30.764	0	3	≥20℃	0.158617	0
	36.052	0	3	24.154	0	3	≥20℃	0.400512	0
	36.052	0	3	25.936	0	3	≥20℃	0.32933	0
	36.052	0	3	29.326	0	3	≥20℃	0.206488	0
	36.052	0	3	33.685	0	3	≥20℃	0.0679097	0
	36.052	0	3	19.819	0	3	≥20℃	0.598321	0
	36.052	0	3	22.403	0	3	≥20℃	0.475767	0
	36.052	0	3	26.119	0	3	≥20℃	0.322299	0

## Sheet: NAP-MAP
	XC	SEC	NC	XE	SEE	NE		lnR	Var(lnR)		CATEGORICAL RESULTS
	9.854	0.970619	3	40.257	3.96531	3	≤1000mm	-1.40741	0.00646817
	9.854	0.970619	3	20.636	2.03265	3	≤1000mm	-0.73916	0.00646817		--Heterogeneity--
	9.854	0.970619	3	10.605	1.04459	3	≤1000mm	-0.0734481	0.00646817		Class #Studies PooledVar
	9.854	0.970619	3	14.746	1.45248	3	≤1000mm	-0.403094	0.00646817		----------------------------------
	13.888	1.36797	3	48.859	4.81261	3	≤1000mm	-1.25791	0.00646817		≤1000mm 40 0.6943
	13.888	1.36797	3	50.023	4.92727	3	≤1000mm	-1.28146	0.00646817		1000-2000mm 45 0.1283
	13.888	1.36797	3	43.426	4.27746	3	≤1000mm	-1.14003	0.00646817		≥2000mm 38 0.3137
	13.888	1.36797	3	45.961	4.52716	3	≤1000mm	-1.19677	0.00646817
	17.468	1.7206	3	50.38	4.96243	3	≤1000mm	-1.05922	0.00646817		Model df Q Prob(Chi-Square) Prob(Rand)
	17.468	1.7206	3	56.574	5.57254	3	≤1000mm	-1.17518	0.00646817		------------------------------------------------------------
	17.468	1.7206	3	58.425	5.75486	3	≤1000mm	-1.20737	0.00646817		Between 2 0.5248 0.76919 0.779
	17.468	1.7206	3	63.244	6.22953	3	≤1000mm	-1.28663	0.00646817		Within 120 136.3996 0.14538
	31.559	3.10856	3	35.076	3.45499	3	≤1000mm	-0.105658	0.00646817		------------------------------------------------------------
	31.559	3.10856	3	35.23	3.47016	3	≤1000mm	-0.110039	0.00646817		Total 122 136.9244 0.16820
	31.559	3.10856	3	14.603	1.4384	3	≤1000mm	0.770632	0.00646817
	31.559	3.10856	3	17.994	1.77241	3	≤1000mm	0.56182	0.00646817
	31.559	3.10856	3	21.877	2.15488	3	≤1000mm	0.366423	0.00646817		--Mean Effect Sizes--
	31.559	3.10856	3	111.181	10.9513	3	≤1000mm	-1.2593	0.00646817		Class #Studies E+ df 95% CI Bootstrap CI Bias CI
	31.559	3.10856	3	89.019	8.76837	3	≤1000mm	-1.03699	0.00646817		-----------------------------------------------------------------------------------------------
	31.559	3.10856	3	116.231	11.4488	3	≤1000mm	-1.30372	0.00646817		≤1000mm 40 -0.1555 39 -0.0927 to -0.1807 -0.1388 to -0.2012 -0.1305 to -0.2023
	31.559	3.10856	3	67.449	6.64373	3	≤1000mm	-0.759513	0.00646817		1000-2000mm 45 -0.0945 44 -0.0542 to -0.1361 -0.0837 to -0.1878 -0.0811 to -0.1931
	31.559	3.10856	3	59.541	5.86479	3	≤1000mm	-0.634806	0.00646817		≥2000mm 38 -0.0372 37 0.0546 to -0.0692 0.1280 to -0.1931 -0.1296 to -0.1921
	31.559	3.10856	3	70.796	6.97341	3	≤1000mm	-0.807944	0.00646817
	31.559	3.10856	3	44.245	4.35813	3	≤1000mm	-0.337884	0.00646817		SUMMARY RESULTS
	31.559	3.10856	3	34.958	3.44336	3	≤1000mm	-0.102289	0.00646817
	31.559	3.10856	3	45.356	4.46757	3	≤1000mm	-0.362684	0.00646817		Heterogeneity df Prob(Chi-Square)
	74.594	7.34751	3	123.403	12.1552	3	≤1000mm	-0.503395	0.00646817		------------------------------------------
	74.594	7.34751	3	82.191	8.09581	3	≤1000mm	-0.0969857	0.00646817		Qtotal 136.9244 122 0.16820
	74.594	7.34751	3	46.212	4.55188	3	≤1000mm	0.478821	0.00646817
	74.594	7.34751	3	61.76	6.08336	3	≤1000mm	0.188804	0.00646817		Mean Effect Size 95% CI Bootstrap CI Bias CI
	74.594	7.34751	3	48.787	4.80552	3	≤1000mm	0.424596	0.00646817		-------------------------------------------------------------------------
	74.594	7.34751	3	21.898	2.15695	3	≤1000mm	1.22566	0.00646817		E++ -0.0543 -0.0328 to -0.1038 -0.1098 to -0.2098 -0.1075 to -0.2090
	74.594	7.34751	3	35.63	3.50956	3	≤1000mm	0.738872	0.00646817
	74.594	7.34751	3	24.486	2.41187	3	≤1000mm	1.11396	0.00646817		Sqrt Pooled Variance = 0.6101
	74.594	7.34751	3	46.688	4.59877	3	≤1000mm	0.468573	0.00646817		Mean Study Variance = 0.0210 Ratio = 29.0601
	74.594	7.34751	3	48.728	4.79971	3	≤1000mm	0.425806	0.00646817
	74.594	7.34751	3	49.614	4.88698	3	≤1000mm	0.407787	0.00646817		-------------------------------------------------------------
	74.594	7.34751	3	23.443	2.30914	3	≤1000mm	1.15749	0.00646817
	74.594	7.34751	3	26.566	2.61675	3	≤1000mm	1.03243	0.00646817
	74.594	7.34751	3	28.226	2.78026	3	≤1000mm	0.971817	0.00646817
	60.659	0	3	60.721	0	3	≤1000mm	-0.00102159	0
	60.659	0	3	60.782	0	3	≤1000mm	-0.00202568	0
	60.659	0	3	33.771	0	3	≤1000mm	0.585666	0
	60.659	0	3	30.428	0	3	≤1000mm	0.689905	0
	60.659	0	3	27.127	0	3	≤1000mm	0.804738	0
	60.659	0	3	138.912	0	3	≤1000mm	-0.828573	0
	60.659	0	3	92.423	0	3	≤1000mm	-0.421108	0
	60.659	0	3	140.724	0	3	≤1000mm	-0.841533	0
	60.659	0	3	84.909	0	3	≤1000mm	-0.336312	0
	60.659	0	3	62.53	0	3	≤1000mm	-0.0303784	0
	60.659	0	3	88.413	0	3	≤1000mm	-0.376751	0
	60.659	0	3	58.863	0	3	≤1000mm	0.0300553	0
	60.659	0	3	43.265	0	3	≤1000mm	0.337924	0
	60.659	0	3	59.828	0	3	≤1000mm	0.0137942	0
	88.246	0	3	140.812	0	3	≤1000mm	-0.467297	0
	88.246	0	3	92.169	0	3	≤1000mm	-0.0434955	0
	88.246	0	3	59.675	0	3	≤1000mm	0.391215	0
	88.246	0	3	79.195	0	3	≤1000mm	0.108215	0
	88.246	0	3	59.798	0	3	≤1000mm	0.389156	0
	88.246	0	3	48.056	0	3	≤1000mm	0.607761	0
	88.246	0	3	56.953	0	3	≤1000mm	0.437902	0
	88.246	0	3	45.616	0	3	≤1000mm	0.65987	0
	88.246	0	3	89.289	0	3	≤1000mm	-0.0117499	0
	88.246	0	3	90.625	0	3	≤1000mm	-0.0266017	0
	88.246	0	3	87.31	0	3	≤1000mm	0.0106634	0
	88.246	0	3	51.412	0	3	≤1000mm	0.540257	0
	88.246	0	3	54.003	0	3	≤1000mm	0.491089	0
	88.246	0	3	58.297	0	3	≤1000mm	0.414578	0
	102.1	0	3	50.2	0	3	1000-2000mm	0.709938	0
	102.1	0	3	130.8	0	3	1000-2000mm	-0.247717	0
	68	0	3	204	0	3	1000-2000mm	-1.09861	0
	68	0	3	1276	0	3	1000-2000mm	-2.93198	0
	54	0	3	66.2	0	3	1000-2000mm	-0.203696	0
	54	0	3	465	0	3	1000-2000mm	-2.15305	0
	107	0	3	65.6	0	3	1000-2000mm	0.489253	0
	107	0	3	82.8	0	3	1000-2000mm	0.256401	0
	74.3	0	3	54.1	0	3	1000-2000mm	0.317277	0
	74.3	0	3	43.3	0	3	1000-2000mm	0.539958	0
	37.1	0	3	23.4	0	3	1000-2000mm	0.460881	0
	37.1	0	3	30.4	0	3	1000-2000mm	0.199174	0
	45.8	0	3	21.1	0	3	1000-2000mm	0.775011	0
	45.8	0	3	19.2	0	3	1000-2000mm	0.869374	0
	1.83	0.86	3	5.23	2.31	3	1000-2000mm	-1.0501	0.138644
	1.83	0.86	3	2.03	0.32	3	1000-2000mm	-0.10372	0.0818992
	1.83	0.86	3	4.34	1.19	3	1000-2000mm	-0.863558	0.0986769
	1.83	0.86	3	4.35	1.04	3	1000-2000mm	-0.86586	0.0926694
	1.83	0.86	3	4.65	0.21	3	1000-2000mm	-0.932551	0.0742961
	2.03	0.47	3	5.02	2.03	3	1000-2000mm	-0.905394	0.0723767
	2.03	0.47	3	2.32	0.18	3	1000-2000mm	-0.133531	0.0198748
	2.03	0.47	3	4.87	1.98	3	1000-2000mm	-0.875058	0.0729682
	2.03	0.47	3	4.88	1.67	3	1000-2000mm	-0.877109	0.0569049
	2.03	0.47	3	4.88	0.21	3	1000-2000mm	-0.877109	0.0184855
	1.32	0.03	3	2.13	1.86	3	1000-2000mm	-0.47849	0.254355
	1.32	0.03	3	1.34	1.12	3	1000-2000mm	-0.0150379	0.233038
	1.32	0.03	3	1.13	1.04	3	1000-2000mm	0.155414	0.282523
	1.32	0.03	3	1.27	0.89	3	1000-2000mm	0.0386148	0.163873
	1.32	0.03	3	1.41	0.65	3	1000-2000mm	-0.065958	0.0710103
	1.06	0.39	3	3.62	0.46	3	1000-2000mm	-1.22821	0.0505052
	1.06	0.39	3	6.28	2.22	3	1000-2000mm	-1.7791	0.0867777
	1.06	0.39	3	6.52	1.2	3	1000-2000mm	-1.81661	0.0564142
	19.994	0	3	25.1	0	3	1000-2000mm	-0.227436	0
	19.994	0	3	19.649	0	3	1000-2000mm	0.0174058	0
	19.994	0	3	14.857	0	3	1000-2000mm	0.296961	0
	19.994	0	3	18.796	0	3	1000-2000mm	0.0617881	0
	19.994	0	3	14.88	0	3	1000-2000mm	0.295414	0
	19.994	0	3	13.144	0	3	1000-2000mm	0.419467	0
	19.994	0	3	16.938	0	3	1000-2000mm	0.165873	0
	19.994	0	3	13.385	0	3	1000-2000mm	0.401298	0
	19.994	0	3	23.365	0	3	1000-2000mm	-0.155807	0
	19.994	0	3	24.255	0	3	1000-2000mm	-0.193191	0
	19.994	0	3	24.558	0	3	1000-2000mm	-0.205605	0
	19.994	0	3	14.01	0	3	1000-2000mm	0.355661	0
	19.994	0	3	13.584	0	3	1000-2000mm	0.38654	0
	19.994	0	3	14.541	0	3	1000-2000mm	0.31846	0
	79	7.7815	3	81	7.9785	3	1000-2000mm	-0.0250013	0.00646817
	79	7.7815	3	60	5.91	3	1000-2000mm	0.275103	0.00646817
	79	7.7815	3	110	10.835	3	1000-2000mm	-0.331033	0.00646817
	79	7.7815	3	120	11.82	3	1000-2000mm	-0.418044	0.00646817
	79	7.7815	3	65	6.4025	3	1000-2000mm	0.195061	0.00646817
	67	6.5995	3	90	8.865	3	1000-2000mm	-0.295117	0.00646817
	67	6.5995	3	79	7.7815	3	1000-2000mm	-0.164755	0.00646817
	67	6.5995	3	110	10.835	3	1000-2000mm	-0.495788	0.00646817
	67	6.5995	3	130	12.805	3	1000-2000mm	-0.662842	0.00646817
	67	6.5995	3	90	8.865	3	1000-2000mm	-0.295117	0.00646817
	63	0	3	70	0	3	1000-2000mm	-0.105361	0
	63	0	3	62	0	3	1000-2000mm	0.0160003	0
	63	0	3	100	0	3	1000-2000mm	-0.462035	0
	63	0	3	120	0	3	1000-2000mm	-0.644357	0
	63	0	3	80	0	3	1000-2000mm	-0.238892	0
	26.57	1.1	3	23.28	0.93	3	1000-2000mm	0.132188	0.00110328
	26.57	1.1	3	30.39	1.48	3	1000-2000mm	-0.134331	0.00136189
	26.57	1.1	3	21.26	0.39	3	1000-2000mm	0.222955	0.000683493
	12.3	0	3	57.1	0	3	1000-2000mm	-1.5352	0
	12.3	0	3	32.3	0	3	1000-2000mm	-0.965468	0
	12.3	0	3	25.8	0	3	1000-2000mm	-0.740775	0
	12.3	0	3	29.8	0	3	1000-2000mm	-0.884909	0
	7.16	0	3	8.64	0	3	1000-2000mm	-0.187893	0
	7.16	0	3	7.06	0	3	1000-2000mm	0.0140649	0
	7.16	0	3	8.09	0	3	1000-2000mm	-0.122119	0
	6.38	0	3	9.64	0	3	1000-2000mm	-0.412753	0
	6.38	0	3	6.98	0	3	1000-2000mm	-0.0898808	0
	6.38	0	3	7.69	0	3	1000-2000mm	-0.186753	0
	0.53	0	3	0.51	0	3	1000-2000mm	0.0384663	0
	0.53	0	3	0.54	0	3	1000-2000mm	-0.0186921	0
	0.53	0	3	0.64	0	3	1000-2000mm	-0.188591	0
	2.31	0	3	2.36	0	3	1000-2000mm	-0.0214141	0
	2.31	0	3	0.57	0	3	1000-2000mm	1.39937	0
	2.31	0	3	0.87	0	3	1000-2000mm	0.97651	0
	22.738	2.23969	3	23.26	2.29111	3	1000-2000mm	-0.0226976	0.00646817
	22.738	2.23969	3	22.253	2.19192	3	1000-2000mm	0.0215607	0.00646817
	22.738	2.23969	3	10.906	1.07424	3	1000-2000mm	0.734724	0.00646817
	22.738	2.23969	3	11.79	1.16132	3	1000-2000mm	0.656786	0.00646817
	22.738	2.23969	3	11.799	1.1622	3	1000-2000mm	0.656023	0.00646817
	22.738	2.23969	3	25.496	2.51136	3	1000-2000mm	-0.114484	0.00646817
	22.738	2.23969	3	20.199	1.9896	3	1000-2000mm	0.118404	0.00646817
	22.738	2.23969	3	27.193	2.67851	3	1000-2000mm	-0.178922	0.00646817
	22.738	2.23969	3	19.055	1.87692	3	1000-2000mm	0.176708	0.00646817
	22.738	2.23969	3	14.183	1.39703	3	1000-2000mm	0.471993	0.00646817
	22.738	2.23969	3	19.436	1.91445	3	1000-2000mm	0.156911	0.00646817
	22.738	2.23969	3	15.953	1.57137	3	1000-2000mm	0.354391	0.00646817
	22.738	2.23969	3	12.254	1.20702	3	1000-2000mm	0.618185	0.00646817
	22.738	2.23969	3	16.344	1.60988	3	1000-2000mm	0.330177	0.00646817
	31.11	1.98	3	17.37	1.94	3	≥2000mm	0.582785	0.00550822
	31.11	1.98	3	14.01	1.8	3	≥2000mm	0.797758	0.00685257
	31.11	1.98	3	10.68	1.11	3	≥2000mm	1.06916	0.00495089
	31.11	1.98	3	9.74	0.65	3	≥2000mm	1.16129	0.00283476
	4.8709	0.479784	3	6.6153	0.651607	3	≥2000mm	-0.306106	0.00646817
	4.8709	0.479784	3	7.1595	0.705211	3	≥2000mm	-0.385161	0.00646817
	4.8709	0.479784	3	7.7944	0.767748	3	≥2000mm	-0.470127	0.00646817
	4.8709	0.479784	3	4.8294	0.475696	3	≥2000mm	0.00855649	0.00646817
	4.7004	0.462989	3	5.2081	0.512998	3	≥2000mm	-0.102567	0.00646817
	4.7004	0.462989	3	6.3706	0.627504	3	≥2000mm	-0.304046	0.00646817
	4.7004	0.462989	3	7.0056	0.690052	3	≥2000mm	-0.399062	0.00646817
	4.7004	0.462989	3	3.6405	0.358589	3	≥2000mm	0.255527	0.00646817
	2.966	0.292151	3	4.892	0.481862	3	≥2000mm	-0.500387	0.00646817
	2.966	0.292151	3	4.636	0.456646	3	≥2000mm	-0.446638	0.00646817
	2.966	0.292151	3	5.3257	0.524581	3	≥2000mm	-0.58533	0.00646817
	2.966	0.292151	3	2.6698	0.262975	3	≥2000mm	0.105211	0.00646817
	1.9587	0.192932	3	3.4665	0.34145	3	≥2000mm	-0.570864	0.00646817
	1.9587	0.192932	3	4.6653	0.459532	3	≥2000mm	-0.867871	0.00646817
	1.9587	0.192932	3	5.1187	0.504192	3	≥2000mm	-0.96062	0.00646817
	1.9587	0.192932	3	1.6808	0.165559	3	≥2000mm	0.153011	0.00646817
	3.2607	0.321179	3	4.7322	0.466122	3	≥2000mm	-0.372448	0.00646817
	3.2607	0.321179	3	5.4219	0.534057	3	≥2000mm	-0.508504	0.00646817
	3.2607	0.321179	3	6.0387	0.594812	3	≥2000mm	-0.616247	0.00646817
	3.2607	0.321179	3	2.7646	0.272313	3	≥2000mm	0.165046	0.00646817
	24.365	2.39995	3	24.37	2.40044	3	≥2000mm	-0.000205191	0.00646817
	24.365	2.39995	3	24.374	2.40084	3	≥2000mm	-0.000369314	0.00646817
	24.365	2.39995	3	17.767	1.75005	3	≥2000mm	0.315805	0.00646817
	24.365	2.39995	3	17.45	1.71883	3	≥2000mm	0.333808	0.00646817
	24.365	2.39995	3	16.971	1.67164	3	≥2000mm	0.361642	0.00646817
	24.365	2.39995	3	58.588	5.77092	3	≥2000mm	-0.877382	0.00646817
	24.365	2.39995	3	35.69	3.51546	3	≥2000mm	-0.381723	0.00646817
	24.365	2.39995	3	60.209	5.93059	3	≥2000mm	-0.904674	0.00646817
	24.365	2.39995	3	35.055	3.45292	3	≥2000mm	-0.363771	0.00646817
	24.365	2.39995	3	23.931	2.3572	3	≥2000mm	0.017973	0.00646817
	24.365	2.39995	3	41.514	4.08913	3	≥2000mm	-0.532883	0.00646817
	24.365	2.39995	3	29.425	2.89836	3	≥2000mm	-0.188697	0.00646817
	24.365	2.39995	3	18.299	1.80245	3	≥2000mm	0.286301	0.00646817
	24.365	2.39995	3	28.625	2.81956	3	≥2000mm	-0.161133	0.00646817
	36.052	0	3	60.894	0	3	≥2000mm	-0.524172	0
	36.052	0	3	38.641	0	3	≥2000mm	-0.0693515	0
	36.052	0	3	31.228	0	3	≥2000mm	0.143647	0
	36.052	0	3	42.199	0	3	≥2000mm	-0.157434	0
	36.052	0	3	33.979	0	3	≥2000mm	0.0592197	0
	36.052	0	3	22.047	0	3	≥2000mm	0.491786	0
	36.052	0	3	30.764	0	3	≥2000mm	0.158617	0
	36.052	0	3	24.154	0	3	≥2000mm	0.400512	0
	36.052	0	3	25.936	0	3	≥2000mm	0.32933	0
	36.052	0	3	29.326	0	3	≥2000mm	0.206488	0
	36.052	0	3	33.685	0	3	≥2000mm	0.0679097	0
	36.052	0	3	19.819	0	3	≥2000mm	0.598321	0
	36.052	0	3	22.403	0	3	≥2000mm	0.475767	0
	36.052	0	3	26.119	0	3	≥2000mm	0.322299	0
