# Supplementary material for: Effects of Long-Term Application of Nitrogen Fertilizer on Soil Acidification and Biological Properties in China: A Meta-Analysis
Source: Microorganisms. 2024 Aug 15;12(8):1683. doi: 10.3390/microorganisms12081683 (PMC11356719; doi:10.3390/microorganisms12081683)
Supplement: Supplementary file 1 [file microorganisms-12-01683-s001.zip › Literature statistics(n=115) and original data/8.Soil GS+original data+data analysis.xlsx]

## Sheet: GS-MAT
	XC	SEC	NC	XE	SEE	NE	MAT	lnR	Var(lnR)
	39.382	3.87913	3	41.004	4.03889	3	≤10℃	-0.0403608	0.00646817		CATEGORICAL RESULTS
	39.382	3.87913	3	39.846	3.92483	3	≤10℃	-0.0117132	0.00646817
	39.382	3.87913	3	41.236	4.06175	3	≤10℃	-0.0460028	0.00646817		--Heterogeneity--
	38.687	3.81067	3	38.687	3.81067	3	≤10℃	0	0.00646817		Class #Studies PooledVar
	38.687	3.81067	3	40.541	3.99329	3	≤10℃	-0.0468102	0.00646817		------------------------------
	38.687	3.81067	3	40.541	3.99329	3	≤10℃	-0.0468102	0.00646817		≤10℃ 18 0.0033
	36.602	3.6053	3	40.077	3.94758	3	≤10℃	-0.0906997	0.00646817		10-20℃ 56 0.1083
	36.602	3.6053	3	38.919	3.83352	3	≤10℃	-0.0613797	0.00646817		≥20℃ 42 0.0549
	36.602	3.6053	3	40.077	3.94758	3	≤10℃	-0.0906997	0.00646817
	39.614	3.90198	3	40.309	3.97044	3	≤10℃	-0.0173922	0.00646817		Model df Q Prob(Chi-Square) Prob(Rand)
	39.614	3.90198	3	39.614	3.90198	3	≤10℃	0	0.00646817		-----------------------------------------------------------
	39.614	3.90198	3	38.456	3.78792	3	≤10℃	0.0296679	0.00646817		Between 2 2.9212 0.23210 0.086
	15.34	0.35	3	16.35	0.25	3	≤10℃	-0.0637641	0.000251459		Within 113 70.3340 0.99944
	15.34	0.35	3	17.58	0.22	3	≤10℃	-0.136298	0.000225728		-----------------------------------------------------------
	15.34	0.35	3	18.654	0.41	3	≤10℃	-0.195597	0.000334554		Total 115 73.2552 0.99914
	15.34	0.35	3	19.11	0.31	3	≤10℃	-0.219748	0.000261242
	15.34	0.35	3	17.44	0.12	3	≤10℃	-0.128303	0.000189307
	15.34	0.35	3	16.88	0.87	3	≤10℃	-0.0956657	0.00105899		--Mean Effect Sizes--
	6.51178	0	3	6.64638	0	3	≤10℃	-0.0204595	0		Class #Studies E+ df 95% CI Bootstrap CI Bias CI
	6.51178	0	3	6.45041	0	3	≤10℃	0.00946915	0		-----------------------------------------------------------------------------------------------
	6.51178	0	3	5.90906	0	3	≤10℃	0.0971261	0		≤10℃ 18 -0.1124 17 -0.0893 to -0.1893 -0.1425 to -0.2043 -0.1433 to -0.2072
	6.51178	0	3	7.06069	0	3	≤10℃	-0.0809299	0		10-20℃ 56 -0.0945 55 -0.0466 to -0.1287 -0.0810 to -0.1356 -0.0795 to -0.1373
	6.51178	0	3	6.79231	0	3	≤10℃	-0.0421782	0		≥20℃ 42 -0.0355 41 0.0145 to -0.0696 0.0361 to -0.1145 0.0324 to -0.1208
	6.51178	0	3	5.81501	0	3	≤10℃	0.11317	0
	6.51178	0	3	7.22112	0	3	≤10℃	-0.103397	0		SUMMARY RESULTS
	6.51178	0	3	6.73492	0	3	≤10℃	-0.0336931	0
	6.51178	0	3	6.30294	0	3	≤10℃	0.0325967	0		Heterogeneity df Prob(Chi-Square)
	6.51178	0	3	7.19947	0	3	≤10℃	-0.100395	0		-----------------------------------------
	6.51178	0	3	7.02198	0	3	≤10℃	-0.0754324	0		Qtotal 73.2552 115 0.99914
	6.51178	0	3	6.40792	0	3	≤10℃	0.0160781	0
	6.51178	0	3	7.19477	0	3	≤10℃	-0.0997415	0		Mean Effect Size 95% CI Bootstrap CI Bias CI
	6.51178	0	3	7.09061	0	3	≤10℃	-0.0851585	0		----------------------------------------------------------------------------
	6.51178	0	3	6.36687	0	3	≤10℃	0.0225049	0		E++ -0.1134 -0.0528 to -0.1984 -0.0981 to -0.2553 -0.0982 to -0.2552
	12.98	1.27853	3	12.99	1.27951	3	10-20℃	-0.000770119	0.00646817
	12.98	1.27853	3	13.45	1.32482	3	10-20℃	-0.0355694	0.00646817		Sqrt Pooled Variance = 0.2433
	12.98	1.27853	3	13.46	1.32581	3	10-20℃	-0.0363126	0.00646817		Mean Study Variance = 0.0044 Ratio = 55.6681
	12.98	1.27853	3	12.85	1.26572	3	10-20℃	0.0100659	0.00646817
	12.98	1.27853	3	13.21	1.30119	3	10-20℃	-0.0175644	0.00646817		-------------------------------------------------------------
	12.98	1.27853	3	13.53	1.33271	3	10-20℃	-0.0414997	0.00646817
	12.98	1.27853	3	13.57	1.33665	3	10-20℃	-0.0444518	0.00646817
	12.98	1.27853	3	13.53	1.33271	3	10-20℃	-0.0414997	0.00646817
	12.98	1.27853	3	13.56	1.33566	3	10-20℃	-0.0437146	0.00646817
	8.29	0.816565	3	8.45	0.832325	3	10-20℃	-0.0191165	0.00646817
	8.29	0.816565	3	8.51	0.838235	3	10-20℃	-0.026192	0.00646817
	8.29	0.816565	3	8.59	0.846115	3	10-20℃	-0.0355488	0.00646817
	5.88271	0.579447	3	6.23146	0.613799	3	10-20℃	-0.0575931	0.00646817
	5.88271	0.579447	3	6.5269	0.6429	3	10-20℃	-0.103915	0.00646817
	5.88271	0.579447	3	6.07858	0.59874	3	10-20℃	-0.0327536	0.00646817
	5.88271	0.579447	3	6.55549	0.645716	3	10-20℃	-0.108285	0.00646817
	5.88271	0.579447	3	6.3247	0.622983	3	10-20℃	-0.0724451	0.00646817
	5.88271	0.579447	3	6.16661	0.607411	3	10-20℃	-0.0471317	0.00646817
	5.88271	0.579447	3	6.27905	0.618486	3	10-20℃	-0.0652012	0.00646817
	5.88271	0.579447	3	6.556	0.645766	3	10-20℃	-0.108363	0.00646817
	5.88271	0.579447	3	6.58122	0.64825	3	10-20℃	-0.112203	0.00646817
	5.88271	0.579447	3	6.42038	0.632407	3	10-20℃	-0.0874598	0.00646817
	5.88271	0.579447	3	7.24267	0.713403	3	10-20℃	-0.207972	0.00646817
	5.88271	0.579447	3	7.01402	0.690881	3	10-20℃	-0.175893	0.00646817
	5.88271	0.579447	3	6.58174	0.648301	3	10-20℃	-0.112282	0.00646817
	7.22	0.11	3	7.89	0.22	3	10-20℃	-0.0887412	0.000336534
	7.22	0.11	3	11.36	0.18	3	10-20℃	-0.453243	0.000161062
	7.22	0.11	3	12.84	0.64	3	10-20℃	-0.57571	0.000905522
	7.22	0.11	3	13.55	0.54	3	10-20℃	-0.629532	0.000606778
	24	0	3	22.5	0	3	10-20℃	0.0645385	0
	24	0	3	22.5	0	3	10-20℃	0.0645385	0
	24	0	3	24	0	3	10-20℃	0	0
	24	0	3	23	0	3	10-20℃	0.0425596	0
	24	0	3	23	0	3	10-20℃	0.0425596	0
	24	0	3	23	0	3	10-20℃	0.0425596	0
	7.61214	0.008	3	5.82319	0.04	3	10-20℃	0.267896	1.60963e-05
	7.61214	0.008	3	4.90479	0.06	3	10-20℃	0.439532	5.02498e-05
	5.65392	0.556911	3	5.23299	0.51545	3	10-20℃	0.0773663	0.00646817
	5.65392	0.556911	3	5.48319	0.540094	3	10-20℃	0.0306621	0.00646817
	8.3221	0.819727	3	7.4536	0.73418	3	10-20℃	0.110217	0.00646817
	8.3221	0.819727	3	6.13723	0.604517	3	10-20℃	0.304541	0.00646817
	7.88143	0.776321	3	6.46558	0.63686	3	10-20℃	0.198017	0.00646817
	7.88143	0.776321	3	4.60201	0.453298	3	10-20℃	0.538016	0.00646817
	6.89312	0.678972	3	6.49735	0.639989	3	10-20℃	0.0591294	0.00646817
	6.89312	0.678972	3	5.52951	0.544657	3	10-20℃	0.220425	0.00646817
	7.27297	0.716388	3	6.62877	0.652934	3	10-20℃	0.0927455	0.00646817
	7.27297	0.716388	3	6.23227	0.613879	3	10-20℃	0.154424	0.00646817
	5.01746	0.49422	3	4.67099	0.460093	3	10-20℃	0.0715528	0.00646817
	5.01746	0.49422	3	5.04527	0.496959	3	10-20℃	-0.00552734	0.00646817
	8.36472	0.823925	3	6.00654	0.591644	3	10-20℃	0.331174	0.00646817
	8.36472	0.823925	3	6.97251	0.686792	3	10-20℃	0.182048	0.00646817
	8.36472	0.823925	3	8.76954	0.8638	3	10-20℃	-0.0472615	0.00646817
	8.36472	0.823925	3	6.2066	0.61135	3	10-20℃	0.29841	0.00646817
	8.36472	0.823925	3	6.60217	0.650314	3	10-20℃	0.236624	0.00646817
	8.36472	0.823925	3	8.14654	0.802434	3	10-20℃	0.0264296	0.00646817
	8.36472	0.823925	3	6.26534	0.617136	3	10-20℃	0.28899	0.00646817
	8.36472	0.823925	3	6.20748	0.611437	3	10-20℃	0.298268	0.00646817
	8.36472	0.823925	3	8.63836	0.850878	3	10-20℃	-0.0321899	0.00646817
	8.36472	0.823925	3	6.53125	0.643328	3	10-20℃	0.247425	0.00646817
	8.36472	0.823925	3	6.88213	0.67789	3	10-20℃	0.195095	0.00646817
	8.36472	0.823925	3	8.67756	0.85474	3	10-20℃	-0.0367175	0.00646817
	8.36472	0.823925	3	6.61595	0.651671	3	10-20℃	0.234539	0.00646817
	9.1	0.06	3	8.76	0.23	3	≥20℃	0.0380785	0.000244278
	9.1	0.06	3	8.28	0.22	3	≥20℃	0.0944314	0.000249813
	9.1	0.06	3	8.51	0.08	3	≥20℃	0.0670325	4.39488e-05
	9.1	0.06	3	8.41	0.17	3	≥20℃	0.0788529	0.000150693
	9.1	0.06	3	8.93	0.07	3	≥20℃	0.018858	3.4973e-05
	9.1	0.06	3	8.51	0.01	3	≥20℃	0.0670325	1.49513e-05
	9.1	0.06	3	8.28	0.11	3	≥20℃	0.0944314	7.33216e-05
	9.1	0.06	3	8.32	0.15	3	≥20℃	0.0896122	0.000122837
	9.1	0.06	3	8.54	0.1	3	≥20℃	0.0635134	6.01959e-05
	5.1	0.05	3	6.3	0.04	3	≥20℃	-0.211309	4.54764e-05
	5.1	0.05	3	7.2	0.35	3	≥20℃	-0.34484	0.000819719
	5.1	0.05	3	4.5	0	3	≥20℃	0.125163	3.2039e-05
	5.1	0.05	3	4.7	0	3	≥20℃	0.081678	3.2039e-05
	5.1	0.05	3	5.98	0.2	3	≥20℃	-0.15918	0.000404891
	5.1	0.05	3	8.98	0.11	3	≥20℃	-0.565759	8.20552e-05
	5.1	0.05	3	7.5	0.05	3	≥20℃	-0.385662	4.68538e-05
	5.1	0.05	3	6.23	0.02	3	≥20℃	-0.200136	3.54742e-05
	5.1	0.05	3	8.55	0	3	≥20℃	-0.516691	3.2039e-05
	5.1	0.05	3	6.97	0.42	3	≥20℃	-0.312375	0.00124239
	5.1	0.05	3	5.84	0.15	3	≥20℃	-0.13549	0.000251944
	5.1	0.05	3	8.36	0.11	3	≥20℃	-0.494218	8.9749e-05
	6.92029	0.11	3	6.17572	0	3	≥20℃	0.113832	8.42201e-05
	6.92029	0.11	3	5.97908	0	3	≥20℃	0.146191	8.42201e-05
	5.35961	0.08	3	5.41141	0	3	≥20℃	-0.00961848	7.42664e-05
	5.35961	0.08	3	5.48779	0	3	≥20℃	-0.0236344	7.42664e-05
	8.47608	0.12	3	7.06008	0	3	≥20℃	0.182792	6.68115e-05
	8.47608	0.12	3	6.29078	0	3	≥20℃	0.298163	6.68115e-05
	6.96522	0.686074	3	8.30402	0.817946	3	≥20℃	-0.175811	0.00646817
	6.96522	0.686074	3	5.65007	0.556532	3	≥20℃	0.209261	0.00646817
	6.96522	0.686074	3	6.8232	0.672085	3	≥20℃	0.0206006	0.00646817
	6.96522	0.686074	3	8.7787	0.864702	3	≥20℃	-0.231399	0.00646817
	6.96522	0.686074	3	7.28588	0.717659	3	≥20℃	-0.045009	0.00646817
	6.96522	0.686074	3	6.27245	0.617836	3	≥20℃	0.104762	0.00646817
	6.96522	0.686074	3	8.58957	0.846073	3	≥20℃	-0.209619	0.00646817
	6.96522	0.686074	3	6.02583	0.593544	3	≥20℃	0.144874	0.00646817
	6.96522	0.686074	3	6.48886	0.639153	3	≥20℃	0.0708423	0.00646817
	6.96522	0.686074	3	8.69702	0.856656	3	≥20℃	-0.222051	0.00646817
	6.96522	0.686074	3	6.54281	0.644467	3	≥20℃	0.0625625	0.00646817
	6.96522	0.686074	3	6.64261	0.654297	3	≥20℃	0.0474242	0.00646817
	6.96522	0.686074	3	7.86685	0.774885	3	≥20℃	-0.121729	0.00646817
	6.96522	0.686074	3	5.89385	0.580544	3	≥20℃	0.16702	0.00646817
	6.96522	0.686074	3	6.93207	0.682809	3	≥20℃	0.00477072	0.00646817

## Sheet: GS-MAP
	XC	SEC	NC	XE	SEE	NE	MAP	lnR	Var(lnR)		CATEGORICAL RESULTS
	39.382	3.87913	3	41.004	4.03889	3	≤1000mm	-0.0403608	0.00646817
	39.382	3.87913	3	39.846	3.92483	3	≤1000mm	-0.0117132	0.00646817		--Heterogeneity--
	39.382	3.87913	3	41.236	4.06175	3	≤1000mm	-0.0460028	0.00646817		Class #Studies PooledVar
	38.687	3.81067	3	38.687	3.81067	3	≤1000mm	0	0.00646817		----------------------------------
	38.687	3.81067	3	40.541	3.99329	3	≤1000mm	-0.0468102	0.00646817		≤1000mm 18 0.0033
	38.687	3.81067	3	40.541	3.99329	3	≤1000mm	-0.0468102	0.00646817		1000-2000mm 46 0.1097
	36.602	3.6053	3	40.077	3.94758	3	≤1000mm	-0.0906997	0.00646817		≥2000mm 42 0.0549
	36.602	3.6053	3	38.919	3.83352	3	≤1000mm	-0.0613797	0.00646817
	36.602	3.6053	3	40.077	3.94758	3	≤1000mm	-0.0906997	0.00646817		Model df Q Prob(Chi-Square) Prob(Rand)
	39.614	3.90198	3	40.309	3.97044	3	≤1000mm	-0.0173922	0.00646817		-----------------------------------------------------------
	39.614	3.90198	3	39.614	3.90198	3	≤1000mm	0	0.00646817		Between 2 5.0195 0.08129 0.020
	39.614	3.90198	3	38.456	3.78792	3	≤1000mm	0.0296679	0.00646817		Within 103 66.4179 0.99805
	15.34	0.35	3	16.35	0.25	3	≤1000mm	-0.0637641	0.000251459		-----------------------------------------------------------
	15.34	0.35	3	17.58	0.22	3	≤1000mm	-0.136298	0.000225728		Total 105 71.4374 0.99499
	15.34	0.35	3	18.654	0.41	3	≤1000mm	-0.195597	0.000334554
	15.34	0.35	3	19.11	0.31	3	≤1000mm	-0.219748	0.000261242
	15.34	0.35	3	17.44	0.12	3	≤1000mm	-0.128303	0.000189307		--Mean Effect Sizes--
	15.34	0.35	3	16.88	0.87	3	≤1000mm	-0.0956657	0.00105899		Class #Studies E+ df 95% CI Bootstrap CI Bias CI
	6.51178	0	3	6.64638	0	3	≤1000mm	-0.0204595	0		-----------------------------------------------------------------------------------------------
	6.51178	0	3	6.45041	0	3	≤1000mm	0.00946915	0		≤1000mm 18 -0.1590 17 -0.0689 to -0.2004 -0.0731 to -0.3030 -0.0739 to -0.3053
	6.51178	0	3	5.90906	0	3	≤1000mm	0.0971261	0		1000-2000mm 46 -0.1693 45 -0.1145 to -0.2066 -0.1223 to -0.2180 -0.1144 to -0.2235
	6.51178	0	3	7.06069	0	3	≤1000mm	-0.0809299	0		≥2000mm 42 -0.0981 41 -0.0241 to -0.1283 -0.0122 to -0.1130 -0.0136 to -0.1128
	6.51178	0	3	6.79231	0	3	≤1000mm	-0.0421782	0
	6.51178	0	3	5.81501	0	3	≤1000mm	0.11317	0		SUMMARY RESULTS
	6.51178	0	3	7.22112	0	3	≤1000mm	-0.103397	0
	6.51178	0	3	6.73492	0	3	≤1000mm	-0.0336931	0		Heterogeneity df Prob(Chi-Square)
	6.51178	0	3	6.30294	0	3	≤1000mm	0.0325967	0		-----------------------------------------
	6.51178	0	3	7.19947	0	3	≤1000mm	-0.100395	0		Qtotal 71.4374 105 0.99499
	6.51178	0	3	7.02198	0	3	≤1000mm	-0.0754324	0
	6.51178	0	3	6.40792	0	3	≤1000mm	0.0160781	0		Mean Effect Size 95% CI Bootstrap CI Bias CI
	6.51178	0	3	7.19477	0	3	≤1000mm	-0.0997415	0		----------------------------------------------------------------------------
	6.51178	0	3	7.09061	0	3	≤1000mm	-0.0851585	0		E++ -0.1134 -0.0528 to -0.1984 -0.0981 to -0.2553 -0.0982 to -0.2552
	6.51178	0	3	6.36687	0	3	≤1000mm	0.0225049	0
	12.98	1.27853	3	12.99	1.27951	3	1000-2000mm	-0.000770119	0.00646817		Sqrt Pooled Variance = 0.2432
	12.98	1.27853	3	13.45	1.32482	3	1000-2000mm	-0.0355694	0.00646817		Mean Study Variance = 0.0042 Ratio = 58.2784
	12.98	1.27853	3	13.46	1.32581	3	1000-2000mm	-0.0363126	0.00646817
	12.98	1.27853	3	12.85	1.26572	3	1000-2000mm	0.0100659	0.00646817		-------------------------------------------------------------
	12.98	1.27853	3	13.21	1.30119	3	1000-2000mm	-0.0175644	0.00646817
	12.98	1.27853	3	13.53	1.33271	3	1000-2000mm	-0.0414997	0.00646817
	12.98	1.27853	3	13.57	1.33665	3	1000-2000mm	-0.0444518	0.00646817
	12.98	1.27853	3	13.53	1.33271	3	1000-2000mm	-0.0414997	0.00646817
	12.98	1.27853	3	13.56	1.33566	3	1000-2000mm	-0.0437146	0.00646817
	8.29	0.816565	3	8.45	0.832325	3	1000-2000mm	-0.0191165	0.00646817
	8.29	0.816565	3	8.51	0.838235	3	1000-2000mm	-0.026192	0.00646817
	8.29	0.816565	3	8.59	0.846115	3	1000-2000mm	-0.0355488	0.00646817
	8.29	0.816565	3	8.45	0.832325	3	1000-2000mm	-0.0191165	0.00646817
	8.29	0.816565	3	8.51	0.838235	3	1000-2000mm	-0.026192	0.00646817
	8.29	0.816565	3	8.59	0.846115	3	1000-2000mm	-0.0355488	0.00646817
	5.88271	0	3	6.23146	0	3	1000-2000mm	-0.0575931	0
	5.88271	0	3	6.5269	0	3	1000-2000mm	-0.103915	0
	5.88271	0	3	6.07858	0	3	1000-2000mm	-0.0327536	0
	5.88271	0	3	6.55549	0	3	1000-2000mm	-0.108285	0
	5.88271	0	3	6.3247	0	3	1000-2000mm	-0.0724451	0
	5.88271	0	3	6.16661	0	3	1000-2000mm	-0.0471317	0
	5.88271	0	3	6.27905	0	3	1000-2000mm	-0.0652012	0
	5.88271	0	3	6.556	0	3	1000-2000mm	-0.108363	0
	5.88271	0	3	6.58122	0	3	1000-2000mm	-0.112203	0
	5.88271	0	3	6.42038	0	3	1000-2000mm	-0.0874598	0
	5.88271	0	3	7.24267	0	3	1000-2000mm	-0.207972	0
	5.88271	0	3	7.01402	0	3	1000-2000mm	-0.175893	0
	5.88271	0	3	6.58174	0	3	1000-2000mm	-0.112282	0
	7.22	0.11	3	7.89	0.22	3	1000-2000mm	-0.0887412	0.000336534
	7.22	0.11	3	11.36	0.18	3	1000-2000mm	-0.453243	0.000161062
	7.22	0.11	3	12.84	0.64	3	1000-2000mm	-0.57571	0.000905522
	7.22	0.11	3	13.55	0.54	3	1000-2000mm	-0.629532	0.000606778
	24	0	3	22.5	0	3	1000-2000mm	0.0645385	0
	24	0	3	22.5	0	3	1000-2000mm	0.0645385	0
	24	0	3	24	0	3	1000-2000mm	0	0
	24	0	3	23	0	3	1000-2000mm	0.0425596	0
	24	0	3	23	0	3	1000-2000mm	0.0425596	0
	24	0	3	23	0	3	1000-2000mm	0.0425596	0
	7.61214	0.008	3	5.82319	0.04	3	1000-2000mm	0.267896	1.60963e-05
	7.61214	0.008	3	4.90479	0.06	3	1000-2000mm	0.439532	5.02498e-05
	5.65392	0.556911	3	5.23299	0.51545	3	1000-2000mm	0.0773663	0.00646817
	5.65392	0.556911	3	5.48319	0.540094	3	1000-2000mm	0.0306621	0.00646817
	8.3221	0.819727	3	7.4536	0.73418	3	1000-2000mm	0.110217	0.00646817
	8.3221	0.819727	3	6.13723	0.604517	3	1000-2000mm	0.304541	0.00646817
	7.88143	0.776321	3	6.46558	0.63686	3	1000-2000mm	0.198017	0.00646817
	7.88143	0.776321	3	4.60201	0.453298	3	1000-2000mm	0.538016	0.00646817
	6.89312	0.678972	3	6.49735	0.639989	3	1000-2000mm	0.0591294	0.00646817
	6.89312	0.678972	3	5.52951	0.544657	3	1000-2000mm	0.220425	0.00646817
	7.27297	0.716388	3	6.62877	0.652934	3	1000-2000mm	0.0927455	0.00646817
	7.27297	0.716388	3	6.23227	0.613879	3	1000-2000mm	0.154424	0.00646817
	5.01746	0.49422	3	4.67099	0.460093	3	1000-2000mm	0.0715528	0.00646817
	5.01746	0.49422	3	5.04527	0.496959	3	1000-2000mm	-0.00552734	0.00646817
	8.36472	0.823925	3	6.00654	0.591644	3	1000-2000mm	0.331174	0.00646817
	8.36472	0.823925	3	6.97251	0.686792	3	1000-2000mm	0.182048	0.00646817
	8.36472	0.823925	3	8.76954	0.8638	3	1000-2000mm	-0.0472615	0.00646817
	8.36472	0.823925	3	6.2066	0.61135	3	1000-2000mm	0.29841	0.00646817
	8.36472	0.823925	3	6.60217	0.650314	3	1000-2000mm	0.236624	0.00646817
	8.36472	0.823925	3	8.14654	0.802434	3	1000-2000mm	0.0264296	0.00646817
	8.36472	0.823925	3	6.26534	0.617136	3	1000-2000mm	0.28899	0.00646817
	8.36472	0.823925	3	6.20748	0.611437	3	1000-2000mm	0.298268	0.00646817
	8.36472	0.823925	3	8.63836	0.850878	3	1000-2000mm	-0.0321899	0.00646817
	8.36472	0.823925	3	6.53125	0.643328	3	1000-2000mm	0.247425	0.00646817
	8.36472	0.823925	3	6.88213	0.67789	3	1000-2000mm	0.195095	0.00646817
	8.36472	0.823925	3	8.67756	0.85474	3	1000-2000mm	-0.0367175	0.00646817
	8.36472	0.823925	3	6.61595	0.651671	3	1000-2000mm	0.234539	0.00646817
	9.1	0.06	3	8.76	0.23	3	≥2000mm	0.0380785	0.000244278
	9.1	0.06	3	8.28	0.22	3	≥2000mm	0.0944314	0.000249813
	9.1	0.06	3	8.51	0.08	3	≥2000mm	0.0670325	4.39488e-05
	9.1	0.06	3	8.41	0.17	3	≥2000mm	0.0788529	0.000150693
	9.1	0.06	3	8.93	0.07	3	≥2000mm	0.018858	3.4973e-05
	9.1	0.06	3	8.51	0.01	3	≥2000mm	0.0670325	1.49513e-05
	9.1	0.06	3	8.28	0.11	3	≥2000mm	0.0944314	7.33216e-05
	9.1	0.06	3	8.32	0.15	3	≥2000mm	0.0896122	0.000122837
	9.1	0.06	3	8.54	0.1	3	≥2000mm	0.0635134	6.01959e-05
	5.1	0.05	3	6.3	0.04	3	≥2000mm	-0.211309	4.54764e-05
	5.1	0.05	3	7.2	0.35	3	≥2000mm	-0.34484	0.000819719
	5.1	0.05	3	4.5	0	3	≥2000mm	0.125163	3.2039e-05
	5.1	0.05	3	4.7	0	3	≥2000mm	0.081678	3.2039e-05
	5.1	0.05	3	5.98	0.2	3	≥2000mm	-0.15918	0.000404891
	5.1	0.05	3	8.98	0.11	3	≥2000mm	-0.565759	8.20552e-05
	5.1	0.05	3	7.5	0.05	3	≥2000mm	-0.385662	4.68538e-05
	5.1	0.05	3	6.23	0.02	3	≥2000mm	-0.200136	3.54742e-05
	5.1	0.05	3	8.55	0	3	≥2000mm	-0.516691	3.2039e-05
	5.1	0.05	3	6.97	0.42	3	≥2000mm	-0.312375	0.00124239
	5.1	0.05	3	5.84	0.15	3	≥2000mm	-0.13549	0.000251944
	5.1	0.05	3	8.36	0.11	3	≥2000mm	-0.494218	8.9749e-05
	6.92029	0.11	3	6.17572	0	3	≥2000mm	0.113832	8.42201e-05
	6.92029	0.11	3	5.97908	0	3	≥2000mm	0.146191	8.42201e-05
	5.35961	0.08	3	5.41141	0	3	≥2000mm	-0.00961848	7.42664e-05
	5.35961	0.08	3	5.48779	0	3	≥2000mm	-0.0236344	7.42664e-05
	8.47608	0.12	3	7.06008	0	3	≥2000mm	0.182792	6.68115e-05
	8.47608	0.12	3	6.29078	0	3	≥2000mm	0.298163	6.68115e-05
	6.96522	0.686074	3	8.30402	0.817946	3	≥2000mm	-0.175811	0.00646817
	6.96522	0.686074	3	5.65007	0.556532	3	≥2000mm	0.209261	0.00646817
	6.96522	0.686074	3	6.8232	0.672085	3	≥2000mm	0.0206006	0.00646817
	6.96522	0.686074	3	8.7787	0.864702	3	≥2000mm	-0.231399	0.00646817
	6.96522	0.686074	3	7.28588	0.717659	3	≥2000mm	-0.045009	0.00646817
	6.96522	0.686074	3	6.27245	0.617836	3	≥2000mm	0.104762	0.00646817
	6.96522	0.686074	3	8.58957	0.846073	3	≥2000mm	-0.209619	0.00646817
	6.96522	0.686074	3	6.02583	0.593544	3	≥2000mm	0.144874	0.00646817
	6.96522	0.686074	3	6.48886	0.639153	3	≥2000mm	0.0708423	0.00646817
	6.96522	0.686074	3	8.69702	0.856656	3	≥2000mm	-0.222051	0.00646817
	6.96522	0.686074	3	6.54281	0.644467	3	≥2000mm	0.0625625	0.00646817
	6.96522	0.686074	3	6.64261	0.654297	3	≥2000mm	0.0474242	0.00646817
	6.96522	0.686074	3	7.86685	0.774885	3	≥2000mm	-0.121729	0.00646817
	6.96522	0.686074	3	5.89385	0.580544	3	≥2000mm	0.16702	0.00646817
	6.96522	0.686074	3	6.93207	0.682809	3	≥2000mm	0.00477072	0.00646817
