# Supplementary material for: Effects of Long-Term Application of Nitrogen Fertilizer on Soil Acidification and Biological Properties in China: A Meta-Analysis
Source: Microorganisms. 2024 Aug 15;12(8):1683. doi: 10.3390/microorganisms12081683 (PMC11356719; doi:10.3390/microorganisms12081683)
Supplement: Supplementary file 1 [file microorganisms-12-01683-s001.zip › Literature statistics(n=115) and original data/9.Soil GDH+original data+data analysis.xlsx]

## Sheet: GDH-MAT
	XC	SEC	NC	XE	SEE	NE	MAT	lnR	Var(lnR)		CATEGORICAL RESULTS
	1.8584	0	3	1.704	0	3	≤10℃	-0.0867375	0
	1.8584	0	3	1.8546	0	3	≤10℃	-0.00204686	0		--Heterogeneity--
	1.8584	0	3	2.1963	0	3	≤10℃	0.167058	0		Class #Studies PooledVar
	1.9247	0	3	1.9228	0	3	≤10℃	-0.000987654	0		------------------------------
	1.9247	0	3	2.3218	0	3	≤10℃	0.187573	0		≤10℃ 96 0.0424
	1.9247	0	3	3.007	0	3	≤10℃	0.446173	0		10-20℃ 99 0.0544
	1.773	0	3	1.6756	0	3	≤10℃	-0.0565017	0		≥20℃ 44 0.0093
	1.773	0	3	1.8265	0	3	≤10℃	0.0297285	0
	1.773	0	3	1.8053	0	3	≤10℃	0.0180538	0		Model df Q Prob(Chi-Square) Prob(Rand)
	1.2484	0.1716	3	1.2275	0.1719	3	≤10℃	-0.0168832	0.0128352		------------------------------------------------------------
	1.2484	0.1716	3	1.5885	0.057	3	≤10℃	0.240927	0.00672724		Between 2 105.6270 0.00000 0.001
	1.2484	0.1716	3	1.3193	0.1337	3	≤10℃	0.0552386	0.00972142		Within 236 294.4168 0.00579
	0.85	0.11	3	0.97	0.02	3	≤10℃	0.13206	0.00572418		------------------------------------------------------------
	0.85	0.11	3	1.02	0.02	3	≤10℃	0.182322	0.00571062		Total 238 400.0438 0.00000
	0.85	0.11	3	0.97	0.06	3	≤10℃	0.13206	0.00685784
	0.85	0.11	3	0.99	0.06	3	≤10℃	0.152469	0.00680683
	0.91	0.08	3	0.92	0.02	3	≤10℃	0.0109291	0.00273371		--Mean Effect Sizes--
	0.91	0.08	3	1.02	0.02	3	≤10℃	0.114113	0.00270433		Class #Studies E+ df 95% CI Bootstrap CI Bias CI
	0.91	0.08	3	0.92	0.08	3	≤10℃	0.0109291	0.00509666		------------------------------------------------------------------------------------------------
	0.91	0.08	3	0.99	0.05	3	≤10℃	0.0842603	0.00342643		≤10℃ 96 -0.1985 95 -0.1111 to -0.2586 -0.2270 to -0.3143 -0.2260 to -0.3132
	0.77	0.05	3	0.79	0.04	3	≤10℃	0.0256424	0.00226008		10-20℃ 99 -0.1156 98 -0.0989 to -0.1732 -0.0972 to -0.0110 -0.0992 to -0.0087
	0.77	0.05	3	0.92	0.11	3	≤10℃	0.177983	0.0061708		≥20℃ 44 -0.0654 43 -0.0165 to -0.1045 -0.0889 to -0.1845 -0.0886 to -0.1843
	0.77	0.05	3	0.9	0.05	3	≤10℃	0.156004	0.00243433
	0.77	0.05	3	0.86	0.08	3	≤10℃	0.110542	0.00428996		SUMMARY RESULTS
	0.52512	0.12	3	0.73019	0	3	≤10℃	0.329678	0.017407
	0.52512	0.12	3	0.71412	0	3	≤10℃	0.307424	0.017407		Heterogeneity df Prob(Chi-Square)
	0.52512	0.12	3	0.55066	0	3	≤10℃	0.0474908	0.017407		------------------------------------------
	0.52512	0.12	3	0.6137	0	3	≤10℃	0.155879	0.017407		Qtotal 400.0438 238 0.00000
	0.47729	0.09	3	0.70031	0	3	≤10℃	0.383399	0.0118522
	0.47729	0.09	3	0.63036	0	3	≤10℃	0.278167	0.0118522		Mean Effect Size 95% CI Bootstrap CI Bias CI
	0.47729	0.09	3	0.49567	0	3	≤10℃	0.0377861	0.0118522		-------------------------------------------------------------------------
	0.47729	0.09	3	0.50476	0	3	≤10℃	0.0559588	0.0118522		E++ -0.1546 -0.0929 to -0.1973 -0.0778 to -0.1523 -0.0743 to -0.1497
	0.44566	0.18	3	0.63095	0	3	≤10℃	0.34767	0.0543772
	0.44566	0.18	3	0.48723	0	3	≤10℃	0.08918	0.0543772		Sqrt Pooled Variance = 0.1965
	0.44566	0.18	3	0.40646	0	3	≤10℃	-0.0920708	0.0543772		Mean Study Variance = 0.0092 Ratio = 21.4080
	0.44566	0.18	3	0.38863	0	3	≤10℃	-0.136929	0.0543772
	0.23603	0.08	3	0.40689	0	3	≤10℃	0.544584	0.0382934		-------------------------------------------------------------
	0.23603	0.08	3	0.42319	0	3	≤10℃	0.583862	0.0382934
	0.23603	0.08	3	0.31013	0	3	≤10℃	0.273033	0.0382934
	0.23603	0.08	3	0.29943	0	3	≤10℃	0.237922	0.0382934
	0.38591	0.11	3	0.58202	0	3	≤10℃	0.410901	0.0270827
	0.38591	0.11	3	0.52822	0	3	≤10℃	0.313909	0.0270827
	0.38591	0.11	3	0.42048	0	3	≤10℃	0.0857927	0.0270827
	0.38591	0.11	3	0.4134	0	3	≤10℃	0.0688115	0.0270827
	0.73	0.06	3	1.18	0.03	3	≤10℃	0.480225	0.00246728
	0.73	0.06	3	1.01	0.06	3	≤10℃	0.324661	0.00342818
	0.73	0.06	3	0.92	0.04	3	≤10℃	0.231329	0.00288195
	0.73	0.06	3	1.17	0.06	3	≤10℃	0.471714	0.00312845
	0.73	0.06	3	1.1	0.06	3	≤10℃	0.410021	0.00324357
	0.73	0.06	3	1.29	0.03	3	≤10℃	0.569353	0.00243211
	0.73	0.06	3	0.97	0.02	3	≤10℃	0.284252	0.00239354
	0.73	0.06	3	1.02	0.09	3	≤10℃	0.334513	0.00484699
	0.73	0.06	3	1.22	0.04	3	≤10℃	0.513562	0.00261016
	0.73	0.06	3	1.09	0.02	3	≤10℃	0.400888	0.00236405
	0.73	0.06	3	1.01	0.03	3	≤10℃	0.324661	0.00254592
	0.73	0.06	3	1.02	0.05	3	≤10℃	0.334513	0.0030528
	0.89	0.09	3	1.08	0.08	3	≤10℃	0.193495	0.00523765
	0.89	0.09	3	1.25	0.09	3	≤10℃	0.339677	0.00513666
	0.89	0.09	3	1.19	0.03	3	≤10℃	0.290487	0.00362051
	0.89	0.09	3	1.2	0.06	3	≤10℃	0.298855	0.00424199
	0.89	0.09	3	1.01	0.02	3	≤10℃	0.126484	0.00353937
	0.89	0.09	3	1.14	0.04	3	≤10℃	0.247562	0.00381904
	0.89	0.09	3	1.49	0.04	3	≤10℃	0.51531	0.00364889
	0.89	0.09	3	1.21	0.02	3	≤10℃	0.307154	0.00349973
	0.89	0.09	3	1.31	0.07	3	≤10℃	0.386561	0.00436043
	0.89	0.09	3	1.22	0.04	3	≤10℃	0.315385	0.00376699
	0.89	0.09	3	1.09	0.07	3	≤10℃	0.202712	0.0047834
	0.89	0.09	3	1.22	0.02	3	≤10℃	0.315385	0.00349824
	0.8	0.05	3	1.3	0.01	3	≤10℃	0.485508	0.00132181
	0.8	0.05	3	1.25	0.03	3	≤10℃	0.446287	0.00149408
	0.8	0.05	3	1.35	0.01	3	≤10℃	0.523248	0.00132037
	0.8	0.05	3	1.1	0.07	3	≤10℃	0.318454	0.00265195
	0.8	0.05	3	1.38	0.01	3	≤10℃	0.545227	0.00131959
	0.8	0.05	3	1.54	0.06	3	≤10℃	0.654926	0.00180807
	0.8	0.05	3	1.4	0.04	3	≤10℃	0.559616	0.00157419
	0.8	0.05	3	1.43	0.05	3	≤10℃	0.580818	0.0017096
	0.8	0.05	3	1.39	0.02	3	≤10℃	0.552447	0.00137109
	0.8	0.05	3	1.27	0.05	3	≤10℃	0.46216	0.00181875
	0.8	0.05	3	1.21	0.03	3	≤10℃	0.413764	0.00150699
	0.8	0.05	3	1.3	0.02	3	≤10℃	0.485508	0.00138098
	0.79	0.06	3	1.26	0.08	3	≤10℃	0.466834	0.00326652
	0.79	0.06	3	1.22	0.05	3	≤10℃	0.434573	0.00248265
	0.79	0.06	3	1.08	0.05	3	≤10℃	0.312683	0.00263722
	0.79	0.06	3	1.05	0.03	3	≤10℃	0.284512	0.00219488
	0.79	0.06	3	1.24	0.06	3	≤10℃	0.450834	0.00270321
	0.79	0.06	3	1.51	0.06	3	≤10℃	0.647832	0.00244906
	0.79	0.06	3	1.24	0.05	3	≤10℃	0.450834	0.00246474
	0.79	0.06	3	1.35	0.06	3	≤10℃	0.535827	0.00258121
	0.79	0.06	3	1.3	0.03	3	≤10℃	0.498087	0.00210028
	0.79	0.06	3	1.38	0.03	3	≤10℃	0.557806	0.0020803
	0.79	0.06	3	1.2	0.07	3	≤10℃	0.418044	0.00305703
	0.79	0.06	3	1.1	0.02	3	≤10℃	0.331033	0.00203296
	3.57	0.69	3	4.15	0.41	3	≤10℃	0.150543	0.0157055
	3.57	0.69	3	4.19	0.54	3	≤10℃	0.160135	0.0179886
	3.57	0.69	3	3.72	0.54	3	≤10℃	0.0411581	0.019476
	3.57	0.69	3	3.31	0.48	3	≤10℃	-0.0756174	0.0194618
	3.57	0.69	3	2.31	0.1	3	≤10℃	-0.435318	0.0130767
	3.57	0.69	3	3.02	0.52	3	≤10℃	-0.167309	0.0223346
	3.57	0.69	3	4.1	0.08	3	≤10℃	0.138421	0.0125789
	3.57	0.69	3	3.4	0.29	3	≤10℃	-0.0487902	0.0148771
	3.57	0.69	3	3.29	0.88	3	≤10℃	-0.081678	0.0363001
	2.07	0.11	3	1.73	0.47	3	≤10℃	-0.179427	0.025544
	2.07	0.11	3	1.65	0.32	3	≤10℃	-0.226773	0.0134788
	2.07	0.11	3	1.86	0.08	3	≤10℃	-0.106972	0.00155793
	2.07	0.11	3	1.69	0.06	3	≤10℃	-0.20282	0.00136144
	1.03	0.101455	3	1.06	0.10441	3	10-20℃	0.0287101	0.00646817
	1.03	0.101455	3	0.85	0.083725	3	10-20℃	-0.192078	0.00646817
	1.03	0.101455	3	0.88	0.08668	3	10-20℃	-0.157392	0.00646817
	1.03	0.101455	3	0.91	0.089635	3	10-20℃	-0.123869	0.00646817
	1.03	0.101455	3	0.95	0.093575	3	10-20℃	-0.0808521	0.00646817
	1.03	0.101455	3	1.04	0.10244	3	10-20℃	0.00966191	0.00646817
	1.03	0.101455	3	0.97	0.095545	3	10-20℃	-0.060018	0.00646817
	1.03	0.101455	3	1.14	0.11229	3	10-20℃	0.101469	0.00646817
	1.03	0.101455	3	1.17	0.115245	3	10-20℃	0.127445	0.00646817
	1.21	0.119185	3	1.38	0.13593	3	10-20℃	0.131463	0.00646817
	1.21	0.119185	3	1.56	0.15366	3	10-20℃	0.254065	0.00646817
	1.21	0.119185	3	1.47	0.144795	3	10-20℃	0.194642	0.00646817
	1.21	0.119185	3	1.53	0.150705	3	10-20℃	0.234647	0.00646817
	1.21	0.119185	3	1.68	0.16548	3	10-20℃	0.328173	0.00646817
	1.21	0.119185	3	1.77	0.174345	3	10-20℃	0.380359	0.00646817
	1.21	0.119185	3	1.85	0.182225	3	10-20℃	0.424565	0.00646817
	1.12	0.11032	3	1.17	0.115245	3	10-20℃	0.0436751	0.00646817
	1.12	0.11032	3	1.16	0.11426	3	10-20℃	0.0350913	0.00646817
	1.12	0.11032	3	1.2	0.1182	3	10-20℃	0.0689929	0.00646817
	1.36	0.07	3	1.39	0.04	3	10-20℃	0.021819	0.00115911
	1.36	0.07	3	1.38	0.03	3	10-20℃	0.0145988	0.0010406
	1.36	0.07	3	1.38	0.03	3	10-20℃	0.0145988	0.0010406
	1.85	0	3	1.87	0	3	10-20℃	0.0107528	0
	1.85	0	3	1.9	0	3	10-20℃	0.0266682	0
	1.85	0	3	1.78	0	3	10-20℃	-0.0385723	0
	1.85	0	3	1.85	0	3	10-20℃	0	0
	1.85	0	3	2	0	3	10-20℃	0.0779615	0
	1.85	0	3	1.85	0	3	10-20℃	0	0
	1.85	0	3	2	0	3	10-20℃	0.0779615	0
	1.85	0	3	1.7	0	3	10-20℃	-0.0845574	0
	1.85	0	3	1.9	0	3	10-20℃	0.0266682	0
	1.85	0	3	2	0	3	10-20℃	0.0779615	0
	1.8	0	3	1.85	0	3	10-20℃	0.027399	0
	1.8	0	3	1.85	0	3	10-20℃	0.027399	0
	1.8	0	3	1.83	0	3	10-20℃	0.0165293	0
	1.8	0	3	1.84	0	3	10-20℃	0.0219789	0
	1.8	0	3	1.9	0	3	10-20℃	0.0540672	0
	1.25	0	3	1.9	0	3	10-20℃	0.41871	0
	1.25	0	3	1.8	0	3	10-20℃	0.364643	0
	1.25	0	3	1.9	0	3	10-20℃	0.41871	0
	1.25	0	3	2.5	0	3	10-20℃	0.693147	0
	0.5	0	3	1.2	0	3	10-20℃	0.875469	0
	0.5	0	3	0.75	0	3	10-20℃	0.405465	0
	0.5	0	3	1.4	0	3	10-20℃	1.02962	0
	0.5	0	3	0.6	0	3	10-20℃	0.182322	0
	1.6	0	3	2.25	0	3	10-20℃	0.340927	0
	1.6	0	3	2.3	0	3	10-20℃	0.362905	0
	1.6	0	3	2.3	0	3	10-20℃	0.362905	0
	1.6	0	3	1.8	0	3	10-20℃	0.117783	0
	1.6	0	3	2.3	0	3	10-20℃	0.362905	0
	1.6	0	3	2.2	0	3	10-20℃	0.318454	0
	3.6985	0.364302	3	3.358	0.330763	3	10-20℃	-0.0965818	0.00646817
	3.6985	0.364302	3	4.3335	0.42685	3	10-20℃	0.158448	0.00646817
	3.6985	0.364302	3	3.6304	0.357594	3	10-20℃	-0.0185845	0.00646817
	3.6985	0.364302	3	3.9153	0.385657	3	10-20℃	0.0569646	0.00646817
	3.6985	0.364302	3	4.2865	0.42222	3	10-20℃	0.147543	0.00646817
	3.6985	0.364302	3	2.2489	0.221517	3	10-20℃	-0.497486	0.00646817
	3.6985	0.364302	3	2.3409	0.230579	3	10-20℃	-0.457392	0.00646817
	3.6985	0.364302	3	2.4962	0.245876	3	10-20℃	-0.393158	0.00646817
	3.6985	0.364302	3	4.9424	0.486826	3	10-20℃	0.289924	0.00646817
	3.6985	0.364302	3	5.2303	0.515185	3	10-20℃	0.346541	0.00646817
	3.6985	0.364302	3	5.2786	0.519942	3	10-20℃	0.355734	0.00646817
	3.6985	0.364302	3	4.5951	0.452617	3	10-20℃	0.217063	0.00646817
	3.6985	0.364302	3	4.4531	0.43863	3	10-20℃	0.185673	0.00646817
	3.6985	0.364302	3	3.5305	0.347754	3	10-20℃	-0.0464878	0.00646817
	5.6637	0.557874	3	5.6132	0.5529	3	10-20℃	-0.00895642	0.00646817
	5.6637	0.557874	3	5.4014	0.532038	3	10-20℃	-0.0474192	0.00646817
	5.6637	0.557874	3	2.3259	0.229101	3	10-20℃	-0.88997	0.00646817
	5.6637	0.557874	3	2.4188	0.238252	3	10-20℃	-0.850806	0.00646817
	5.6637	0.557874	3	2.9398	0.28957	3	10-20℃	-0.655736	0.00646817
	5.6637	0.557874	3	3.6244	0.357003	3	10-20℃	-0.446389	0.00646817
	5.6637	0.557874	3	3.4673	0.341529	3	10-20℃	-0.490701	0.00646817
	5.6637	0.557874	3	4.2564	0.419255	3	10-20℃	-0.285654	0.00646817
	5.6637	0.557874	3	4.3859	0.432011	3	10-20℃	-0.255683	0.00646817
	5.6637	0.557874	3	4.4249	0.435853	3	10-20℃	-0.24683	0.00646817
	5.6637	0.557874	3	3.8905	0.383214	3	10-20℃	-0.37554	0.00646817
	5.6637	0.557874	3	2.4817	0.244447	3	10-20℃	-0.825134	0.00646817
	5.6637	0.557874	3	2.5736	0.2535	3	10-20℃	-0.788772	0.00646817
	5.6637	0.557874	3	3.3629	0.331246	3	10-20℃	-0.521274	0.00646817
	2.9557	0	3	2.5653	0	3	10-20℃	-0.14166	0
	2.9557	0	3	3.4268	0	3	10-20℃	0.147891	0
	2.9557	0	3	2.6613	0	3	10-20℃	-0.104921	0
	2.9557	0	3	2.5401	0	3	10-20℃	-0.151532	0
	2.9557	0	3	2.5604	0	3	10-20℃	-0.143572	0
	2.9557	0	3	1.9018	0	3	10-20℃	-0.440935	0
	2.9557	0	3	1.4939	0	3	10-20℃	-0.682345	0
	2.9557	0	3	2.891	0	3	10-20℃	-0.022133	0
	2.9557	0	3	2.1635	0	3	10-20℃	-0.312008	0
	2.9557	0	3	2.4166	0	3	10-20℃	-0.201374	0
	2.9557	0	3	2.633	0	3	10-20℃	-0.115612	0
	2.9557	0	3	2.1193	0	3	10-20℃	-0.33265	0
	2.9557	0	3	1.5138	0	3	10-20℃	-0.669112	0
	2.9557	0	3	1.8932	0	3	10-20℃	-0.445467	0
	2.28	0.22458	3	2.63	0.259055	3	10-20℃	0.142808	0.00646817
	2.28	0.22458	3	2.52	0.24822	3	10-20℃	0.100083	0.00646817
	2.28	0.22458	3	2.55	0.251175	3	10-20℃	0.111918	0.00646817
	2.28	0.22458	3	2.31	0.227535	3	10-20℃	0.0130721	0.00646817
	2.17	0.213745	3	2.56	0.25216	3	10-20℃	0.16528	0.00646817
	2.17	0.213745	3	2.49	0.245265	3	10-20℃	0.137556	0.00646817
	2.17	0.213745	3	2.49	0.245265	3	10-20℃	0.137556	0.00646817
	2.17	0.213745	3	2.21	0.217685	3	10-20℃	0.0182653	0.00646817
	2.13	0.209805	3	2.51	0.247235	3	10-20℃	0.164161	0.00646817
	2.13	0.209805	3	2.48	0.24428	3	10-20℃	0.152137	0.00646817
	2.13	0.209805	3	2.46	0.24231	3	10-20℃	0.144039	0.00646817
	2.13	0.209805	3	2.16	0.21276	3	10-20℃	0.0139862	0.00646817
	2.07	0.203895	3	2.58	0.25413	3	10-20℃	0.220241	0.00646817
	2.07	0.203895	3	2.52	0.24822	3	10-20℃	0.19671	0.00646817
	2.07	0.203895	3	2.51	0.247235	3	10-20℃	0.192734	0.00646817
	2.07	0.203895	3	2.15	0.211775	3	10-20℃	0.0379192	0.00646817
	2.04	0.20094	3	2.49	0.245265	3	10-20℃	0.199333	0.00646817
	2.04	0.20094	3	2.41	0.237385	3	10-20℃	0.166677	0.00646817
	2.04	0.20094	3	2.43	0.239355	3	10-20℃	0.174941	0.00646817
	2.04	0.20094	3	2.07	0.203895	3	10-20℃	0.0145988	0.00646817
	0.123976	0.00759	3	0.136393	0.009297	3	10-20℃	0.0954524	0.0027981
	0.123976	0.00759	3	0.127933	0.008162	3	10-20℃	0.0314187	0.00260613
	0.123976	0.00759	3	0.13352	0.012144	3	10-20℃	0.0741633	0.00400682
	0.123976	0.00759	3	0.137587	0.010054	3	10-20℃	0.104168	0.00302928
	0.123976	0.00759	3	0.128181	0.00607	3	10-20℃	0.0333553	0.00199685
	0.123976	0.00759	3	0.13111	0.008916	3	10-20℃	0.0559487	0.00279087
	0.113183	0.013284	3	0.127876	0.014232	3	10-20℃	0.122055	0.00872059
	0.113183	0.013284	3	0.125682	0.006262	3	10-20℃	0.104749	0.00541919
	0.113183	0.013284	3	0.136012	0.008728	3	10-20℃	0.183737	0.00596434
	0.113183	0.013284	3	0.145579	0.002277	3	10-20℃	0.251713	0.00467325
	0.113183	0.013284	3	0.121755	0.016695	3	10-20℃	0.0730049	0.010859
	0.113183	0.013284	3	0.13569	0.012332	3	10-20℃	0.181367	0.00734498
	1.94	0	3	1.88	0	3	10-20℃	-0.0314162	0
	1.94	0	3	1.97	0	3	10-20℃	0.0153456	0
	1.94	0	3	1.96	0	3	10-20℃	0.0102565	0
	1.94	0	3	1.98	0	3	10-20℃	0.0204089	0
	1.36	0.07	3	1.39	0.04	3	10-20℃	0.021819	0.00115911
	1.36	0.07	3	1.38	0.03	3	10-20℃	0.0145988	0.0010406
	1.36	0.07	3	1.38	0.03	3	10-20℃	0.0145988	0.0010406
	1.11	0	3	1.28	0	3	10-20℃	0.1425	0
	1.11	0	3	1.85	0	3	10-20℃	0.510826	0
	1.11	0	3	1.05	0	3	10-20℃	-0.0555699	0
	1.11	0	3	1.03	0	3	10-20℃	-0.0748012	0
	4.5457	0	3	4.5151	0	3	10-20℃	-0.0067544	0
	4.5457	0	3	4.53	0	3	10-20℃	-0.00345979	0
	4.5457	0	3	3.5459	0	3	10-20℃	-0.24839	0
	4.5457	0	3	3.6177	0	3	10-20℃	-0.228343	0
	4.5457	0	3	3.6281	0	3	10-20℃	-0.225473	0
	4.5457	0	3	4.6833	0	3	10-20℃	0.0298213	0
	4.5457	0	3	4.6083	0	3	10-20℃	0.0136773	0
	4.5457	0	3	4.6175	0	3	10-20℃	0.0156717	0
	4.5457	0	3	4.6394	0	3	10-20℃	0.0204033	0
	4.5457	0	3	4.5678	0	3	10-20℃	0.00484996	0
	4.5457	0	3	4.049	0	3	10-20℃	-0.115712	0
	4.5457	0	3	4.2131	0	3	10-20℃	-0.075983	0
	4.5457	0	3	3.6932	0	3	10-20℃	-0.207688	0
	4.5457	0	3	2.8274	0	3	10-20℃	-0.474824	0
	4.2534	0	3	4.438	0	3	10-20℃	0.0424852	0
	4.2534	0	3	4.4552	0	3	10-20℃	0.0463533	0
	4.2534	0	3	3.4472	0	3	10-20℃	-0.210156	0
	4.2534	0	3	3.9275	0	3	10-20℃	-0.0797156	0
	4.2534	0	3	4.3919	0	3	10-20℃	0.0320433	0
	4.2534	0	3	2.7728	0	3	10-20℃	-0.427861	0
	4.2534	0	3	3.4159	0	3	10-20℃	-0.219278	0
	4.2534	0	3	3.5367	0	3	10-20℃	-0.184525	0
	4.2534	0	3	5.649	0	3	10-20℃	0.28376	0
	4.2534	0	3	5.4955	0	3	10-20℃	0.256211	0
	4.2534	0	3	5.0985	0	3	10-20℃	0.181228	0
	4.2534	0	3	3.9254	0	3	10-20℃	-0.0802504	0
	4.2534	0	3	3.3429	0	3	10-20℃	-0.24088	0
	4.2534	0	3	3.2543	0	3	10-20℃	-0.267741	0
	5.652	0.556722	3	5.4205	0.533919	3	10-20℃	-0.0418214	0.00646817
	5.652	0.556722	3	5.3171	0.523734	3	10-20℃	-0.0610814	0.00646817
	5.652	0.556722	3	4.3318	0.426682	3	10-20℃	-0.266026	0.00646817
	5.652	0.556722	3	4.5749	0.450628	3	10-20℃	-0.211425	0.00646817
	5.652	0.556722	3	4.5373	0.446924	3	10-20℃	-0.219677	0.00646817
	5.652	0.556722	3	4.5902	0.452135	3	10-20℃	-0.208086	0.00646817
	5.652	0.556722	3	4.3788	0.431312	3	10-20℃	-0.255235	0.00646817
	5.652	0.556722	3	4.2769	0.421275	3	10-20℃	-0.278781	0.00646817
	5.652	0.556722	3	4.7598	0.46884	3	10-20℃	-0.171804	0.00646817
	5.652	0.556722	3	5.456	0.537416	3	10-20℃	-0.0352935	0.00646817
	5.652	0.556722	3	5.2878	0.520848	3	10-20℃	-0.0666072	0.00646817
	5.652	0.556722	3	3.1371	0.309004	3	10-20℃	-0.588711	0.00646817
	5.652	0.556722	3	3.2507	0.320194	3	10-20℃	-0.553139	0.00646817
	5.652	0.556722	3	3.626	0.357161	3	10-20℃	-0.443879	0.00646817
	1.83	0.397	3	1.38	0.428	3	≥20℃	-0.282232	0.0477509
	1.83	0.397	3	1.65	0.354	3	≥20℃	-0.103541	0.0310309
	1.83	0.397	3	1.64	0.531	3	≥20℃	-0.10962	0.0506322
	1.85	0.159	3	2.05	0.072	3	≥20℃	0.102654	0.00287342
	1.85	0.159	3	2.01	0.212	3	≥20℃	0.0829491	0.00617039
	1.85	0.159	3	1.95	0.295	3	≥20℃	0.0526437	0.010091
	1.36	0.07	3	1.39	0.04	3	≥20℃	0.021819	0.00115911
	1.36	0.07	3	1.38	0.03	3	≥20℃	0.0145988	0.0010406
	1.36	0.07	3	1.38	0.03	3	≥20℃	0.0145988	0.0010406
	1.39	0.02	3	1.5	0.02	3	≥20℃	0.0761614	0.000128269
	1.39	0.02	3	1.42	0.09	3	≥20℃	0.0213531	0.00140803
	1.39	0.02	3	1.52	0.11	3	≥20℃	0.0894066	0.00181474
	1.39	0.02	3	1.61	0.18	3	≥20℃	0.14693	0.00423552
	1.39	0.02	3	1.64	0.06	3	≥20℃	0.165392	0.000515173
	1.39	0.02	3	1.75	0.12	3	≥20℃	0.230312	0.00163636
	0.90375	0.15	3	0.93666	0.14	3	≥20℃	0.0357676	0.0166294
	0.90375	0.15	3	1.04672	0.17	3	≥20℃	0.146864	0.0179751
	0.90375	0.15	3	0.99142	0.13	3	≥20℃	0.0925855	0.0149138
	0.90375	0.15	3	0.94716	0.09	3	≥20℃	0.0469153	0.0121922
	0.90375	0.15	3	1.10129	0.102	3	≥20℃	0.197685	0.012042
	0.72983	0.17	3	0.76272	0.18	3	≥20℃	0.0440794	0.0366505
	0.72983	0.17	3	0.90217	0.09	3	≥20℃	0.211991	0.0214029
	0.72983	0.17	3	0.8138	0.16	3	≥20℃	0.108903	0.0309706
	0.72983	0.17	3	0.8467	0.21	3	≥20℃	0.148535	0.0385905
	0.72983	0.17	3	0.96044	0.18	3	≥20℃	0.27458	0.0297936
	0.57793	0.08	3	0.66227	0.11	3	≥20℃	0.136221	0.0155831
	0.57793	0.08	3	0.71354	0.13	3	≥20℃	0.210786	0.0174516
	0.57793	0.08	3	0.68029	0.18	3	≥20℃	0.163066	0.0297237
	0.57793	0.08	3	0.70952	0.06	3	≥20℃	0.205136	0.00877087
	0.57793	0.08	3	0.7718	0.16	3	≥20℃	0.289273	0.0207126
	0.87217	0	3	0.91701	0	3	≥20℃	0.050134	0
	0.87217	0	3	0.99069	0	3	≥20℃	0.127417	0
	0.87217	0	3	0.65935	0	3	≥20℃	-0.27973	0
	0.87217	0	3	0.66638	0	3	≥20℃	-0.269124	0
	0.87217	0	3	0.6764	0	3	≥20℃	-0.2542	0
	0.87217	0	3	0.63025	0	3	≥20℃	-0.324868	0
	0.87217	0	3	0.6306	0	3	≥20℃	-0.324313	0
	0.87217	0	3	0.77346	0	3	≥20℃	-0.12011	0
	0.87217	0	3	0.66382	0	3	≥20℃	-0.272973	0
	0.87217	0	3	0.72478	0	3	≥20℃	-0.185116	0
	0.87217	0	3	0.8456	0	3	≥20℃	-0.0309379	0
	0.87217	0	3	0.7991	0	3	≥20℃	-0.0874983	0
	0.87217	0	3	0.7492	0	3	≥20℃	-0.151978	0
	0.87217	0	3	0.78472	0	3	≥20℃	-0.105657	0
	0.5895	0.0580657	3	0.68804	0.0677719	3	≥20℃	0.154572	0.00646817
	0.5895	0.0580657	3	0.91033	0.0896675	3	≥20℃	0.434532	0.00646817
	0.5895	0.0580657	3	0.62682	0.0617418	3	≥20℃	0.0613847	0.00646817
	0.5895	0.0580657	3	0.55131	0.054304	3	≥20℃	-0.0669775	0.00646817
	0.5895	0.0580657	3	0.84008	0.0827479	3	≥20℃	0.354222	0.00646817
	0.5895	0.0580657	3	0.86311	0.0850163	3	≥20℃	0.381267	0.00646817
	0.5895	0.0580657	3	1.00286	0.0987817	3	≥20℃	0.531336	0.00646817
	0.5895	0.0580657	3	0.82007	0.0807769	3	≥20℃	0.330115	0.00646817
	0.5895	0.0580657	3	0.65668	0.064683	3	≥20℃	0.107922	0.00646817
	0.5895	0.0580657	3	0.66036	0.0650455	3	≥20℃	0.11351	0.00646817
	0.5895	0.0580657	3	0.83189	0.0819412	3	≥20℃	0.344426	0.00646817
	0.5895	0.0580657	3	0.58343	0.0574679	3	≥20℃	-0.0103502	0.00646817
	0.5895	0.0580657	3	0.46372	0.0456764	3	≥20℃	-0.239994	0.00646817
	0.5895	0.0580657	3	0.80889	0.0796757	3	≥20℃	0.316388	0.00646817

## Sheet: GDH-MAP
	XC	SEC	NC	XE	SEE	NE	MAP	lnR	Var(lnR)		CATEGORICAL RESULTS
	1.8584	0	3	1.704	0	3	≤1000mm	0.0867375	0
	1.8584	0	3	1.8546	0	3	≤1000mm	0.00204686	0		--Heterogeneity--
	1.8584	0	3	2.1963	0	3	≤1000mm	-0.167058	0		Class #Studies PooledVar
	1.9247	0	3	1.9228	0	3	≤1000mm	0.000987654	0		----------------------------------
	1.9247	0	3	2.3218	0	3	≤1000mm	-0.187573	0		≤1000mm 50 0.0012
	1.9247	0	3	3.007	0	3	≤1000mm	-0.446173	0		1000-2000mm 163 0.1036
	1.773	0	3	1.6756	0	3	≤1000mm	0.0565017	0		≥2000mm 30 0.0023
	1.773	0	3	1.8265	0	3	≤1000mm	-0.0297285	0
	1.773	0	3	1.8053	0	3	≤1000mm	-0.0180538	0		Model df Q Prob(Chi-Square) Prob(Rand)
	1.2484	0.1716	3	1.2275	0.1719	3	≤1000mm	0.0168832	0.0128352		------------------------------------------------------------
	1.2484	0.1716	3	1.5885	0.057	3	≤1000mm	-0.240927	0.00672724		Between 2 4.8802 0.08715 0.109
	1.2484	0.1716	3	1.3193	0.1337	3	≤1000mm	-0.0552386	0.00972142		Within 240 255.0201 0.24132
	0.85	0.11	3	0.97	0.02	3	≤1000mm	-0.13206	0.00572418		------------------------------------------------------------
	0.85	0.11	3	1.02	0.02	3	≤1000mm	-0.182322	0.00571062		Total 242 259.9003 0.20482
	0.85	0.11	3	0.97	0.06	3	≤1000mm	-0.13206	0.00685784
	0.85	0.11	3	0.99	0.06	3	≤1000mm	-0.152469	0.00680683
	0.91	0.08	3	0.92	0.02	3	≤1000mm	-0.0109291	0.00273371		--Mean Effect Sizes--
	0.91	0.08	3	1.02	0.02	3	≤1000mm	-0.114113	0.00270433		Class #Studies E+ df 95% CI Bootstrap CI Bias CI
	0.91	0.08	3	0.92	0.08	3	≤1000mm	-0.0109291	0.00509666		-----------------------------------------------------------------------------------------------
	0.91	0.08	3	0.99	0.05	3	≤1000mm	-0.0842603	0.00342643		≤1000mm 50 -0.2147 49 -0.1765 to -0.2593 -0.2258 to -0.2969 -0.2270 to -0.2996
	0.77	0.05	3	0.79	0.04	3	≤1000mm	-0.0256424	0.00226008		1000-2000mm 163 -0.1777 162 -0.1004 to -0.1906 -0.1045 to -0.2090 -0.1037 to -0.2075
	0.77	0.05	3	0.92	0.11	3	≤1000mm	-0.177983	0.0061708		≥2000mm 30 -0.1325 29 -0.0844 to -0.1541 -0.1386 to -0.1996 -0.1381 to -0.1994
	0.77	0.05	3	0.9	0.05	3	≤1000mm	-0.156004	0.00243433
	0.77	0.05	3	0.86	0.08	3	≤1000mm	-0.110542	0.00428996		SUMMARY RESULTS
	0.90375	0.15	3	0.93666	0.14	3	≤1000mm	-0.0357676	0.0166294
	0.90375	0.15	3	1.04672	0.17	3	≤1000mm	-0.146864	0.0179751		Heterogeneity df Prob(Chi-Square)
	0.90375	0.15	3	0.99142	0.13	3	≤1000mm	-0.0925855	0.0149138		------------------------------------------
	0.90375	0.15	3	0.94716	0.09	3	≤1000mm	-0.0469153	0.0121922		Qtotal 259.9003 242 0.20482
	0.90375	0.15	3	1.10129	0.102	3	≤1000mm	-0.197685	0.012042
	0.72983	0.17	3	0.76272	0.18	3	≤1000mm	-0.0440794	0.0366505		Mean Effect Size 95% CI Bootstrap CI Bias CI
	0.72983	0.17	3	0.90217	0.09	3	≤1000mm	-0.211991	0.0214029		-------------------------------------------------------------------------
	0.72983	0.17	3	0.8138	0.16	3	≤1000mm	-0.108903	0.0309706		E++ -0.1546 -0.0929 to -0.1973 -0.0778 to -0.1523 -0.0743 to -0.1497
	0.72983	0.17	3	0.8467	0.21	3	≤1000mm	-0.148535	0.0385905
	0.72983	0.17	3	0.96044	0.18	3	≤1000mm	-0.27458	0.0297936		Sqrt Pooled Variance = 0.2579
	0.57793	0.08	3	0.66227	0.11	3	≤1000mm	-0.136221	0.0155831		Mean Study Variance = 0.0091 Ratio = 28.2449
	0.57793	0.08	3	0.71354	0.13	3	≤1000mm	-0.210786	0.0174516
	0.57793	0.08	3	0.68029	0.18	3	≤1000mm	-0.163066	0.0297237		-------------------------------------------------------------
	0.57793	0.08	3	0.70952	0.06	3	≤1000mm	-0.205136	0.00877087
	0.57793	0.08	3	0.7718	0.16	3	≤1000mm	-0.289273	0.0207126
	0.52512	0.12	3	0.73019	0	3	≤1000mm	-0.329678	0.017407
	0.52512	0.12	3	0.71412	0	3	≤1000mm	-0.307424	0.017407
	0.52512	0.12	3	0.55066	0	3	≤1000mm	-0.0474908	0.017407
	0.52512	0.12	3	0.6137	0	3	≤1000mm	-0.155879	0.017407
	0.47729	0.09	3	0.70031	0	3	≤1000mm	-0.383399	0.0118522
	0.47729	0.09	3	0.63036	0	3	≤1000mm	-0.278167	0.0118522
	0.47729	0.09	3	0.49567	0	3	≤1000mm	-0.0377861	0.0118522
	0.47729	0.09	3	0.50476	0	3	≤1000mm	-0.0559588	0.0118522
	0.44566	0.18	3	0.63095	0	3	≤1000mm	-0.34767	0.0543772
	0.44566	0.18	3	0.48723	0	3	≤1000mm	-0.08918	0.0543772
	0.44566	0.18	3	0.40646	0	3	≤1000mm	0.0920708	0.0543772
	0.44566	0.18	3	0.38863	0	3	≤1000mm	0.136929	0.0543772
	0.23603	0.08	3	0.40689	0	3	≤1000mm	-0.544584	0.0382934
	0.23603	0.08	3	0.42319	0	3	≤1000mm	-0.583862	0.0382934
	0.23603	0.08	3	0.31013	0	3	≤1000mm	-0.273033	0.0382934
	0.23603	0.08	3	0.29943	0	3	≤1000mm	-0.237922	0.0382934
	0.38591	0.11	3	0.58202	0	3	≤1000mm	-0.410901	0.0270827
	0.38591	0.11	3	0.52822	0	3	≤1000mm	-0.313909	0.0270827
	0.38591	0.11	3	0.42048	0	3	≤1000mm	-0.0857927	0.0270827
	0.38591	0.11	3	0.4134	0	3	≤1000mm	-0.0688115	0.0270827
	2.9557	0	3	2.5653	0	3	≤1000mm	0.14166	0
	2.9557	0	3	3.4268	0	3	≤1000mm	-0.147891	0
	2.9557	0	3	2.6613	0	3	≤1000mm	0.104921	0
	2.9557	0	3	2.5401	0	3	≤1000mm	0.151532	0
	2.9557	0	3	2.5604	0	3	≤1000mm	0.143572	0
	2.9557	0	3	1.9018	0	3	≤1000mm	0.440935	0
	2.9557	0	3	1.4939	0	3	≤1000mm	0.682345	0
	2.9557	0	3	2.891	0	3	≤1000mm	0.022133	0
	2.9557	0	3	2.1635	0	3	≤1000mm	0.312008	0
	2.9557	0	3	2.4166	0	3	≤1000mm	0.201374	0
	2.9557	0	3	2.633	0	3	≤1000mm	0.115612	0
	2.9557	0	3	2.1193	0	3	≤1000mm	0.33265	0
	2.9557	0	3	1.5138	0	3	≤1000mm	0.669112	0
	2.9557	0	3	1.8932	0	3	≤1000mm	0.445467	0
	1.03	0.101455	3	1.06	0.10441	3	1000-2000mm	-0.0287101	0.00646817
	1.03	0.101455	3	0.85	0.083725	3	1000-2000mm	0.192078	0.00646817
	1.03	0.101455	3	0.88	0.08668	3	1000-2000mm	0.157392	0.00646817
	1.03	0.101455	3	0.91	0.089635	3	1000-2000mm	0.123869	0.00646817
	1.03	0.101455	3	0.95	0.093575	3	1000-2000mm	0.0808521	0.00646817
	1.03	0.101455	3	1.04	0.10244	3	1000-2000mm	-0.00966191	0.00646817
	1.03	0.101455	3	0.97	0.095545	3	1000-2000mm	0.060018	0.00646817
	1.03	0.101455	3	1.14	0.11229	3	1000-2000mm	-0.101469	0.00646817
	1.03	0.101455	3	1.17	0.115245	3	1000-2000mm	-0.127445	0.00646817
	1.21	0.119185	3	1.38	0.13593	3	1000-2000mm	-0.131463	0.00646817
	1.21	0.119185	3	1.56	0.15366	3	1000-2000mm	-0.254065	0.00646817
	1.21	0.119185	3	1.47	0.144795	3	1000-2000mm	-0.194642	0.00646817
	1.21	0.119185	3	1.53	0.150705	3	1000-2000mm	-0.234647	0.00646817
	1.21	0.119185	3	1.68	0.16548	3	1000-2000mm	-0.328173	0.00646817
	1.21	0.119185	3	1.77	0.174345	3	1000-2000mm	-0.380359	0.00646817
	1.21	0.119185	3	1.85	0.182225	3	1000-2000mm	-0.424565	0.00646817
	1.12	0.11032	3	1.17	0.115245	3	1000-2000mm	-0.0436751	0.00646817
	1.12	0.11032	3	1.16	0.11426	3	1000-2000mm	-0.0350913	0.00646817
	1.12	0.11032	3	1.2	0.1182	3	1000-2000mm	-0.0689929	0.00646817
	1.6	0	3	2.25	0	3	1000-2000mm	-0.340927	0
	1.6	0	3	2.3	0	3	1000-2000mm	-0.362905	0
	1.6	0	3	2.3	0	3	1000-2000mm	-0.362905	0
	1.6	0	3	1.8	0	3	1000-2000mm	-0.117783	0
	1.6	0	3	2.3	0	3	1000-2000mm	-0.362905	0
	1.6	0	3	2.2	0	3	1000-2000mm	-0.318454	0
	1.8	0	3	1.85	0	3	1000-2000mm	-0.027399	0
	1.8	0	3	1.85	0	3	1000-2000mm	-0.027399	0
	1.8	0	3	1.83	0	3	1000-2000mm	-0.0165293	0
	1.8	0	3	1.84	0	3	1000-2000mm	-0.0219789	0
	1.8	0	3	1.9	0	3	1000-2000mm	-0.0540672	0
	1.25	0	3	1.9	0	3	1000-2000mm	-0.41871	0
	1.25	0	3	1.8	0	3	1000-2000mm	-0.364643	0
	1.25	0	3	1.9	0	3	1000-2000mm	-0.41871	0
	1.25	0	3	2.5	0	3	1000-2000mm	-0.693147	0
	0.73	0.06	3	1.18	0.03	3	1000-2000mm	-0.480225	0.00246728
	0.73	0.06	3	1.01	0.06	3	1000-2000mm	-0.324661	0.00342818
	0.73	0.06	3	0.92	0.04	3	1000-2000mm	-0.231329	0.00288195
	0.73	0.06	3	1.17	0.06	3	1000-2000mm	-0.471714	0.00312845
	0.73	0.06	3	1.1	0.06	3	1000-2000mm	-0.410021	0.00324357
	0.73	0.06	3	1.29	0.03	3	1000-2000mm	-0.569353	0.00243211
	0.73	0.06	3	0.97	0.02	3	1000-2000mm	-0.284252	0.00239354
	0.73	0.06	3	1.02	0.09	3	1000-2000mm	-0.334513	0.00484699
	0.73	0.06	3	1.22	0.04	3	1000-2000mm	-0.513562	0.00261016
	0.73	0.06	3	1.09	0.02	3	1000-2000mm	-0.400888	0.00236405
	0.73	0.06	3	1.01	0.03	3	1000-2000mm	-0.324661	0.00254592
	0.73	0.06	3	1.02	0.05	3	1000-2000mm	-0.334513	0.0030528
	0.89	0.09	3	1.08	0.08	3	1000-2000mm	-0.193495	0.00523765
	0.89	0.09	3	1.25	0.09	3	1000-2000mm	-0.339677	0.00513666
	0.89	0.09	3	1.19	0.03	3	1000-2000mm	-0.290487	0.00362051
	0.89	0.09	3	1.2	0.06	3	1000-2000mm	-0.298855	0.00424199
	0.89	0.09	3	1.01	0.02	3	1000-2000mm	-0.126484	0.00353937
	0.89	0.09	3	1.14	0.04	3	1000-2000mm	-0.247562	0.00381904
	0.89	0.09	3	1.49	0.04	3	1000-2000mm	-0.51531	0.00364889
	0.89	0.09	3	1.21	0.02	3	1000-2000mm	-0.307154	0.00349973
	0.89	0.09	3	1.31	0.07	3	1000-2000mm	-0.386561	0.00436043
	0.89	0.09	3	1.22	0.04	3	1000-2000mm	-0.315385	0.00376699
	0.89	0.09	3	1.09	0.07	3	1000-2000mm	-0.202712	0.0047834
	0.89	0.09	3	1.22	0.02	3	1000-2000mm	-0.315385	0.00349824
	0.8	0.05	3	1.3	0.01	3	1000-2000mm	-0.485508	0.00132181
	0.8	0.05	3	1.25	0.03	3	1000-2000mm	-0.446287	0.00149408
	0.8	0.05	3	1.35	0.01	3	1000-2000mm	-0.523248	0.00132037
	0.8	0.05	3	1.1	0.07	3	1000-2000mm	-0.318454	0.00265195
	0.8	0.05	3	1.38	0.01	3	1000-2000mm	-0.545227	0.00131959
	0.8	0.05	3	1.54	0.06	3	1000-2000mm	-0.654926	0.00180807
	0.8	0.05	3	1.4	0.04	3	1000-2000mm	-0.559616	0.00157419
	0.8	0.05	3	1.43	0.05	3	1000-2000mm	-0.580818	0.0017096
	0.8	0.05	3	1.39	0.02	3	1000-2000mm	-0.552447	0.00137109
	0.8	0.05	3	1.27	0.05	3	1000-2000mm	-0.46216	0.00181875
	0.8	0.05	3	1.21	0.03	3	1000-2000mm	-0.413764	0.00150699
	0.8	0.05	3	1.3	0.02	3	1000-2000mm	-0.485508	0.00138098
	0.79	0.06	3	1.26	0.08	3	1000-2000mm	-0.466834	0.00326652
	0.79	0.06	3	1.22	0.05	3	1000-2000mm	-0.434573	0.00248265
	0.79	0.06	3	1.08	0.05	3	1000-2000mm	-0.312683	0.00263722
	0.79	0.06	3	1.05	0.03	3	1000-2000mm	-0.284512	0.00219488
	0.79	0.06	3	1.24	0.06	3	1000-2000mm	-0.450834	0.00270321
	0.79	0.06	3	1.51	0.06	3	1000-2000mm	-0.647832	0.00244906
	0.79	0.06	3	1.24	0.05	3	1000-2000mm	-0.450834	0.00246474
	0.79	0.06	3	1.35	0.06	3	1000-2000mm	-0.535827	0.00258121
	0.79	0.06	3	1.3	0.03	3	1000-2000mm	-0.498087	0.00210028
	0.79	0.06	3	1.38	0.03	3	1000-2000mm	-0.557806	0.0020803
	0.79	0.06	3	1.2	0.07	3	1000-2000mm	-0.418044	0.00305703
	0.79	0.06	3	1.1	0.02	3	1000-2000mm	-0.331033	0.00203296
	3.57	0.69	3	4.15	0.41	3	1000-2000mm	-0.150543	0.0157055
	3.57	0.69	3	4.19	0.54	3	1000-2000mm	-0.160135	0.0179886
	3.57	0.69	3	3.72	0.54	3	1000-2000mm	-0.0411581	0.019476
	3.57	0.69	3	3.31	0.48	3	1000-2000mm	0.0756174	0.0194618
	3.57	0.69	3	2.31	0.1	3	1000-2000mm	0.435318	0.0130767
	3.57	0.69	3	3.02	0.52	3	1000-2000mm	0.167309	0.0223346
	3.57	0.69	3	4.1	0.08	3	1000-2000mm	-0.138421	0.0125789
	3.57	0.69	3	3.4	0.29	3	1000-2000mm	0.0487902	0.0148771
	3.57	0.69	3	3.29	0.88	3	1000-2000mm	0.081678	0.0363001
	2.07	0.11	3	1.73	0.47	3	1000-2000mm	0.179427	0.025544
	2.07	0.11	3	1.65	0.32	3	1000-2000mm	0.226773	0.0134788
	2.07	0.11	3	1.86	0.08	3	1000-2000mm	0.106972	0.00155793
	2.07	0.11	3	1.69	0.06	3	1000-2000mm	0.20282	0.00136144
	2.28	0	3	2.63	0	3	1000-2000mm	-0.142808	0
	2.28	0	3	2.52	0	3	1000-2000mm	-0.100083	0
	2.28	0	3	2.55	0	3	1000-2000mm	-0.111918	0
	2.28	0	3	2.31	0	3	1000-2000mm	-0.0130721	0
	2.17	0	3	2.56	0	3	1000-2000mm	-0.16528	0
	2.17	0	3	2.49	0	3	1000-2000mm	-0.137556	0
	2.17	0	3	2.49	0	3	1000-2000mm	-0.137556	0
	2.17	0	3	2.21	0	3	1000-2000mm	-0.0182653	0
	2.13	0	3	2.51	0	3	1000-2000mm	-0.164161	0
	2.13	0	3	2.48	0	3	1000-2000mm	-0.152137	0
	2.13	0	3	2.46	0	3	1000-2000mm	-0.144039	0
	2.13	0	3	2.16	0	3	1000-2000mm	-0.0139862	0
	2.07	0	3	2.58	0	3	1000-2000mm	-0.220241	0
	2.07	0	3	2.52	0	3	1000-2000mm	-0.19671	0
	2.07	0	3	2.51	0	3	1000-2000mm	-0.192734	0
	2.07	0	3	2.15	0	3	1000-2000mm	-0.0379192	0
	2.04	0	3	2.49	0	3	1000-2000mm	-0.199333	0
	2.04	0	3	2.41	0	3	1000-2000mm	-0.166677	0
	2.04	0	3	2.43	0	3	1000-2000mm	-0.174941	0
	2.04	0	3	2.07	0	3	1000-2000mm	-0.0145988	0
	1.94	0	3	1.88	0	3	1000-2000mm	0.0314162	0
	1.94	0	3	1.97	0	3	1000-2000mm	-0.0153456	0
	1.94	0	3	1.96	0	3	1000-2000mm	-0.0102565	0
	1.94	0	3	1.98	0	3	1000-2000mm	-0.0204089	0
	1.36	0.07	3	1.39	0.04	3	1000-2000mm	-0.021819	0.00115911
	1.36	0.07	3	1.38	0.03	3	1000-2000mm	-0.0145988	0.0010406
	1.36	0.07	3	1.38	0.03	3	1000-2000mm	-0.0145988	0.0010406
	1.85	0.182225	3	1.87	0.184195	3	1000-2000mm	-0.0107528	0.00646817
	1.85	0.182225	3	1.9	0.18715	3	1000-2000mm	-0.0266682	0.00646817
	1.85	0.182225	3	1.78	0.17533	3	1000-2000mm	0.0385723	0.00646817
	1.85	0.182225	3	1.85	0.182225	3	1000-2000mm	0	0.00646817
	1.85	0.182225	3	2	0.197	3	1000-2000mm	-0.0779615	0.00646817
	1.85	0.182225	3	1.85	0.182225	3	1000-2000mm	0	0.00646817
	1.85	0.182225	3	2	0.197	3	1000-2000mm	-0.0779615	0.00646817
	1.85	0.182225	3	1.7	0.16745	3	1000-2000mm	0.0845574	0.00646817
	1.85	0.182225	3	1.9	0.18715	3	1000-2000mm	-0.0266682	0.00646817
	1.85	0.182225	3	2	0.197	3	1000-2000mm	-0.0779615	0.00646817
	4.5457	0.447751	3	4.5151	0.444737	3	1000-2000mm	0.0067544	0.00646817
	4.5457	0.447751	3	4.53	0.446205	3	1000-2000mm	0.00345979	0.00646817
	4.5457	0.447751	3	3.5459	0.349271	3	1000-2000mm	0.24839	0.00646817
	4.5457	0.447751	3	3.6177	0.356343	3	1000-2000mm	0.228343	0.00646817
	4.5457	0.447751	3	3.6281	0.357368	3	1000-2000mm	0.225473	0.00646817
	4.5457	0.447751	3	4.6833	0.461305	3	1000-2000mm	-0.0298213	0.00646817
	4.5457	0.447751	3	4.6083	0.453918	3	1000-2000mm	-0.0136773	0.00646817
	4.5457	0.447751	3	4.6175	0.454824	3	1000-2000mm	-0.0156717	0.00646817
	4.5457	0.447751	3	4.6394	0.456981	3	1000-2000mm	-0.0204033	0.00646817
	4.5457	0.447751	3	4.5678	0.449928	3	1000-2000mm	-0.00484996	0.00646817
	4.5457	0.447751	3	4.049	0.398826	3	1000-2000mm	0.115712	0.00646817
	4.5457	0.447751	3	4.2131	0.41499	3	1000-2000mm	0.075983	0.00646817
	4.5457	0.447751	3	3.6932	0.36378	3	1000-2000mm	0.207688	0.00646817
	4.5457	0.447751	3	2.8274	0.278499	3	1000-2000mm	0.474824	0.00646817
	4.2534	0.41896	3	4.438	0.437143	3	1000-2000mm	-0.0424852	0.00646817
	4.2534	0.41896	3	4.4552	0.438837	3	1000-2000mm	-0.0463533	0.00646817
	4.2534	0.41896	3	3.4472	0.339549	3	1000-2000mm	0.210156	0.00646817
	4.2534	0.41896	3	3.9275	0.386859	3	1000-2000mm	0.0797156	0.00646817
	4.2534	0.41896	3	4.3919	0.432602	3	1000-2000mm	-0.0320433	0.00646817
	4.2534	0.41896	3	2.7728	0.273121	3	1000-2000mm	0.427861	0.00646817
	4.2534	0.41896	3	3.4159	0.336466	3	1000-2000mm	0.219278	0.00646817
	4.2534	0.41896	3	3.5367	0.348365	3	1000-2000mm	0.184525	0.00646817
	4.2534	0.41896	3	5.649	0.556427	3	1000-2000mm	-0.28376	0.00646817
	4.2534	0.41896	3	5.4955	0.541307	3	1000-2000mm	-0.256211	0.00646817
	4.2534	0.41896	3	5.0985	0.502202	3	1000-2000mm	-0.181228	0.00646817
	4.2534	0.41896	3	3.9254	0.386652	3	1000-2000mm	0.0802504	0.00646817
	4.2534	0.41896	3	3.3429	0.329276	3	1000-2000mm	0.24088	0.00646817
	4.2534	0.41896	3	3.2543	0.320549	3	1000-2000mm	0.267741	0.00646817
	5.652	0.556722	3	5.4205	0.533919	3	1000-2000mm	0.0418214	0.00646817
	5.652	0.556722	3	5.3171	0.523734	3	1000-2000mm	0.0610814	0.00646817
	5.652	0.556722	3	4.3318	0.426682	3	1000-2000mm	0.266026	0.00646817
	5.652	0.556722	3	4.5749	0.450628	3	1000-2000mm	0.211425	0.00646817
	5.652	0.556722	3	4.5373	0.446924	3	1000-2000mm	0.219677	0.00646817
	5.652	0.556722	3	4.5902	0.452135	3	1000-2000mm	0.208086	0.00646817
	5.652	0.556722	3	4.3788	0.431312	3	1000-2000mm	0.255235	0.00646817
	5.652	0.556722	3	4.2769	0.421275	3	1000-2000mm	0.278781	0.00646817
	5.652	0.556722	3	4.7598	0.46884	3	1000-2000mm	0.171804	0.00646817
	5.652	0.556722	3	5.456	0.537416	3	1000-2000mm	0.0352935	0.00646817
	5.652	0.556722	3	5.2878	0.520848	3	1000-2000mm	0.0666072	0.00646817
	5.652	0.556722	3	3.1371	0.309004	3	1000-2000mm	0.588711	0.00646817
	5.652	0.556722	3	3.2507	0.320194	3	1000-2000mm	0.553139	0.00646817
	5.652	0.556722	3	3.626	0.357161	3	1000-2000mm	0.443879	0.00646817
	3.6985	0.364302	3	3.358	0.330763	3	1000-2000mm	0.0965818	0.00646817
	3.6985	0.364302	3	4.3335	0.42685	3	1000-2000mm	-0.158448	0.00646817
	3.6985	0.364302	3	3.6304	0.357594	3	1000-2000mm	0.0185845	0.00646817
	3.6985	0.364302	3	3.9153	0.385657	3	1000-2000mm	-0.0569646	0.00646817
	3.6985	0.364302	3	4.2865	0.42222	3	1000-2000mm	-0.147543	0.00646817
	3.6985	0.364302	3	2.2489	0.221517	3	1000-2000mm	0.497486	0.00646817
	3.6985	0.364302	3	2.3409	0.230579	3	1000-2000mm	0.457392	0.00646817
	3.6985	0.364302	3	2.4962	0.245876	3	1000-2000mm	0.393158	0.00646817
	3.6985	0.364302	3	4.9424	0.486826	3	1000-2000mm	-0.289924	0.00646817
	3.6985	0.364302	3	5.2303	0.515185	3	1000-2000mm	-0.346541	0.00646817
	3.6985	0.364302	3	5.2786	0.519942	3	1000-2000mm	-0.355734	0.00646817
	3.6985	0.364302	3	4.5951	0.452617	3	1000-2000mm	-0.217063	0.00646817
	3.6985	0.364302	3	4.4531	0.43863	3	1000-2000mm	-0.185673	0.00646817
	3.6985	0.364302	3	3.5305	0.347754	3	1000-2000mm	0.0464878	0.00646817
	5.6637	0.557874	3	5.6132	0.5529	3	1000-2000mm	0.00895642	0.00646817
	5.6637	0.557874	3	5.4014	0.532038	3	1000-2000mm	0.0474192	0.00646817
	5.6637	0.557874	3	2.3259	0.229101	3	1000-2000mm	0.88997	0.00646817
	5.6637	0.557874	3	2.4188	0.238252	3	1000-2000mm	0.850806	0.00646817
	5.6637	0.557874	3	2.9398	0.28957	3	1000-2000mm	0.655736	0.00646817
	5.6637	0.557874	3	3.6244	0.357003	3	1000-2000mm	0.446389	0.00646817
	5.6637	0.557874	3	3.4673	0.341529	3	1000-2000mm	0.490701	0.00646817
	5.6637	0.557874	3	4.2564	0.419255	3	1000-2000mm	0.285654	0.00646817
	5.6637	0.557874	3	4.3859	0.432011	3	1000-2000mm	0.255683	0.00646817
	5.6637	0.557874	3	4.4249	0.435853	3	1000-2000mm	0.24683	0.00646817
	5.6637	0.557874	3	3.8905	0.383214	3	1000-2000mm	0.37554	0.00646817
	5.6637	0.557874	3	2.4817	0.244447	3	1000-2000mm	0.825134	0.00646817
	5.6637	0.557874	3	2.5736	0.2535	3	1000-2000mm	0.788772	0.00646817
	5.6637	0.557874	3	3.3629	0.331246	3	1000-2000mm	0.521274	0.00646817
	0.123976	0.00759	3	0.136393	0.009297	3	≥2000mm	-0.0954524	0.0027981
	0.123976	0.00759	3	0.127933	0.008162	3	≥2000mm	-0.0314187	0.00260613
	0.123976	0.00759	3	0.13352	0.012144	3	≥2000mm	-0.0741633	0.00400682
	0.123976	0.00759	3	0.137587	0.010054	3	≥2000mm	-0.104168	0.00302928
	0.123976	0.00759	3	0.128181	0.00607	3	≥2000mm	-0.0333553	0.00199685
	0.123976	0.00759	3	0.13111	0.008916	3	≥2000mm	-0.0559487	0.00279087
	0.113183	0.013284	3	0.127876	0.014232	3	≥2000mm	-0.122055	0.00872059
	0.113183	0.013284	3	0.125682	0.006262	3	≥2000mm	-0.104749	0.00541919
	0.113183	0.013284	3	0.136012	0.008728	3	≥2000mm	-0.183737	0.00596434
	0.113183	0.013284	3	0.145579	0.002277	3	≥2000mm	-0.251713	0.00467325
	0.113183	0.013284	3	0.121755	0.016695	3	≥2000mm	-0.0730049	0.010859
	0.113183	0.013284	3	0.13569	0.012332	3	≥2000mm	-0.181367	0.00734498
	0.5	0	3	1.2	0	3	≥2000mm	-0.875469	0
	0.5	0	3	0.75	0	3	≥2000mm	-0.405465	0
	0.5	0	3	1.4	0	3	≥2000mm	-1.02962	0
	0.5	0	3	0.6	0	3	≥2000mm	-0.182322	0
	1.83	0.397	3	1.38	0.428	3	≥2000mm	0.282232	0.0477509
	1.83	0.397	3	1.65	0.354	3	≥2000mm	0.103541	0.0310309
	1.83	0.397	3	1.64	0.531	3	≥2000mm	0.10962	0.0506322
	1.85	0.159	3	2.05	0.072	3	≥2000mm	-0.102654	0.00287342
	1.85	0.159	3	2.01	0.212	3	≥2000mm	-0.0829491	0.00617039
	1.85	0.159	3	1.95	0.295	3	≥2000mm	-0.0526437	0.010091
	1.36	0.07	3	1.39	0.04	3	≥2000mm	-0.021819	0.00115911
	1.36	0.07	3	1.38	0.03	3	≥2000mm	-0.0145988	0.0010406
	1.36	0.07	3	1.38	0.03	3	≥2000mm	-0.0145988	0.0010406
	1.11	0	3	1.28	0	3	≥2000mm	-0.1425	0
	1.11	0	3	1.85	0	3	≥2000mm	-0.510826	0
	1.11	0	3	1.05	0	3	≥2000mm	0.0555699	0
	1.11	0	3	1.03	0	3	≥2000mm	0.0748012	0
	1.36	0.07	3	1.39	0.04	3	≥2000mm	-0.021819	0.00115911
	1.36	0.07	3	1.38	0.03	3	≥2000mm	-0.0145988	0.0010406
	1.36	0.07	3	1.38	0.03	3	≥2000mm	-0.0145988	0.0010406
	1.39	0.02	3	1.5	0.02	3	≥2000mm	-0.0761614	0.000128269
	1.39	0.02	3	1.42	0.09	3	≥2000mm	-0.0213531	0.00140803
	1.39	0.02	3	1.52	0.11	3	≥2000mm	-0.0894066	0.00181474
	1.39	0.02	3	1.61	0.18	3	≥2000mm	-0.14693	0.00423552
	1.39	0.02	3	1.64	0.06	3	≥2000mm	-0.165392	0.000515173
	1.39	0.02	3	1.75	0.12	3	≥2000mm	-0.230312	0.00163636
	0.87217	0	3	0.91701	0	3	≥2000mm	-0.050134	0
	0.87217	0	3	0.99069	0	3	≥2000mm	-0.127417	0
	0.87217	0	3	0.65935	0	3	≥2000mm	0.27973	0
	0.87217	0	3	0.66638	0	3	≥2000mm	0.269124	0
	0.87217	0	3	0.6764	0	3	≥2000mm	0.2542	0
	0.87217	0	3	0.63025	0	3	≥2000mm	0.324868	0
	0.87217	0	3	0.6306	0	3	≥2000mm	0.324313	0
	0.87217	0	3	0.77346	0	3	≥2000mm	0.12011	0
	0.87217	0	3	0.66382	0	3	≥2000mm	0.272973	0
	0.87217	0	3	0.72478	0	3	≥2000mm	0.185116	0
	0.87217	0	3	0.8456	0	3	≥2000mm	0.0309379	0
	0.87217	0	3	0.7991	0	3	≥2000mm	0.0874983	0
	0.87217	0	3	0.7492	0	3	≥2000mm	0.151978	0
	0.87217	0	3	0.78472	0	3	≥2000mm	0.105657	0
	0.5895	0	3	0.68804	0	3	≥2000mm	-0.154572	0
	0.5895	0	3	0.91033	0	3	≥2000mm	-0.434532	0
	0.5895	0	3	0.62682	0	3	≥2000mm	-0.0613847	0
	0.5895	0	3	0.55131	0	3	≥2000mm	0.0669775	0
	0.5895	0	3	0.84008	0	3	≥2000mm	-0.354222	0
	0.5895	0	3	0.86311	0	3	≥2000mm	-0.381267	0
	0.5895	0	3	1.00286	0	3	≥2000mm	-0.531336	0
	0.5895	0	3	0.82007	0	3	≥2000mm	-0.330115	0
	0.5895	0	3	0.65668	0	3	≥2000mm	-0.107922	0
	0.5895	0	3	0.66036	0	3	≥2000mm	-0.11351	0
	0.5895	0	3	0.83189	0	3	≥2000mm	-0.344426	0
	0.5895	0	3	0.58343	0	3	≥2000mm	0.0103502	0
	0.5895	0	3	0.46372	0	3	≥2000mm	0.239994	0
	0.5895	0	3	0.80889	0	3	≥2000mm	-0.316388	0
